# Supplementary material for: Cooperative herbivory between two important pests of rice
Source: Nat Commun. 2021 Nov 19;12:6772. doi: 10.1038/s41467-021-27021-0 (PMC8604950; doi:10.1038/s41467-021-27021-0)
Supplement: Supplementary file 3 — Supplementary Data 1 [file 41467_2021_27021_MOESM3_ESM.xlsx]

## Sheet: Supplementary Data 1
Supplementary Data 1 Gene ontology analysis of the 992 downregulated genes between SSB/BPH and SSB infested plants.
Adjusted P values (Padj, Benjamini-Hochberg adjusted) calculated by hypergeometric test.
Category	GO ID	Description	Padj	Number of genes
Biological process	GO:0006952	defense response	0.000103229	39
Biological process	GO:0016998	cell wall macromolecule catabolic process	0.000508261	8
Biological process	GO:0050832	defense response to fungus	0.000890279	12
Biological process	GO:0016042	lipid catabolic process	0.000890279	16
Biological process	GO:0051346	negative regulation of hydrolase activity	0.000890279	13
Biological process	GO:0006720	isoprenoid metabolic process	0.00115553	19
Biological process	GO:0098542	defense response to other organism	0.00115553	23
Biological process	GO:0043086	negative regulation of catalytic activity	0.00122048	18
Biological process	GO:0044092	negative regulation of molecular function	0.00122048	18
Biological process	GO:0044242	cellular lipid catabolic process	0.00122048	12
Biological process	GO:0006026	aminoglycan catabolic process	0.00122048	6
Biological process	GO:0006030	chitin metabolic process	0.00122048	6
Biological process	GO:0006032	chitin catabolic process	0.00122048	6
Biological process	GO:0046348	amino sugar catabolic process	0.00122048	6
Biological process	GO:1901072	glucosamine-containing compound catabolic process	0.00122048	6
Biological process	GO:0006721	terpenoid metabolic process	0.00122048	15
Biological process	GO:0009620	response to fungus	0.00122048	12
Biological process	GO:1901136	carbohydrate derivative catabolic process	0.00148892	9
Biological process	GO:0043207	response to external biotic stimulus	0.00148892	24
Biological process	GO:0051707	response to other organism	0.00148892	24
Biological process	GO:0042737	drug catabolic process	0.00162766	20
Biological process	GO:0008299	isoprenoid biosynthetic process	0.00165994	16
Biological process	GO:0010466	negative regulation of peptidase activity	0.00165994	9
Biological process	GO:0010951	negative regulation of endopeptidase activity	0.00165994	9
Biological process	GO:0045861	negative regulation of proteolysis	0.00165994	9
Biological process	GO:0016114	terpenoid biosynthetic process	0.00165994	13
Biological process	GO:0009607	response to biotic stimulus	0.00165994	24
Biological process	GO:0000272	polysaccharide catabolic process	0.00165994	14
Biological process	GO:0009611	response to wounding	0.00165994	9
Biological process	GO:0052548	regulation of endopeptidase activity	0.00165994	9
Biological process	GO:0042126	nitrate metabolic process	0.00165994	5
Biological process	GO:0042128	nitrate assimilation	0.00165994	5
Biological process	GO:2001057	reactive nitrogen species metabolic process	0.00165994	5
Biological process	GO:0052547	regulation of peptidase activity	0.00177042	9
Biological process	GO:0008610	lipid biosynthetic process	0.00207428	34
Biological process	GO:1901615	organic hydroxy compound metabolic process	0.00246493	22
Biological process	GO:0006022	aminoglycan metabolic process	0.00300958	6
Biological process	GO:1901071	glucosamine-containing compound metabolic process	0.00389575	6
Biological process	GO:0008300	isoprenoid catabolic process	0.00496552	6
Biological process	GO:0042136	neurotransmitter biosynthetic process	0.00646012	5
Biological process	GO:0071941	nitrogen cycle metabolic process	0.00646012	5
Biological process	GO:0016121	carotene catabolic process	0.00897444	4
Biological process	GO:0046247	terpene catabolic process	0.00897444	4
Biological process	GO:0009627	systemic acquired resistance	0.0112825	6
Biological process	GO:0006066	alcohol metabolic process	0.0143424	10
Biological process	GO:0044036	cell wall macromolecule metabolic process	0.0144301	14
Biological process	GO:0016101	diterpenoid metabolic process	0.0144966	7
Biological process	GO:0009694	jasmonic acid metabolic process	0.0155202	6
Biological process	GO:0006040	amino sugar metabolic process	0.0215984	6
Biological process	GO:0042133	neurotransmitter metabolic process	0.0215984	6
Biological process	GO:0072593	reactive oxygen species metabolic process	0.021659	14
Biological process	GO:0042445	hormone metabolic process	0.0242533	15
Biological process	GO:0001505	regulation of neurotransmitter levels	0.0242533	6
Biological process	GO:0016126	sterol biosynthetic process	0.028138	6
Biological process	GO:0001101	response to acid chemical	0.0294334	27
Biological process	GO:0042214	terpene metabolic process	0.0371969	6
Biological process	GO:0071229	cellular response to acid chemical	0.0378446	17
Biological process	GO:1901617	organic hydroxy compound biosynthetic process	0.0440354	14
Biological process	GO:0009605	response to external stimulus	0.0440354	26
Biological process	GO:0010817	regulation of hormone levels	0.0440354	16
Biological process	GO:0046165	alcohol biosynthetic process	0.0440354	7
Biological process	GO:0030162	regulation of proteolysis	0.0440354	9
Cellular component	GO:0005576	extracellular region	8.40907e-05	40
Cellular component	GO:0000323	lytic vacuole	0.00363238	7
Cellular component	GO:0005764	lysosome	0.00363238	7
Cellular component	GO:0005618	cell wall	0.00363238	21
Cellular component	GO:0030312	external encapsulating structure	0.00363238	21
Cellular component	GO:0009705	plant-type vacuole membrane	0.00626452	8
Cellular component	GO:0005773	vacuole	0.0179775	24
Cellular component	GO:0009505	plant-type cell wall	0.0179775	11
Cellular component	GO:0000325	plant-type vacuole	0.0481153	8
Molecular function	GO:0020037	heme binding	3.43873e-09	46
Molecular function	GO:0046906	tetrapyrrole binding	3.43873e-09	47
Molecular function	GO:0005506	iron ion binding	2.34926e-07	37
Molecular function	GO:0016705	oxidoreductase activity, acting on paired donors, with incorporation or reduction of molecular oxygen	2.34926e-07	38
Molecular function	GO:0010333	terpene synthase activity	6.17082e-07	12
Molecular function	GO:0004497	monooxygenase activity	1.88366e-06	33
Molecular function	GO:0016838	carbon-oxygen lyase activity, acting on phosphates	2.31591e-06	12
Molecular function	GO:0016709	oxidoreductase activity, acting on paired donors, with incorporation or reduction of molecular oxygen, NAD(P)H as one donor, and incorporation of one atom of oxygen	3.21176e-06	24
Molecular function	GO:0050662	coenzyme binding	1.93306e-05	41
Molecular function	GO:0004553	hydrolase activity, hydrolyzing O-glycosyl compounds	1.93306e-05	34
Molecular function	GO:0004568	chitinase activity	3.48144e-05	10
Molecular function	GO:0016798	hydrolase activity, acting on glycosyl bonds	4.54269e-05	36
Molecular function	GO:0030170	pyridoxal phosphate binding	5.11685e-05	16
Molecular function	GO:0070279	vitamin B6 binding	5.11685e-05	16
Molecular function	GO:0004867	serine-type endopeptidase inhibitor activity	0.000106715	9
Molecular function	GO:0004857	enzyme inhibitor activity	0.000127911	18
Molecular function	GO:0016829	lyase activity	0.000155008	29
Molecular function	GO:0016835	carbon-oxygen lyase activity	0.000406238	16
Molecular function	GO:0019842	vitamin binding	0.000756723	17
Molecular function	GO:0004866	endopeptidase inhibitor activity	0.00094632	9
Molecular function	GO:0030414	peptidase inhibitor activity	0.00094632	9
Molecular function	GO:0061135	endopeptidase regulator activity	0.00108965	9
Molecular function	GO:0051213	dioxygenase activity	0.00117869	17
Molecular function	GO:0061134	peptidase regulator activity	0.0011984	9
Molecular function	GO:0046556	alpha-L-arabinofuranosidase activity	0.00652939	5
Molecular function	GO:0016702	oxidoreductase activity, acting on single donors with incorporation of molecular oxygen, incorporation of two atoms of oxygen	0.00652939	8
Molecular function	GO:0010436	carotenoid dioxygenase activity	0.00653538	4
Molecular function	GO:0045735	nutrient reservoir activity	0.00705519	8
Molecular function	GO:0008483	transaminase activity	0.0115929	8
Molecular function	GO:0016769	transferase activity, transferring nitrogenous groups	0.0115929	8
Molecular function	GO:0003993	acid phosphatase activity	0.0120444	7
Molecular function	GO:0050660	flavin adenine dinucleotide binding	0.0126721	14
Molecular function	GO:0016701	oxidoreductase activity, acting on single donors with incorporation of molecular oxygen	0.0175259	8
Molecular function	GO:0071949	FAD binding	0.0200092	8
Molecular function	GO:0080030	methyl indole-3-acetate esterase activity	0.0200092	4
Molecular function	GO:0080031	methyl salicylate esterase activity	0.0200092	4
Molecular function	GO:0080032	methyl jasmonate esterase activity	0.0200092	4
Molecular function	GO:0033293	monocarboxylic acid binding	0.0294696	6
Molecular function	GO:0000287	magnesium ion binding	0.0343044	13
Molecular function	GO:0016830	carbon-carbon lyase activity	0.0421223	11
