# Supplementary material for: Cooperative herbivory between two important pests of rice
Source: Nat Commun. 2021 Nov 19;12:6772. doi: 10.1038/s41467-021-27021-0 (PMC8604950; doi:10.1038/s41467-021-27021-0)
Supplement: Supplementary file 4 — Supplementary Data 2 [file 41467_2021_27021_MOESM4_ESM.xlsx]

## Sheet: Supplementary Data 2
Supplementary Data 2 Orthologous Arabidopsis and rice genes used for Hormonometer analysis.
FC, fold change; Padj, adjusted P values (Benjamini-Hochberg adjusted) calculated by hypergeometric test.
Rice gene ID	Probeset ID	Arabidopsis locus ID	log2FC(SSB vs. Control)	Padj (SSB vs. Control)	log2FC(BPH vs. Control)	Padj (BPH vs. Control)	log2FC(SSB/BPH vs. Control)	Padj (SSB/BPH vs. Control)	log2FC(SSB/BPH vs. SSB)	Padj (SSB/BPH vs. SSB)
Os12g0207500	245014_at	ATCG00480	-0.0635612	0.978241	-3.31616	1	-0.0412137	0.989085	0.0821244	1
Os03g0395000	245027_at	AT2G26550	-1.20753	0.00081587	-0.0417355	0.993487	-0.593197	0.634655	0.666391	0.998995
Os03g0395300	245028_at	AT2G26570	0.583604	0.00615477	0.112144	0.972716	0.314493	0.561097	-0.219759	0.998995
Os03g0650000	245029_at	AT2G26580	-0.837138	0.0743108	-0.593213	0.796188	-1.51952	0.0175949	-0.627015	0.998995
Os08g0477500	245038_at	AT2G26560	4.21629	8.98238e-09	0.114704	0.990619	1.44959	0.172121	-2.72027	0.167628
Os06g0607000	245039_at	AT2G26600	-2.18255	5.42268e-09	-0.296055	0.940794	-1.74857	0.00287518	0.489505	0.998995
Os03g0186100	245042_at	AT2G26540	-1.10991	2.73767e-05	-0.282396	0.883252	-0.807737	0.212955	0.353492	0.998995
Os01g0377500	245043_at	AT2G26430	0.355336	0.154505	-0.0401951	0.985924	0.1913	0.727243	-0.114318	0.998995
Os03g0765900	245044_at	AT2G26500	-0.404234	0.219884	-0.18852	0.971495	-0.31052	0.866559	0.15076	0.998995
Os05g0594800	245045_at	AT2G26590	0.0738039	0.796631	-0.129535	0.95708	0.0971088	0.915671	0.0771449	0.998995
Os12g0583900	245046_at	AT2G26510	0.292608	0.278799	0.12453	0.972716	0.457271	0.405333	0.212256	0.998995
Os06g0193200	245052_at	AT2G26440	-7.43562	5.44959e-28	-1.32953	0.0592375	-9.81605	3.78205e-29	-2.34522	0.99617
Os09g0433700	245053_at	AT2G26450	-1.44542	0.45804	-0.583964	0.948367	0.718534	0.793584	2.22888	0.998995
Os12g0143400	245054_at	AT2G26460	-0.695089	0.234073	-0.310905	0.879209	0.0294748	0.983279	0.782898	0.998995
Os06g0470800	245055_at	AT2G26470	-0.121221	0.780483	0.0739861	0.980194	-0.0457903	0.956965	0.123695	0.998995
Os03g0268400	245060_at	AT2G39770	0.761599	0.246612	0.149389	0.975551	-0.0588762	0.965959	-0.764123	0.998995
Os11g0707000	245061_at	AT2G39730	0.472618	0.231619	0.20479	0.975979	0.731103	0.489159	0.315544	0.998995
Os07g0101400	245062_at	AT2G39760	0.437788	0.0356179	-0.000790567	0.999471	0.288037	0.622472	-0.101441	0.998995
Os08g0278600	245064_at	AT2G39725	0.165104	0.735478	-0.371327	0.880412	-0.0236246	0.981877	-0.133846	0.998995
Os01g0846600	245065_at	AT2G39750	-0.777736	0.00636605	0.0621376	0.985924	-0.50402	0.455064	0.323628	0.998995
Os02g0820000	245066_at	AT2G39840	0.875729	0.0014468	0.0481776	0.986247	0.362016	0.514838	-0.457515	0.998995
Os01g0897300	245067_at	AT2G39780	-3.18185	5.07757e-14	-0.467507	0.75445	-2.28895	0.0090974	0.947725	0.998995
Os03g0140400	245075_at	AT2G23180	-2.62321	0.00598242	-1.97155	0.579796	-4.48689	9.94944e-05	-1.84373	1
Os06g0166400	245078_at	AT2G23340	2.55322	8.68501e-11	0.921633	0.473164	2.89662	0.00332729	0.385168	0.998995
Os03g0267800	245087_at	AT2G39830	-0.179007	0.594418	0.182378	0.971495	-0.138133	0.909111	0.0863494	0.998995
Os06g0133800	245089_at	AT2G45290	-0.487083	0.0247282	-0.169991	0.932906	-0.335781	0.749673	0.210338	0.998995
Os07g0644100	245092_at	AT2G40950	0.125661	0.749531	-0.444801	0.726928	0.0776283	0.945705	0.00162613	0.999967
Os07g0662900	245094_at	AT2G40840	-0.606055	0.0405268	-0.385287	0.219959	-0.624809	0.421984	0.0389716	0.998995
Os01g0541900	245095_at	AT2G40860	1.10852	3.39931e-05	0.264467	0.891363	0.834338	0.0665604	-0.22073	0.998995
Os01g0803200	245096_at	AT2G40880	4.06797	2.25151e-33	0.875277	0.661977	3.27145	2.09135e-05	-0.738476	0.998995
Os01g0267400	245097_at	AT2G40935	0.324964	0.228867	0.127985	0.941333	0.313049	0.543109	0.0363368	0.998995
Os03g0351800	245099_at	AT2G40830	0.648648	0.11944	0.746953	0.115203	1.18798	0.187763	0.577724	0.998995
Os11g0473200	245100_at	AT2G40930	-0.0587291	0.867018	0.190723	0.874766	-0.155193	0.85774	-0.0491297	0.998995
Os10g0196100	245101_at	AT2G40890	-1.95961	0.000101424	-0.260697	0.887133	-1.91153	0.0491991	0.109723	0.998995
Os12g0136600	245104_at	AT2G41600	-0.749543	0.0876805	-0.3201	0.896611	-0.666081	0.474837	0.135296	0.998995
Os10g0200700	245105_at	AT2G41610	-4.35244	5.04938e-12	-1.08288	0.29493	-2.81809	0.161934	1.59422	0.998995
Os01g0940000	245108_at	AT2G41510	4.34723	7.95629e-08	0.688658	0.905443	2.77323	0.0228362	-1.51483	0.94383
Os01g0939600	245112_at	AT2G41540	-3.00435	3.03381e-52	-0.564788	0.548471	-2.10343	0.0267583	0.937409	0.998995
Os01g0939700	245115_at	AT2G41530	-0.529035	0.00591727	-0.25991	0.76139	-0.262399	0.515719	0.318078	0.998995
Os03g0349000	245116_at	AT2G41620	0.121916	0.689324	0.227461	0.852242	0.383198	0.50287	0.313657	0.998995
Os05g0495600	245117_at	AT2G41560	0.703509	0.0337499	0.529373	0.772022	0.997466	0.0227893	0.347444	0.998995
Os07g0657900	245118_at	AT2G41680	-0.734588	0.00550854	-0.25496	0.933243	-0.484637	0.670868	0.303145	0.998995
Os05g0391600	245119_at	AT2G41640	-1.3449	6.0469e-05	-1.07701	0.17132	-1.07469	0.335992	0.308522	0.998995
Os10g0183900	245122_at	AT2G47420	0.537855	0.0205998	0.435858	0.463828	1.00691	0.0659197	0.523769	0.998995
Os03g0131900	245123_at	AT2G47450	-0.549126	0.753077	0.137942	1	-2.07326	0.387486	-1.47742	1
Os01g0305900	245126_at	AT2G47460	2.22097	2.89008e-08	0.468761	0.903502	1.43557	0.217151	-0.731946	0.998995
Os11g0660000	245127_at	AT2G47600	0.23709	0.627484	0.356822	0.897351	-0.152801	0.88608	-0.3309	0.998995
Os07g0260000	245129_at	AT2G45350	0.108182	0.83029	0.0598238	0.985924	-0.240849	0.695545	-0.300309	0.998995
Os01g0577600	245130_at	AT2G45340	-1.46248	0.0135914	0.516195	0.905443	-2.05004	0.0202449	-0.531969	0.998995
Os06g0134050	245131_s_at	AT2G45330	0.260321	0.367247	0.0790694	0.981649	0.401559	0.397321	0.193813	0.998995
Os06g0571300	245132_at	AT2G45320	0.162296	0.575548	0.227614	0.698462	0.271547	0.687232	0.152619	0.998995
Os09g0549400	245134_s_at	AT2G45250	-0.905791	0.0395097	-0.0487245	0.992498	-0.427638	0.643802	0.527391	0.998995
Os03g0127600	245137_at	AT2G45460	-0.913223	0.0153648	-0.00341926	0.998894	-0.929461	0.108003	0.0353348	0.998995
Os02g0643200	245138_at	AT2G45190	-0.450362	0.846333	1.93877	0.382089	0.484737	0.823941	0.996875	1
Os12g0485000	245142_at	AT2G45270	-0.975742	0.000323479	-0.267809	0.887683	-0.708369	0.144121	0.31746	0.998995
Os10g0508400	245144_at	AT2G45240	0.48322	0.0209978	0.285462	0.793895	0.645584	0.338602	0.214267	0.998995
Os04g0254000	245145_at	AT2G45440	0.115471	0.716421	-0.101885	0.959699	0.0791881	0.910973	0.0173139	0.998995
Os02g0126800	245146_at	AT2G45200	0.193723	0.467423	0.144633	0.942008	0.236878	0.711541	0.0923702	0.998995
Os01g0578000	245147_at	AT2G45280	0.487011	0.098048	0.301438	0.858767	0.715674	0.125858	0.279769	0.998995
Os04g0480300	245149_at	AT2G47620	0.161192	0.542337	0.246112	0.757216	0.479071	0.184589	0.367234	0.998995
Os03g0343400	245150_at	AT2G47590	-1.54931	3.46008e-14	-0.455549	0.703401	-1.09368	0.259535	0.511899	0.998995
Os05g0357200	245152_at	AT2G47490	2.31885	3.30242e-20	0.718435	0.053	1.84982	0.000424771	-0.420378	0.998995
Os01g0957200	245155_at	AT5G12470	0.738987	0.349062	0.083605	0.992092	-0.347236	0.804962	-1.02364	0.998995
Os12g0230200	245156_at	AT5G12480	-1.85252	1	1.01257	1	-0.201428	1	1.70254	1
Os06g0336500	245159_at	AT2G33100	-2.70778	0.0244336	-0.182504	0.985924	-1.57748	1	1.16218	0.998995
Os09g0481800	245165_at	AT2G33180	-2.25895	4.74358e-10	-0.293892	0.921029	-1.49279	0.416497	0.827232	1
Os02g0817700	245168_at	AT2G33150	1.85302	2.17958e-11	0.0315161	0.99206	0.931577	0.113015	-0.870524	0.86825
Os03g0192400	245169_at	AT2G33220	-0.328533	0.092164	-0.313836	0.675552	-0.469513	0.337339	-0.0886009	0.998995
Os07g0674800	245173_at	AT2G47520	2.45509	0.491784	3.26532	1	3.18196	0.437994	0.806915	1
Os12g0547500	245174_at	AT2G47500	-5.20564	4.6569e-18	-1.63304	0.205701	-4.40918	3.01063e-05	0.851574	0.998995
Os01g0339900	245175_at	AT2G47470	0.729796	0.0151876	0.307897	0.851144	0.828414	0.290475	0.154734	0.998995
Os09g0453300	245177_at	AT5G12380	-0.251296	0.65275	-0.196361	0.967561	-1.09473	0.392342	-0.785647	0.998995
Os11g0568600	245180_at	AT5G12410	-0.133027	0.747478	0.302469	0.854681	0.594783	0.371601	0.781075	0.998995
Os05g0374500	245182_at	AT5G12430	0.58495	0.0235255	0.26473	0.70594	0.476373	0.591343	-0.0650882	0.998995
Os01g0904700	245186_at	AT1G67710	0.395627	0.209944	0.281393	0.920366	0.556657	0.502167	0.203464	0.998995
Os01g0889000	245187_s_at	AT1G67680	0.168774	0.520871	0.0353652	0.992082	-0.0479657	0.948432	-0.162652	0.998995
Os04g0485700	245188_at	AT1G67660	-0.477984	0.478074	-1.03036	0.460967	-1.3411	0.0749413	-0.812704	0.998995
Os01g0902200	245190_at	AT1G67690	-0.266835	0.56145	0.0533953	0.990257	-0.13895	0.910185	0.174698	0.998995
Os05g0300700	245192_at	AT1G67780	-0.545031	0.0757766	-0.366846	0.854945	-0.680055	0.151631	-0.0802822	0.998995
Os08g0119800	245195_at	AT1G67740	-0.359597	0.416521	-0.322502	0.895185	-0.293341	0.811035	0.125075	0.998995
Os02g0600200	245198_at	AT1G67700	-0.375696	0.447573	0.0255058	0.997493	-0.000630752	0.999763	0.420316	0.998995
Os04g0483500	245199_at	AT1G67730	-3.8828	5.8863e-30	-0.694301	0.608336	-4.30037	2.88959e-15	-0.36472	0.998995
Os01g0971200	245200_at	AT1G67850	0.973129	0.00514718	-0.0657869	0.975551	0.474379	0.178848	-0.44375	0.998995
Os12g0292900	245201_at	AT1G67840	-0.0884245	0.858628	0.177056	0.969534	0.324171	0.762813	0.459496	0.998995
Os03g0377500	245206_at	AT5G12290	0.505859	0.0662786	0.289699	0.78387	0.563645	0.337026	0.110627	0.998995
Os01g0954500	245208_at	AT5G12330	4.65944	8.78432e-12	0.919892	0.715766	1.44964	0.213782	-3.16585	0.00260032
Os07g0659300	245209_at	AT5G12340	-2.40531	0.0154092	0.207028	0.980753	-1.65589	0.231391	0.801506	0.998995
Os12g0238100	245211_at	AT5G12370	-1.01874	3.17358e-10	-0.644497	0.496042	-1.30305	3.52929e-05	-0.231825	0.998995
Os04g0690800	245213_at	AT1G44575	-2.67025	4.3022e-05	-1.388	0.136659	-3.22563	0.000839714	-0.491032	0.998995
Os04g0112100	245218_s_at	AT1G59218	0.368042	0.480056	0.333187	0.878254	0.781242	0.243793	0.456128	0.998995
Os07g0604700	245226_at	AT3G29970	-1.90653	0.351313	-1.32513	1	-1.95402	0.520317	0.00162774	1
Os12g0618300	245227_s_at	AT1G08410	0.907607	6.76105e-05	0.323868	0.679479	0.851319	0.120339	-0.00977361	0.999967
Os09g0570200	245230_at	AT4G25610	-0.395934	0.201897	-0.331831	0.490709	-0.496119	0.155475	-0.0470882	0.998995
Os04g0683100	245235_at	AT4G25550	0.271599	0.238735	0.0982928	0.969671	0.656422	0.240139	0.434515	0.998995
Os04g0682900	245236_at	AT4G25540	0.474404	0.0779797	0.297627	0.858863	0.549855	0.20359	0.123389	0.998995
Os02g0642300	245238_at	AT4G25570	1.02303	1.35114e-05	0.453125	0.839961	1.19276	0.0252713	0.222884	0.998995
Os10g0567400	245242_at	AT1G44446	1.47359	2.13738e-05	-0.681792	0.446817	0.709237	0.507703	-0.719337	0.998995
Os05g0435400	245243_at	AT1G44414	-0.846504	0.11798	-0.473357	0.786121	-1.19267	0.0610771	-0.296965	0.998995
Os06g0691400	245244_at	AT1G44350	-0.132022	0.827074	-0.41689	0.400927	-1.77424	8.41445e-05	-1.58783	0.191421
Os08g0122000	245248_at	AT4G15415	0.665356	0.0072941	-0.0377992	0.988082	0.596316	0.505469	-0.0271905	0.998995
Os06g0103500	245249_at	AT4G16760	0.0274235	0.954591	-0.618706	0.207845	-0.586141	0.316363	-0.558832	0.998995
Os02g0654700	245252_at	AT4G17500	2.39419	0.000223019	2.65005	0.182889	3.09275	0.00117965	0.75486	0.998995
Os02g0110200	245253_at	AT4G15440	4.24722	0.0874796	3.81906	1	3.97935	1	-0.182918	1
Os03g0743900	245254_at	AT4G14680	0.958762	0.000101277	-0.417489	0.527299	0.0500141	0.963018	-0.863772	0.896993
Os04g0428900	245255_at	AT4G14110	0.234453	0.37528	0.147953	0.938088	0.620165	0.158324	0.438222	0.998995
Os01g0519700	245256_at	AT4G15090	0.0029022	0.996424	0.0715402	0.988847	-0.0732214	0.952192	-0.0316053	0.998995
Os12g0298600	245261_at	AT4G14385	-0.115473	0.713695	0.197376	0.94084	0.127545	0.859075	0.29053	0.998995
Os04g0535200	245262_at	AT4G16563	-1.79025	0.00184984	-0.420358	0.807579	-1.48918	0.403542	0.326667	0.998995
Os02g0815700	245263_at	AT4G17740	-1.28437	0.00518214	-0.212343	0.972716	-0.990964	0.534433	0.327584	0.998995
Os03g0100300	245266_at	AT4G17070	1.1363	0.000329051	0.153141	0.951403	0.490003	0.408441	-0.593314	0.998995
Os06g0105500	245268_at	AT4G16570	0.0600886	0.87752	0.14633	0.940005	0.671401	0.0884684	0.660193	0.882529
Os07g0185200	245269_at	AT4G14500	0.794108	0.0926779	0.542151	0.107774	1.33886	0.0922019	0.58361	0.998995
Os11g0247300	245270_at	AT4G14960	-2.69564	1.09224e-13	-0.623901	0.644306	-1.98032	8.32051e-12	0.7661	0.925598
Os07g0571500	245273_at	AT4G14950	0.976349	0.168101	-0.129085	0.963796	-0.399123	0.646034	-1.32317	0.925985
Os07g0543300	245275_at	AT4G15210	-1.2521	0.290471	0.0924171	0.992498	-1.24189	0.608807	0.0840318	1
Os06g0593200	245277_at	AT4G15550	-4.21782	2.40031e-12	-1.638	0.194451	-3.25835	0.000652136	1.01445	0.998995
Os05g0408900	245281_at	AT4G15560	1.0638	0.00042976	-0.347294	0.777339	-0.282303	0.796542	-1.28618	0.703347
Os02g0496100	245283_at	AT4G13980	0.159246	0.546265	0.131688	0.936403	-0.0113205	0.987294	-0.120713	0.998995
Os03g0184000	245284_at	AT4G14210	-0.525519	0.0989684	-0.149764	0.969534	-0.215319	0.789907	0.362568	0.998995
Os12g0625000	245286_at	AT4G14880	1.39423	2.95119e-11	0.315802	0.959169	1.63848	0.142287	0.304698	0.998995
Os03g0750800	245288_at	AT4G16420	0.353539	0.084176	-0.0108571	0.995524	0.292262	0.543109	-0.0118744	0.999091
Os05g0402300	245289_at	AT4G15470	-0.63658	0.00150038	-0.373384	0.379589	-0.629628	0.0602487	0.0594888	0.998995
Os07g0584900	245290_at	AT4G16490	-0.164876	0.734616	-0.527351	0.858091	-0.215858	0.898907	-0.0130611	0.999967
Os01g0878900	245292_at	AT4G15093	-4.87948	2.17607e-16	-1.86114	0.614017	-5.36665	3.24394e-10	-0.439308	0.998995
Os02g0710900	245293_at	AT4G16660	0.923975	0.370551	0.491102	0.938088	0.315094	0.855461	-0.552632	0.998995
Os04g0514800	245294_at	AT4G14340	-3.22448	3.52019e-15	-0.859788	0.249528	-2.89882	0.0254881	0.387238	0.998995
Os03g0751100	245296_at	AT4G16370	-0.427441	0.621663	-0.470569	0.852555	-1.22604	0.0913041	-0.74305	0.998995
Os02g0662200	245297_at	AT4G16510	-0.350771	0.222097	-0.00506632	0.998886	-0.605444	0.228848	-0.200338	0.998995
Os04g0527500	245298_at	AT4G15010	0.322454	0.447071	0.307815	0.893174	0.929438	0.258128	0.662283	0.998995
Os05g0105200	245299_at	AT4G17530	-0.567709	0.2277	-0.706653	0.0815883	-1.35301	0.010293	-0.732803	0.998995
Os08g0160300	245302_at	AT4G17695	-0.269339	0.829317	0.308581	0.963069	0.0716689	0.96032	0.400238	0.998995
Os02g0494600	245303_at	AT4G17010	-0.396944	0.322076	-0.0072441	0.998886	-0.261183	0.813036	0.194439	0.998995
Os01g0363300	245304_at	AT4G15630	-0.419823	0.240687	-0.261732	0.932906	-0.583248	0.529276	-0.117061	0.998995
Os03g0100900	245308_at	AT4G17486	0.257717	0.473802	0.408673	0.707091	0.422538	0.588576	0.207554	0.998995
Os03g0187700	245312_at	AT4G14600	0.635519	0.0414754	0.125337	0.956158	0.78559	0.166099	0.200101	0.998995
Os01g0534800	245313_at	AT4G15420	0.616568	0.029569	0.0291036	0.992092	0.501594	0.480891	-0.0671261	0.998995
Os01g0107700	245314_at	AT4G16745	-1.16241	0.194407	-0.172487	0.982303	-0.657985	0.63326	0.560003	0.998995
Os03g0695600	245315_at	AT4G14800	0.170663	0.59023	-0.134885	0.964571	0.0245827	0.977708	-0.0946268	0.998995
Os09g0359900	245316_at	AT4G14000	-0.124961	0.749371	-0.206308	0.927329	0.020523	0.981927	0.19868	0.998995
Os07g0442900	245317_at	AT4G15610	6.10804	6.30205e-07	2.65394	1	5.45227	0.00142524	-0.612502	0.998995
Os01g0305200	245319_at	AT4G16146	1.1686	0.0739075	-0.247308	0.969671	0.98465	0.171398	-0.131236	0.998995
Os06g0198700	245320_at	AT4G16444	0.336424	0.321869	0.237414	0.822125	0.4386	0.332361	0.153768	0.998995
Os05g0406000	245321_at	AT4G15545	-0.0648806	0.826132	0.212355	0.966517	0.360772	0.769918	0.482865	0.998995
Os02g0105400	245324_at	AT4G17260	-0.0737426	0.955222	0.114956	0.990132	-0.564146	0.802154	-0.425506	0.998995
Os07g0189700	245326_at	AT4G14100	-1.67057	0.000132942	-0.149585	0.972935	-0.853206	0.59442	0.85583	0.998995
Os02g0820800	245328_at	AT4G14465	-0.282611	0.931989	1.96957	1	1.63807	0.703114	1.98687	0.998995
Os07g0204500	245330_at	AT4G14930	0.298174	0.194731	-0.0338216	0.992498	-0.0234625	0.981289	-0.265209	0.998995
Os03g0829000	245332_at	AT4G15940	0.609028	0.0863051	-0.149961	0.973384	0.477115	0.560647	-0.079708	0.998995
Os07g0181800	245333_at	AT4G14615	-0.30579	0.138127	-0.202663	0.879451	-0.471785	0.219504	-0.116179	0.998995
Os01g0358100	245334_at	AT4G15800	-4.9302	3.77622e-49	-1.53077	0.186793	-3.99883	0.00020157	0.967449	0.998995
Os03g0305600	245335_at	AT4G16160	1.35278	0.0886404	0.481077	0.947719	0.653547	0.650139	-0.651279	0.998995
Os04g0535400	245337_at	AT4G16566	-1.20508	0.000189965	-0.269568	0.910558	-0.885962	0.109678	0.371771	0.998995
Os02g0177700	245338_at	AT4G16442	0.243117	0.757737	2.45884	1	0.721476	0.535928	0.527805	0.998995
Os07g0690900	245339_at	AT4G16120	0.558253	0.47137	0.90932	0.729035	1.74686	0.128727	1.24678	0.998995
Os01g0931200	245343_at	AT4G15830	-1.61673	0.203352	0.690044	0.906432	-0.54478	0.782162	1.12393	0.998995
Os10g0148800	245344_at	AT4G15475	0.543456	0.0464448	0.572496	0.3205	0.845766	0.0250354	0.349779	0.998995
Os10g0557900	245345_at	AT4G16640	0.483453	0.343948	0.506663	0.872134	1.38485	0.148301	0.960966	0.998995
Os10g0565200	245346_at	AT4G17090	3.1119	0.0245494	2.42332	0.49995	3.34188	0.0119409	0.271256	0.998995
Os03g0659200	245347_at	AT4G14890	-0.986915	0.00225089	-0.264905	0.913559	-0.896689	0.288566	0.137487	0.998995
Os05g0552700	245352_at	AT4G15490	-1.21659	0.00256255	0.575461	0.551971	-0.503456	0.552491	0.761108	0.998995
Os02g0125700	245354_at	AT4G17600	-1.1539	0.000101636	-0.334722	0.899894	-1.30107	0.139811	-0.0924184	0.998995
Os03g0598800	245355_at	AT4G17390	-0.551103	0.0443171	-0.0811019	0.98366	0.225823	0.830289	0.832548	0.998995
Os11g0455500	245356_at	AT4G13940	-2.3511	7.48936e-13	-0.787838	0.0966138	-1.37536	0.276762	1.04181	0.998995
Os02g0652600	245357_at	AT4G17560	-1.83436	5.30631e-07	-0.321926	0.938088	-1.11534	0.520861	0.775943	0.998995
Os03g0339100	245358_at	AT4G15900	-0.0925601	0.753956	0.0901769	0.973287	0.0681835	0.910076	0.210924	0.998995
Os06g0162500	245360_at	AT4G16330	0.510818	0.0723018	0.357958	0.655951	0.616108	0.234381	0.154787	0.998995
Os04g0592600	245361_at	AT4G17790	0.993286	1.24855e-05	0.312935	0.463866	0.561648	0.0864759	-0.381104	0.998995
Os06g0140400	245362_at	AT4G17460	-7.62666	2.08836e-10	-0.199293	0.988847	-7.32593	7.21954e-08	0.271258	1
Os12g0541400	245364_at	AT4G15790	-0.00369744	0.991509	0.0484381	0.987308	-0.0444117	0.9427	0.0103648	0.999501
Os03g0713600	245365_at	AT4G17720	-3.8375	4.24204e-26	-1.13391	0.246447	-3.72254	7.34845e-09	0.172823	0.998995
Os03g0205500	245366_at	AT4G14965	0.470953	0.149619	-0.0407751	0.991597	0.172445	0.829753	-0.245637	0.998995
Os12g0560400	245367_at	AT4G16265	-0.59258	0.0894817	-0.265841	0.936488	-0.414371	0.64024	0.231898	0.998995
Os07g0275100	245368_at	AT4G15510	-2.17803	5.28622e-11	-0.311413	0.936403	-1.07027	0.488147	1.16914	1
Os10g0564300	245372_at	AT4G15000	-0.515644	0.0437157	-0.186018	0.926055	-0.108681	0.923759	0.462968	0.998995
Os10g0419400	245373_s_at	AT4G14710	4.21162	1.55917e-14	1.14381	0.734495	2.15164	0.158145	-1.99712	0.852892
Os05g0392100	245374_at	AT4G17620	0.726915	0.00191881	0.0827519	0.979186	0.554725	0.414706	-0.126294	0.998995
Os06g0132600	245380_at	AT4G17760	-0.339923	0.541451	0.193359	0.963069	0.36448	0.724241	0.761683	0.998995
Os10g0562000	245384_at	AT4G16790	0.365567	0.392321	0.409409	0.749055	0.398786	0.629054	0.0754949	0.998995
Os01g0721900	245387_at	AT4G17520	-0.594406	0.0393586	-0.273275	0.837661	-0.384521	0.635144	0.267463	0.998995
Os07g0607200	245388_at	AT4G16410	-0.697035	0.00716182	-0.185303	0.960636	-0.696339	0.338267	0.0536067	0.998995
Os01g0772400	245390_at	AT4G17650	1.47502	3.70023e-10	0.545479	0.287818	1.11563	0.105504	-0.31387	0.998995
Os12g0538600	245392_at	AT4G15680	5.08015	8.88072e-07	3.55138	0.243899	5.81307	4.87548e-05	0.779643	0.998995
Os01g0944700	245393_at	AT4G16260	7.12279	6.20323e-78	1.61523	0.671241	5.84773	6.2678e-05	-1.25097	1
Os08g0431500	245394_at	AT4G16450	-0.565404	0.0590625	-0.401963	0.553931	-0.759099	0.118335	-0.136509	0.998995
Os03g0747300	245395_at	AT4G17420	0.531356	0.0547384	0.0111904	0.998646	0.108095	0.905102	-0.369385	0.998995
Os01g0271400	245400_at	AT4G17040	-0.653342	0.0305714	-0.167674	0.963069	-0.540306	0.489891	0.164904	0.998995
Os06g0125200	245401_at	AT4G17670	1.09091	0.00287817	0.30792	0.966517	1.15153	0.257654	0.107843	0.998995
Os03g0100500	245404_at	AT4G17610	1.14151	0.00115229	0.324788	0.923139	1.84208	0.091966	0.758053	0.998995
Os06g0609700	245405_at	AT4G17150	-1.67266	5.58289e-09	-0.410059	0.747239	-1.46118	0.002235	0.260514	0.998995
Os04g0470100	245407_at	AT4G17170	2.31727	1.19938e-13	0.369277	0.681643	2.39646	0.00669492	0.119454	0.998995
Os09g0272300	245408_at	AT4G17180	-3.23013	6.27017e-28	-1.06333	0.0575305	-3.46025	5.8884e-07	-0.17655	0.998995
Os03g0750900	245411_at	AT4G17240	0.668613	0.813492	1.92865	1	-0.872307	1	-1.45488	1
Os07g0485400	245413_at	AT4G17300	-0.606864	0.078164	0.0624375	0.990257	-0.205521	0.844624	0.451479	0.998995
Os10g0559600	245415_at	AT4G17330	0.485721	0.825886	1.02059	1	1.12342	0.576969	0.678194	0.998995
Os10g0568300	245416_at	AT4G17350	-3.86924	9.51582e-05	-0.914504	0.756423	-2.19383	0.227294	1.71981	0.998995
Os03g0102100	245417_at	AT4G17360	-0.518715	0.0216433	-0.0698708	0.982174	-0.0472757	0.965595	0.521717	0.998995
Os07g0486000	245419_at	AT4G17380	0.199082	0.789363	-0.264023	0.94099	0.434964	0.56926	0.284015	0.998995
Os10g0561200	245421_at	AT4G17430	0.274035	0.887778	1.26505	1	0.336847	0.91544	0.105107	1
Os04g0546400	245425_at	AT4G17510	0.692947	0.00680251	0.113599	0.935264	0.4032	0.453321	-0.234804	0.998995
Os10g0563400	245426_at	AT4G17540	-0.462954	0.38187	0.173663	0.967561	0.0856707	0.948432	0.609629	0.998995
Os02g0652800	245427_at	AT4G17550	-0.813393	0.345803	-0.0256522	0.998646	-1.84184	0.082413	-0.977976	0.998995
Os04g0544500	245428_at	AT4G17570	0.460936	0.855398	0.784178	1	0.122653	0.973995	-0.275363	1
Os10g0565000	245431_at	AT4G17080	-0.0390767	0.872171	0.190319	0.872135	0.17707	0.780106	0.263935	0.998995
Os10g0565300	245433_at	AT4G17140	0.912637	0.0131725	0.0900312	0.963564	1.08333	0.332255	0.208245	0.998995
Os04g0551300	245438_at	AT4G16650	-0.398481	0.224943	-0.0164545	0.997994	-0.223373	0.765104	0.224644	0.998995
Os03g0101900	245441_at	AT4G16700	-0.33436	0.284431	0.129439	0.975248	0.242018	0.740759	0.630065	0.998995
Os02g0467700	245442_at	AT4G16710	0.311103	0.27551	0.250852	0.685602	0.521705	0.172258	0.257669	0.998995
Os02g0654000	245446_at	AT4G16800	-2.61551	4.06174e-08	-0.726735	0.754155	-3.52703	6.57749e-09	-0.854598	0.998995
Os02g0653900	245447_at	AT4G16820	0.863942	0.0228863	0.352416	0.909589	0.166461	0.815661	-0.64178	0.923475
Os10g0563500	245458_at	AT4G16970	0.498625	0.270776	0.486158	0.604319	1.05512	0.0986162	0.605196	0.998995
Os03g0770900	245461_at	AT4G17000	-0.427603	0.830704	1.62973	0.461443	0.269584	0.928438	0.757845	0.998995
Os04g0680000	245462_at	AT4G17020	0.238306	0.541451	0.161284	0.938088	0.378888	0.667495	0.195175	0.998995
Os07g0496250	245463_at	AT4G17030	0.207227	0.768677	0.295222	0.923021	0.560315	0.40188	0.398597	0.998995
Os10g0555100	245466_at	AT4G16600	2.45368	4.71437e-07	1.58466	0.119086	4.2638	1.81875e-07	1.87134	0.405027
Os05g0358400	245474_at	AT4G16060	-0.452533	0.187221	-0.539629	0.462767	-1.15981	0.0302579	-0.657734	0.998995
Os02g0141300	245478_at	AT4G16130	2.37384	4.24387e-21	0.403619	0.349061	1.65529	0.0615551	-0.678442	0.998995
Os03g0310500	245481_at	AT4G16180	0.385084	0.252401	0.130824	0.959899	0.471219	0.448835	0.139172	0.998995
Os03g0310400	245484_at	AT4G16210	1.15245	1.53721e-05	0.310521	0.548471	0.97179	0.251345	-0.136709	0.998995
Os08g0302000	245488_at	AT4G16270	-0.133724	1	0.816535	1	-2.01768	1	-1.82847	1
Os09g0123200	245489_at	AT4G16280	0.464549	0.0771146	0.247279	0.82285	0.347589	0.48606	-0.0689816	0.998995
Os10g0532100	245490_at	AT4G16310	-0.00585737	0.988261	0.166655	0.90333	0.0578207	0.954131	0.107692	0.998995
Os03g0328000	245492_at	AT4G16340	-1.9983	5.01533e-10	0.0845725	0.990847	-1.32599	0.0114404	0.719667	0.896993
Os03g0215900	245494_at	AT4G16390	-1.30522	8.77025e-05	-0.220296	0.955792	-1.25861	0.140952	0.100323	0.998995
Os03g0748700	245496_at	AT4G16440	-0.137332	0.687557	-0.264185	0.890233	-0.541755	0.221066	-0.353133	0.998995
Os12g0163600	245508_at	AT4G15720	-0.166674	0.822476	-0.0707688	0.991716	0.115856	0.936081	0.340367	0.998995
Os07g0670300	245511_at	AT4G15755	4.05	8.94178e-23	2.29345	0.0930517	3.85941	1.75516e-10	-0.144814	0.998995
Os07g0670600	245512_at	AT4G15770	-0.196156	0.604205	-0.166891	0.936403	0.372754	0.742085	0.628401	0.998995
Os01g0932600	245517_at	AT4G15840	0.0634266	0.827617	0.221472	0.837554	-0.0124424	0.990889	-0.0310449	0.998995
Os02g0795900	245518_at	AT4G15850	0.711537	0.0709543	0.289203	0.900287	1.27026	0.108733	0.611734	0.998995
Os01g0355900	245521_at	AT4G15880	0.536357	0.013816	0.389152	0.329258	0.806656	0.0453099	0.318086	0.998995
Os12g0548100	245522_at	AT4G15890	-1.98832	0.0121264	-0.139848	0.983055	-1.1476	0.389158	0.895752	0.998995
Os03g0341300	245524_at	AT4G15920	-0.645584	0.0726061	-0.583769	0.795037	-1.06677	0.375379	-0.364183	0.998995
Os01g0256400	245525_at	AT4G15930	0.251994	0.391327	0.0475367	0.983837	0.111458	0.850736	-0.0888834	0.998995
Os05g0405000	245528_at	AT4G15530	2.56483	5.93844e-08	0.26768	0.971495	0.77816	0.477515	-1.73584	0.328062
Os06g0310200	245529_at	AT4G15570	0.765907	0.0929828	0.469308	0.84472	0.593564	0.375939	-0.118593	0.998995
Os02g0173100	245532_at	AT4G15110	-0.383426	0.317123	0.125834	0.980753	-0.16361	0.887216	0.265272	0.998995
Os01g0686200	245560_at	AT4G15480	1.47524	0.0141792	0.42568	0.935044	1.46057	0.0904327	0.0361367	0.998995
Os05g0141400	245562_at	AT4G15520	0.456493	0.108357	0.556983	0.465977	1.07715	0.119741	0.676014	0.998995
Os12g0603700	245563_at	AT4G14580	-3.02284	3.73011e-25	-1.29757	0.125081	-3.74557	3.16168e-21	-0.67131	0.998995
Os11g0171400	245564_at	AT4G14590	0.128926	0.774095	0.13057	0.959699	0.545484	0.55001	0.456464	0.998995
Os02g0602400	245565_at	AT4G14605	0.243015	0.653199	0.399146	0.754571	0.46385	0.580537	0.264748	0.998995
Os05g0157100	245569_at	AT4G14660	0.564381	0.0312499	0.205564	0.86905	0.406662	0.415668	-0.108732	0.998995
Os03g0161400	245574_at	AT4G14750	-3.23624	1.50331e-09	-0.591123	0.909274	-2.94268	1	0.324482	0.998995
Os12g0605300	245576_at	AT4G14770	0.896759	9.44475e-05	0.192027	0.924248	0.953739	0.0409615	0.103904	0.998995
Os03g0746500	245578_at	AT4G14790	-0.385093	0.346905	0.084643	0.979495	0.247628	0.812031	0.690788	0.998995
Os04g0221300	245580_at	AT4G14820	0.368979	0.366497	0.161498	0.958081	0.58791	0.384729	0.271657	0.998995
Os11g0583200	245582_at	AT4G14850	-0.434589	0.532263	0.258555	0.936926	0.327213	0.760651	0.817233	0.998995
Os07g0173300	245583_at	AT4G14920	-0.172166	0.555339	0.143891	0.910686	-0.516853	0.524676	-0.298695	0.998995
Os07g0154400	245585_at	AT4G14970	0.487444	0.666416	0.633684	0.863016	0.597051	0.677732	0.167447	0.998995
Os09g0499600	245587_at	AT4G15020	0.715827	0.00210658	0.0616547	0.983837	0.466135	0.307631	-0.200878	0.998995
Os11g0639000	245588_at	AT4G15030	0.285287	0.254764	-0.065009	0.980243	0.206522	0.694553	-0.0298097	0.998995
Os03g0413000	245592_at	AT4G14540	0.502614	0.336579	-0.0210739	0.997903	0.55758	0.667093	0.106758	0.998995
Os10g0415600	245594_at	AT4G14570	0.963132	1.63889e-05	0.0845486	0.973261	0.516421	0.137501	-0.394917	0.998995
Os05g0409800	245595_at	AT4G14170	-0.691173	0.291001	-0.101694	0.983865	-0.756928	0.510761	-0.00407229	0.999967
Os04g0347800	245596_at	AT4G14180	0.631341	0.0859089	0.385374	0.849103	0.636393	0.407608	0.0518665	0.998995
Os05g0395300	245601_at	AT4G14240	1.31849	2.12159e-05	0.545801	0.614017	1.11178	0.0489435	-0.153477	0.998995
Os10g0470900	245605_at	AT4G14300	0.678704	0.190574	0.342263	0.676554	1.17512	0.194865	0.531317	0.998995
Os02g0810200	245607_at	AT4G14330	-1.08985	0.741368	1.21861	0.887529	0.303332	0.919189	1.46767	0.998995
Os05g0511400	245608_at	AT4G14350	-0.265406	0.372255	-0.318539	0.498715	-0.487964	0.118055	-0.169464	0.998995
Os01g0700200	245609_at	AT4G14368	-2.74984	1.62824e-09	-0.451419	0.789524	-1.95764	0.0856611	0.840977	0.998995
Os01g0205600	245612_at	AT4G14440	2.69793	2.67836e-06	1.02271	0.180024	1.97131	0.00875995	-0.672215	0.998995
Os03g0728500	245617_at	AT4G14490	-0.0133537	0.99105	1.04591	0.74509	0.540256	0.763256	0.612646	0.998995
Os11g0661000	245620_at	AT4G14050	-0.197114	0.488468	-0.0538564	0.983343	-0.000261579	0.999825	0.243173	0.998995
Os10g0126500	245623_s_at	AT4G14096	1.89168	0.118752	1.6638	1	1.65002	0.381726	-0.174925	0.998995
Os01g0789000	245623_s_at	AT4G14103	-1.03542	0.566889	-0.482215	0.975551	-0.83576	0.727201	0.253209	0.998995
Os03g0367900	245626_at	AT1G56700	1.83261	1.14013e-10	0.256287	0.897146	0.806359	0.342959	-0.981385	0.979863
Os07g0687900	245627_at	AT1G56600	2.01025	5.17101e-05	0.171828	0.975551	1.3278	0.0441806	-0.633793	0.998995
Os01g0185200	245631_at	AT1G25350	0.254782	0.193184	0.152866	0.850977	0.246702	0.566239	0.0403512	0.998995
Os09g0454100	245632_at	AT1G25290	0.874837	0.000326329	0.234876	0.912574	0.673737	0.0938372	-0.148579	0.998995
Os01g0866800	245633_at	AT1G25280	-0.470181	0.0420998	0.0671893	0.967561	-0.603719	0.112266	-0.0812591	0.998995
Os04g0687800	245634_at	AT1G25270	4.6035	8.76325e-13	1.88822	0.497649	2.85215	0.000100017	-1.69405	0.0750482
Os08g0467300	245636_at	AT1G25240	1.00573	0.249057	0.220608	0.955756	-0.711557	0.640396	-1.66487	0.998995
Os11g0549620	245637_at	AT1G25230	-5.74533	3.82107e-19	-2.2659	0.303098	-6.45898	2.88427e-05	-0.674152	0.998995
Os11g0105400	245639_at	AT1G25260	0.0182284	0.97179	0.0385907	0.990229	0.649525	0.519257	0.68756	0.998995
Os01g0689000	245641_at	AT1G25370	-2.16542	1.18752e-08	-1.22355	0.165812	-1.90515	0.00178567	0.315266	0.998995
Os12g0640900	245645_at	AT1G24764	-1.15601	5.65105e-05	-0.248913	0.960528	-0.765696	0.128088	0.438528	0.998995
Os01g0916800	245649_at	AT1G24706	0.211695	0.354171	0.171217	0.90333	0.335696	0.60588	0.169004	0.998995
Os01g0323000	245657_at	AT1G56720	-3.35629	8.68506e-33	-1.11565	0.260057	-3.6044	4.48019e-05	-0.195239	0.998995
Os05g0531500	245660_at	AT1G28240	-1.45724	1.4826e-06	-0.852445	0.06341	-1.3545	0.00287939	0.160318	0.998995
Os07g0299600	245665_at	AT1G28250	0.111856	0.719888	-0.016856	0.994556	0.0937537	0.903677	0.0352691	0.998995
Os05g0519000	245666_at	AT1G28280	1.48099	3.78042e-10	1.0256	0.225904	0.879752	0.377209	-0.54105	0.998995
Os03g0736700	245667_at	AT1G28200	0.670572	0.221789	-0.415254	0.649359	-0.609992	0.200355	-1.22292	0.580535
Os11g0671000	245668_at	AT1G28330	0.552554	0.0115288	0.544539	0.387656	1.09827	0.0191486	0.592552	0.998995
Os06g0218150	245670_at	AT1G28210	0.118075	0.801738	0.249066	0.874766	0.433575	0.398153	0.368354	0.998995
Os03g0317100	245673_at	AT1G56690	-0.548409	0.286511	0.0543526	0.99206	-0.378381	0.608293	0.224774	0.998995
Os01g0330100	245676_at	AT1G56670	-3.3572	1.31269e-10	-0.934577	0.32546	-1.76729	0.269028	1.62333	0.998995
Os05g0383100	245679_at	AT1G56590	-0.824069	9.37926e-05	-0.111088	0.972935	-0.718178	0.0842718	0.159103	0.998995
Os01g0332100	245681_at	AT1G56560	2.25544	1.26588e-12	1.12179	0.0725061	2.74294	3.94993e-07	0.535378	0.998995
Os04g0692300	245682_at	AT5G08750	0.61149	0.0920751	0.0948623	0.965166	0.671722	0.37617	0.10268	0.998995
Os12g0621000	245683_at	AT5G22030	0.16692	0.789857	0.173172	0.967735	0.0102051	0.993524	-0.109391	0.998995
Os03g0788800	245684_at	AT5G22000	1.01938	1.00875e-07	0.432458	0.686876	0.995219	0.00865525	0.0278773	0.998995
Os04g0112200	245685_at	AT5G22220	0.329418	0.349462	0.347749	0.675786	0.558054	0.182622	0.2812	0.998995
Os03g0648400	245686_at	AT5G22060	0.902356	0.0101193	0.658289	0.431444	1.19827	0.0738915	0.336366	0.998995
Os05g0497700	245687_at	AT1G28320	0.848967	0.000889717	0.0144904	0.996116	0.398296	0.601568	-0.404078	0.998995
Os03g0151300	245691_at	AT5G04240	-0.182197	0.568018	0.0791264	0.982451	-0.189231	0.859822	0.0429047	0.998995
Os02g0819200	245693_at	AT5G04260	0.6873	0.0430379	0.393635	0.856655	0.849936	0.253688	0.214235	0.998995
Os02g0819100	245695_at	AT5G04270	-0.679066	0.00206382	-0.257141	0.839961	-0.333964	0.557581	0.397439	0.998995
Os11g0134700	245697_at	AT5G04200	1.69425	0.2612	-1.83662	0.104837	-5.78745	8.94051e-09	-7.42396	2.21934e-05
Os02g0819500	245699_at	AT5G04250	1.48762	8.03139e-06	0.197966	0.938126	0.991485	0.14798	-0.448628	0.998995
Os07g0658400	245701_at	AT5G04140	-0.464486	0.182105	0.00317417	0.999422	0.201189	1	0.728439	0.998995
Os05g0506200	245704_at	AT5G04290	0.335085	0.329439	0.552688	0.13182	0.630064	0.502167	0.334741	0.998995
Os10g0457400	245709_at	AT5G04320	-2.82342	0.0384501	-0.0479875	0.995849	-2.00534	0.285984	0.846193	1
Os07g0187300	245714_at	AT5G04280	0.250786	0.336595	0.083962	0.968898	0.200197	0.6937	0.000357186	0.999967
Os06g0214900	245716_at	AT5G08740	-0.306024	0.392694	-0.135697	0.973384	-0.350673	0.716638	0.00515469	0.999967
Os03g0719500	245721_s_at	AT1G73460	0.0912698	0.653453	0.106587	0.943488	-0.0122164	0.9877	-0.0564026	0.998995
Os08g0451000	245722_at	AT1G73430	-0.814375	0.00398817	-0.374778	0.894747	-1.1569	0.0547799	-0.286484	0.998995
Os02g0759500	245723_at	AT1G73400	1.07288	0.00052656	0.319764	0.894156	0.663475	0.230288	-0.3563	0.998995
Os04g0527400	245724_at	AT1G73390	0.650478	0.37116	-0.498407	0.605165	-0.323627	0.79687	-0.922149	0.998995
Os04g0309600	245725_at	AT1G73370	-3.26438	3.27364e-06	-1.43439	0.585945	-4.16514	0.002685	-0.852081	0.998995
Os06g0208100	245726_at	AT1G73360	-2.27731	3.9026e-08	-1.02403	0.546063	-3.51218	1.67415e-07	-1.18776	0.94521
Os02g0637900	245727_at	AT1G73350	0.0554592	0.894385	-0.188206	0.911776	-0.0049718	0.99453	-0.0102374	0.999967
Os09g0448900	245730_at	AT1G73470	0.0985579	0.785183	0.118985	0.975181	0.226077	0.799781	0.182504	0.998995
Os04g0534300	245732_at	AT1G73440	1.00555	0.00198675	0.548596	0.528358	1.37902	0.00767109	0.427864	0.998995
Os10g0489800	245733_at	AT1G73380	0.457183	0.137419	0.380847	0.770971	0.883634	0.0891698	0.479614	0.998995
Os03g0719400	245734_at	AT1G73480	2.83692	1.07587e-06	1.56906	0.46991	1.88374	0.0376783	-0.906183	0.998995
Os12g0298950	245739_at	AT1G44110	0.5336	0.0130074	0.377862	0.28224	0.542739	0.246509	0.0566523	0.998995
Os01g0878700	245740_at	AT1G44100	-0.26073	0.857436	-0.683585	0.714993	-2.53682	0.00124396	-2.2098	0.776882
Os11g0186200	245742_at	AT1G44170	2.26293	1.32571e-13	0.417247	0.777443	1.25057	0.00978616	-0.958946	0.338722
Os07g0470700	245744_at	AT1G51110	0.227474	0.656432	0.0269282	0.997069	0.300938	0.7823	0.124319	0.998995
Os01g0676200	245747_at	AT1G51100	-0.106753	0.883326	0.0668426	0.992092	0.422457	0.680755	0.573276	0.998995
Os02g0324300	245751_s_at	AT1G25682	0.710826	0.00324868	0.318359	0.614068	0.960744	0.0860858	0.29457	0.998995
Os01g0188100	245756_at	AT1G35190	0.830497	0.00200052	0.0831333	0.967077	0.743888	0.520962	-0.0469847	0.998995
Os01g0114100	245760_s_at	AT1G66910	1.31539	4.50177e-05	0.00975589	0.997994	0.240915	0.829402	-1.02627	0.992411
Os01g0114600	245760_s_at	AT1G66920	-0.805237	0.00727773	-0.0215905	0.992092	-0.327871	0.670868	0.522564	0.998995
Os04g0486800	245762_at	AT1G27880	0.843213	0.481111	1.67462	0.308618	0.238214	0.893487	-0.548446	0.998995
Os12g0239000	245763_at	AT1G27850	-1.37981	1.44606e-06	-0.0966855	0.97965	-1.29374	0.0951822	0.138069	0.998995
Os01g0857900	245764_s_at	AT1G27840	-0.374511	0.274745	0.0226144	0.992498	0.216638	0.642627	0.640901	0.921344
Os07g0151200	245769_at	AT1G30220	0.931629	0.0462041	0.56969	0.755184	1.32561	0.0624184	0.449046	0.998995
Os06g0343900	245770_at	AT1G30240	1.90135	0.574727	1.19115	1	0.903433	1	-0.948475	1
Os03g0642900	245772_at	AT1G30300	-0.64335	0.325403	-0.402135	0.928242	-1.02218	0.145395	-0.322922	0.998995
Os12g0616400	245774_at	AT1G30210	-1.81212	0.0516967	0.14102	0.98366	-0.369323	0.906257	1.48666	0.998995
Os07g0150700	245775_at	AT1G30270	0.757623	0.107712	0.135307	0.980862	1.1453	0.300255	0.449398	0.998995
Os02g0734300	245777_at	AT1G73540	0.942626	0.00951647	0.263211	0.942008	0.223777	0.769556	-0.668303	0.998995
Os04g0583800	245778_at	AT1G73530	-1.73243	0.000114583	-0.266441	0.958749	-0.823324	0.471197	0.95714	0.998995
Os04g0689500	245780_at	AT1G45688	-3.28838	6.61328e-32	-1.65906	0.00406769	-3.47367	0.000452529	-0.135593	0.998995
Os03g0263800	245781_at	AT1G45976	0.12525	0.655157	-0.0921705	0.947375	0.211989	0.808896	0.131278	0.998995
Os01g0262500	245783_s_at	AT1G35180	-3.9674	2.90033e-90	-0.759617	0.750722	-4.11597	1.10637e-21	-0.0950432	0.998995
Os08g0161500	245784_at	AT1G32190	0.490709	0.351203	0.240012	0.963069	0.557619	0.495584	0.11431	0.998995
Os01g0147200	245787_at	AT1G32130	0.288324	0.13429	0.0321458	0.985924	0.168668	0.758596	-0.0693425	0.998995
Os03g0565300	245788_at	AT1G32120	1.60551	3.14471e-07	0.393645	0.452829	1.5445	0.0702062	-0.0209626	0.999967
Os10g0579100	245789_at	AT1G32090	-1.43585	4.35684e-08	-0.40739	0.922951	-2.3033	0.000329937	-0.822766	0.998995
Os10g0577900	245790_at	AT1G32200	-0.354401	0.353782	0.199952	0.948877	-0.0301109	0.980335	0.373249	0.998995
Os04g0397000	245791_at	AT1G32210	-0.449402	0.170322	-0.443967	0.817373	-0.535659	0.53439	-0.0288687	0.998995
Os12g0263200	245792_at	AT1G32100	1.22801	1.05954e-05	0.213237	0.954	1.29869	0.00868026	0.11727	0.998995
Os04g0403500	245793_at	AT1G32220	-1.15424	0.00204402	-0.976577	0.000989227	-1.86124	0.0048554	-0.655416	0.998995
Os03g0854600	245794_at	AT1G32170	-1.75025	1.39121e-07	-0.601459	0.569753	-0.814827	0.322945	0.978742	0.759142
Os03g0230300	245796_at	AT1G32230	2.20519	6.88791e-07	-0.787106	0.278337	0.329574	0.847551	-1.83519	0.715688
Os02g0766000	245797_at	AT1G45230	-0.948914	3.96091e-05	-0.374746	0.738393	-0.977351	0.0712307	0.0239809	0.998995
Os12g0211500	245799_at	AT1G45616	-0.296411	0.701776	-0.970916	0.592478	-0.612636	0.55269	-0.264075	0.998995
Os03g0366800	245800_at	AT1G46264	1.44595	0.343811	1.36959	1	2.81506	0.0673193	1.41681	0.998995
Os04g0650000	245803_at	AT1G47128	0.728597	0.0797721	0.0706785	0.98601	0.404324	0.642366	-0.264528	0.998995
Os02g0764500	245806_at	AT1G45474	-1.19705	0.000332153	-0.444462	0.914466	-0.469845	0.817828	0.788028	0.998995
Os03g0231800	245809_at	AT1G58440	0.472184	0.22365	0.412942	0.94064	0.376449	0.585636	-0.0471707	0.998995
Os07g0646200	245813_at	AT1G49920	0.989285	0.768465	1.65412	1	-1.57047	1	-2.49507	1
Os07g0588500	245814_at	AT1G49910	-1.50457	1	0.362449	1	-1.52254	1	0.0322371	1
Os02g0711200	245815_at	AT1G26090	-2.05444	3.50995e-08	-0.362027	0.889905	-1.26768	0.262278	0.842721	0.998995
Os02g0179100	245817_at	AT1G26160	-0.717252	0.0454837	-0.0202071	0.998457	-0.315903	0.817828	0.460454	0.998995
Os04g0668700	245821_at	AT1G26270	0.746817	0.0501868	0.298356	0.825014	1.10532	0.229236	0.396021	0.998995
Os06g0496000	245822_at	AT1G26110	0.727901	0.000533897	0.259543	0.86161	0.732022	0.182484	0.0512776	0.998995
Os05g0102600	245828_at	AT1G57820	-0.555863	0.487329	-0.340827	0.930469	-0.393756	0.617306	0.221118	0.998995
Os05g0264200	245831_at	AT1G48840	-3.6223	0.252243	-3.65569	1	-0.277447	0.949658	3.39808	1
Os03g0254800	245832_at	AT1G48850	-0.371225	0.194404	-0.333247	0.529427	-0.370137	0.503639	0.0579054	0.998995
Os11g0686500	245838_at	AT1G58410	1.02407	0.176122	0.324116	0.967526	1.122	0.33005	0.145397	0.998995
Os10g0183000	245839_at	AT1G58390	-0.157914	0.688914	0.195067	0.947004	-0.12701	0.881662	0.0785136	0.998995
Os01g0827700	245842_at	AT1G58430	-3.09453	2.70109e-09	-1.62234	0.0543361	-3.44571	0.00181771	-0.302349	0.998995
Os06g0274100	245844_at	AT1G26170	-0.0509139	0.877313	-0.0989562	0.962061	0.283718	0.62895	0.385015	0.998995
Os01g0951000	245848_at	AT5G13480	0.304717	0.336264	0.550277	0.365412	0.728243	0.0813255	0.470297	0.998995
Os03g0819100	245849_at	AT5G13520	-0.38028	0.0755956	-0.111143	0.962001	-0.610005	0.109675	-0.176543	0.998995
Os05g0392000	245850_at	AT5G13530	-0.244273	0.357117	-0.179633	0.86905	-0.137063	0.802379	0.157613	0.998995
Os03g0284400	245852_at	AT5G13510	-1.23829	0.00153552	-0.375181	0.915219	-0.734279	0.557896	0.557678	0.998995
Os01g0272600	245853_at	AT5G13500	0.49791	0.676567	0.587387	0.940712	0.904129	0.48344	0.462816	0.998995
Os05g0302700	245854_at	AT5G13490	-0.582692	0.0298992	-0.286614	0.857523	-0.2711	0.750588	0.368613	0.998995
Os09g0240500	245855_at	AT5G13550	0.510563	0.0292899	0.0757326	0.983837	0.316394	0.602196	-0.146695	0.998995
Os05g0306000	245862_at	AT5G01010	-0.580261	0.0771301	-0.446158	0.669097	-0.968885	0.00450845	-0.335423	0.998995
Os04g0432200	245863_s_at	AT1G58060	0.667319	0.0304464	0.544535	0.729412	0.98612	0.027646	0.367138	0.998995
Os11g0195800	245864_at	AT1G58070	-5.75462	3.56493e-31	-1.0922	0.55434	-6.72198	2.84931e-19	-0.927001	0.998995
Os12g0623500	245868_at	AT1G58030	1.3342	1.50632e-07	0.565355	0.624727	1.56289	0.042264	0.272632	0.998995
Os09g0101800	245869_at	AT1G26330	-0.002877	0.995107	0.17207	0.966731	-0.381959	0.580537	-0.325688	0.998995
Os02g0726400	245870_at	AT1G26300	0.306347	0.412644	0.101162	0.98168	0.133449	0.884378	-0.12424	0.998995
Os08g0102000	245877_at	AT1G26220	-1.93286	4.96924e-10	-0.161607	0.980641	-1.02586	0.534102	0.958296	0.998995
Os02g0708200	245878_at	AT1G26190	1.03313	0.0111175	0.396039	0.720057	1.47717	0.00135038	0.492703	0.998995
Os02g0754500	245879_at	AT5G09420	-0.149419	0.829691	0.536129	0.864121	0.245843	0.790407	0.448032	0.998995
Os03g0178500	245880_at	AT5G09430	1.43269	0.205631	0.0295332	0.998646	-0.818347	0.631814	-2.19094	0.867113
Os03g0798600	245883_at	AT5G09500	-0.779339	0.00527066	-0.136641	0.961591	-0.187721	0.854103	0.648884	0.998995
Os12g0183100	245884_at	AT5G09300	2.45212	1.37227e-12	0.525279	0.624727	2.02437	0.00239591	-0.382161	0.998995
Os09g0372400	245887_at	AT5G09390	-0.308319	0.184619	-0.0148573	0.994932	-0.0427542	0.953485	0.313165	0.998995
Os04g0450200	245888_at	AT5G09450	0.263498	0.643676	0.264755	0.932906	0.572917	0.518315	0.365555	0.998995
Os04g0659800	245891_at	AT5G09220	0.894873	0.0118696	-0.441861	0.955756	-0.994929	1	-1.82778	1
Os01g0861000	245893_at	AT5G09270	0.227055	0.487327	0.137415	0.972935	0.253493	0.830922	0.0837204	0.998995
Os01g0960000	245894_at	AT5G09310	0.255978	0.354985	0.103676	0.973456	0.474324	0.461024	0.269933	0.998995
Os12g0179800	245895_at	AT5G09230	0.12702	0.753182	0.221282	0.921029	0.566551	0.52113	0.49552	0.998995
Os02g0553600	245896_at	AT5G09250	0.119076	0.653436	0.211454	0.899894	0.392964	0.545702	0.327886	0.998995
Os04g0610700	245897_at	AT5G09400	0.770585	0.000705393	0.175245	0.80206	0.82534	0.279823	0.0972694	0.998995
Os08g0285600	245898_at	AT5G11020	-1.09967	0.0330593	-0.622249	0.539387	-1.25259	0.151366	-0.111658	0.998995
Os08g0290100	245899_at	AT5G11030	0.142103	0.626026	0.220109	0.837779	0.278119	0.533754	0.185178	0.998995
Os04g0502200	245900_at	AT5G11040	-0.692259	0.00753089	-0.115376	0.980641	-0.724529	0.0891697	0.0192158	0.998995
Os02g0799700	245905_at	AT5G11090	1.0169	0.000581471	0.355688	0.879451	1.15768	0.00998417	0.191178	0.998995
Os04g0394500	245909_at	AT5G09380	0.127179	0.678096	0.131046	0.936403	0.488931	0.363562	0.412996	0.998995
Os07g0623100	245910_at	AT5G09410	0.652065	0.00212856	0.0992323	0.967814	0.607966	0.153062	0.00787115	0.999967
Os05g0519900	245911_at	AT5G19690	0.208307	0.364222	0.171614	0.912574	0.120125	0.883235	-0.0334395	0.998995
Os01g0719300	245912_at	AT5G19600	0.0588487	0.879778	-0.277191	0.779503	-0.390356	0.77759	-0.409401	0.998995
Os03g0693400	245913_at	AT5G19860	1.38094	7.63895e-07	0.354589	0.90425	1.27882	0.137314	-0.0479745	0.998995
Os02g0196300	245914_at	AT5G19620	-0.250928	0.302318	-0.0113663	0.997994	0.126704	0.868384	0.432579	0.998995
Os03g0219300	245915_s_at	AT5G19780	1.4526	4.60838e-11	0.378552	0.762133	0.738672	0.081259	-0.66036	0.835982
Os07g0644300	245917_at	AT5G28740	2.16821	0.232179	1.80146	1	1.12563	1	-0.988984	1
Os03g0634000	245924_at	AT5G28750	-0.135741	0.713012	-0.105637	0.980753	0.381293	0.505753	0.569509	0.834677
Os03g0796900	245925_at	AT5G28770	0.290911	0.345434	0.429031	0.825773	1.36178	0.0810702	1.12058	0.834725
Os08g0116700	245926_at	AT5G24740	0.275714	0.416159	0.204059	0.932071	0.275555	0.841254	0.0419351	0.998995
Os02g0210800	245927_at	AT5G24750	0.396623	0.22082	0.446358	0.329258	0.985754	0.0239812	0.6405	0.998995
Os02g0637700	245929_at	AT5G24760	0.369171	0.244924	0.293059	0.891116	0.625451	0.511118	0.310754	0.998995
Os04g0475500	245933_at	AT5G09320	0.00469861	0.994098	0.105546	0.983241	0.256729	0.776832	0.295429	0.998995
Os01g0773200	245935_at	AT5G19840	0.867032	0.00460797	0.485246	0.669696	1.05991	0.0884346	0.244972	0.998995
Os07g0575800	245936_at	AT5G19850	1.23822	0.000204673	0.0745018	0.985924	0.678156	0.390142	-0.512695	0.998995
Os11g0131200	245937_at	AT5G19750	-2.26398	4.98095e-07	-0.337537	0.886607	-1.46348	0.298894	0.861971	0.998995
Os02g0230100	245938_at	AT5G19680	0.454377	0.137361	-0.0845227	0.973635	0.440498	0.576969	0.0306198	0.998995
Os11g0432400	245939_at	AT5G19760	-1.25358	0.0450975	-0.439595	0.927557	-0.893533	0.634579	0.417487	0.998995
Os02g0717100	245940_at	AT5G19630	-0.714898	0.00306068	-0.274817	0.867987	-0.84196	0.0256462	-0.0763694	0.998995
Os03g0701000	245941_at	AT5G19820	0.238983	0.420888	0.289354	0.70137	0.374194	0.447119	0.180786	0.998995
Os07g0662800	245943_at	AT5G19500	-0.68979	0.0522981	-0.0624786	0.985971	-0.193133	1	0.555012	1
Os02g0237100	245947_at	AT5G19530	3.2474	1.30195e-05	0.648633	0.929946	1.80499	0.385408	-1.41712	0.998995
Os08g0387500	245948_at	AT5G19540	0.33341	0.276358	-0.143076	0.972716	0.174794	0.810695	-0.106804	0.998995
Os05g0188300	245950_at	AT5G19570	-0.0253225	0.955222	-0.0945128	0.979675	0.382572	0.658914	0.460548	0.998995
Os06g0212900	245956_s_at	AT5G28540	-1.78223	0.0552164	-0.355223	0.969459	-1.53347	0.150044	0.293751	0.998995
Os02g0115900	245956_s_at	AT5G42020	0.266597	0.639558	-0.293754	0.947805	-0.894322	0.422654	-1.09737	0.998995
Os01g0595400	245957_at	AT5G19590	1.1587	6.71294e-06	-0.0968954	0.97231	0.79666	0.191679	-0.31276	0.998995
Os04g0117300	245958_at	AT5G19610	-6.20113	0.000578204	-0.606292	0.968369	-2.67887	0.157232	3.57874	1
Os06g0163500	245960_at	AT5G19660	0.421986	0.16067	0.137555	0.966518	0.493586	0.436766	0.121183	0.998995
Os08g0545900	245962_at	AT5G19700	-1.57899	0.525469	-1.25009	1	0.629875	0.877242	2.22958	0.998995
Os01g0743200	245965_at	AT5G19730	-7.17433	7.87109e-39	-0.623413	0.94064	-7.49856	2.95458e-31	-0.256343	1
Os05g0596700	245969_at	AT5G19830	-1.25523	0.128315	-0.0918557	0.990229	-0.163349	0.935426	1.152	0.998995
Os10g0340600	245970_at	AT5G20710	-7.42791	5.51309e-18	-0.311426	0.929715	-2.3057	0.299229	5.18175	1
Os12g0554100	245972_at	AT5G20680	1.25711	0.0480823	1.2881	0.703401	-0.399486	0.843005	-1.62067	0.998995
Os02g0717900	245975_at	AT5G13070	-0.286551	0.531993	-0.398616	0.715703	-0.545999	0.409418	-0.210838	0.998995
Os11g0490900	245976_at	AT5G13080	5.92573	3.58314e-42	2.61246	0.14672	4.27469	0.000105141	-1.59786	0.86385
Os07g0406300	245977_at	AT5G13110	0.495024	0.329961	-0.256653	0.932435	0.181882	0.836909	-0.258212	0.998995
Os01g0102500	245981_at	AT5G13100	0.519942	0.0782075	0.305251	0.789703	0.875228	0.0877038	0.40577	0.998995
Os07g0578600	245983_at	AT5G13050	-0.887584	0.000309364	-0.287508	0.779089	-0.467132	0.546925	0.476738	0.998995
Os05g0103200	245985_at	AT5G13120	-1.45752	4.23706e-05	-0.419107	0.839961	-0.975238	0.422476	0.542999	0.998995
Os04g0393900	245986_at	AT5G13160	-1.34567	3.28886e-07	-0.234455	0.874766	-1.01069	0.406065	0.379782	0.998995
Os12g0477400	245987_at	AT5G13180	1.87359	1.56574e-06	0.18846	0.955756	0.87598	0.384297	-0.94598	0.998995
Os01g0714100	245988_at	AT5G20610	-0.397516	0.136416	-0.112905	0.964571	-0.0423636	0.947591	0.40392	0.998995
Os03g0183500	245993_at	AT5G20700	2.16545	0.113419	2.28815	0.692926	2.73025	0.119752	0.633321	0.998995
Os09g0440700	245999_at	AT5G20650	0.631618	0.0227325	-0.106303	0.968898	0.527727	0.47571	-0.0518258	0.998995
Os09g0437100	246000_at	AT5G20820	-4.77386	8.88818e-33	-0.366713	0.937264	-4.36795	0.000563869	0.448924	0.998995
Os02g0781400	246003_at	AT5G20720	-4.93887	2.11754e-35	-0.719714	0.659093	-2.90795	0.0970225	2.08951	0.998995
Os05g0511500	246005_at	AT5G08415	-3.56368	1.28627e-09	-0.660814	0.666188	-3.20234	0.000178111	0.409699	0.998995
Os10g0486600	246006_at	AT5G08290	0.286417	0.152237	-0.0195421	0.992436	0.2049	0.721382	-0.0327513	0.998995
Os04g0528800	246007_at	AT5G08410	-1.25068	0.000262373	-0.659874	0.468021	-1.17417	0.106656	0.136597	0.998995
Os02g0635700	246008_at	AT5G08320	-0.00968728	0.979997	-0.0413489	0.988296	-0.255972	0.72423	-0.199002	0.998995
Os04g0526000	246011_at	AT5G08330	-6.20357	2.26503e-05	-1.08213	0.756423	-6.22172	0.000109035	0.0322371	1
Os06g0695600	246012_at	AT5G10650	1.34248	6.60074e-11	0.120076	0.937264	0.694652	0.471701	-0.607008	0.998995
Os04g0605200	246015_at	AT5G10700	0.8549	0.0254219	0.677326	0.437086	0.188478	0.855091	-0.611179	0.998995
Os06g0654300	246016_at	AT5G10720	-4.20154	0.109173	-0.398128	0.982303	-3.36915	0.309374	0.87442	1
Os02g0556100	246017_at	AT5G10730	0.836305	0.00254674	0.119329	0.959239	0.156505	0.748935	-0.626573	0.759996
Os09g0431600	246019_at	AT5G10690	-0.579209	0.0759083	0.0754028	0.988347	-0.186471	0.884758	0.439741	0.998995
Os04g0284100	246020_at	AT5G10710	0.0937025	0.764972	0.0566942	0.983343	0.296855	0.575621	0.252136	0.998995
Os07g0265600	246025_at	AT5G21150	0.364626	0.0944329	0.27793	0.629919	0.733508	0.0297204	0.417168	0.998995
Os01g0277700	246026_at	AT5G21070	-0.496008	0.00713858	0.086283	0.971129	-0.0805288	0.892998	0.467452	0.998995
Os12g0125400	246027_at	AT5G21060	-1.02104	0.000380674	-0.46915	0.624507	-0.851654	0.357682	0.229054	0.998995
Os05g0491200	246028_at	AT5G21170	2.50888	1.93613e-08	1.37075	0.00320685	2.83226	0.000603263	0.361385	0.998995
Os03g0440900	246029_at	AT5G21090	1.23514	0.000267981	0.441584	0.810405	1.16338	0.16236	-0.0116873	0.999967
Os06g0567200	246030_at	AT5G21105	-2.54289	0.00305084	-1.22691	0.720693	-2.02281	0.140914	0.582863	0.998995
Os01g0266000	246031_at	AT5G21160	-0.0407494	0.897974	0.208597	0.878349	0.274298	0.596455	0.36694	0.998995
Os02g0168800	246033_at	AT5G08280	-1.31113	0.000122818	-0.359887	0.850987	-1.18865	0.169352	0.179188	0.998995
Os04g0527000	246034_at	AT5G08350	-3.27584	7.96335e-18	-1.00699	0.308618	-2.74494	9.66997e-08	0.576199	0.998995
Os10g0493600	246036_at	AT5G08370	0.241497	0.771767	-0.789951	0.656999	1.60615	0.120264	1.40985	0.970278
Os05g0384800	246037_at	AT5G19420	-1.72077	1.21051e-19	-0.169302	0.968717	-1.64074	0.000653126	0.128016	0.998995
Os09g0322200	246038_s_at	AT5G19460	0.340157	0.27602	0.165378	0.958081	0.307797	0.609011	0.0214579	0.998995
Os07g0687500	246040_at	AT5G19370	-0.517777	0.183626	-0.440429	0.753645	-0.395302	0.59768	0.180108	0.998995
Os01g0317800	246041_at	AT5G19290	-0.0648458	0.850744	-0.190815	0.936403	-0.452975	0.405333	-0.33566	0.998995
Os01g0528800	246042_at	AT5G19440	0.496815	0.101926	0.168578	0.908095	0.19732	0.740056	-0.250585	0.998995
Os01g0955700	246043_at	AT5G19380	2.16689	4.5831e-09	0.0395077	0.99206	1.1075	0.246461	-1.01506	0.998995
Os07g0568600	246044_at	AT5G19450	-0.419977	0.278436	-0.245399	0.929469	-0.3714	0.691655	0.109093	0.998995
Os01g0954400	246045_at	AT5G19430	-0.953205	0.00102646	-0.331184	0.824414	-1.26693	0.00295766	-0.262395	0.998995
Os10g0476600	246050_s_at	AT5G28850	0.205661	0.302226	0.0237155	0.989734	-0.0142662	0.978995	-0.169554	0.998995
Os11g0591100	246051_at	AT5G28840	-0.611269	0.115998	-0.552715	0.405191	-0.982021	0.0215906	-0.314414	0.998995
Os10g0442700	246052_at	AT5G08305	0.238413	0.687932	-0.277505	0.935044	-0.00259804	0.998192	-0.18542	0.998995
Os10g0492900	246055_at	AT5G08380	5.08693	8.25001e-16	2.15109	0.269052	5.78721	3.91163e-05	0.731845	0.998995
Os02g0827600	246057_at	AT5G08400	-1.30154	0.000249865	-0.0289661	0.996374	-0.658417	0.526172	0.6946	0.998995
Os07g0477500	246059_at	AT5G08450	0.40022	0.0567207	0.157687	0.872135	0.0553482	0.926146	-0.294237	0.998995
Os10g0452800	246060_at	AT5G08420	-0.140397	0.559968	-0.104551	0.940005	-0.0410611	0.964083	0.154931	0.998995
Os05g0398100	246062_at	AT5G19330	-0.186471	0.7794	-0.0141556	0.998646	0.149564	0.877092	0.387732	0.998995
Os03g0174100	246064_at	AT5G19350	0.150869	0.633701	0.232789	0.864188	0.328682	0.609412	0.22434	0.998995
Os01g0808400	246065_at	AT5G19360	-1.92774	1	0.51245	1	0.82117	1	2.79145	1
Os08g0305300	246066_at	AT5G19400	0.351814	0.0757761	0.0648006	0.971495	0.120484	0.863213	-0.183677	0.998995
Os05g0384600	246067_at	AT5G19410	-6.75903	2.23377e-25	-1.27179	0.770607	-4.1121	6.68724e-05	2.69161	0.256123
Os01g0715000	246069_at	AT5G20220	-0.0717963	0.867637	0.113082	0.978166	0.124039	0.867896	0.246035	0.998995
Os03g0241200	246070_at	AT5G20160	0.356634	0.200104	0.133445	0.960305	1.06021	0.158807	0.759791	0.998995
Os02g0202200	246071_at	AT5G20150	2.42116	7.83357e-12	0.227155	0.937996	2.83343	0.000683722	0.457447	0.998995
Os01g0883100	246072_at	AT5G20240	-1.75735	0.000581811	-0.49752	0.898007	-0.816054	0.436529	0.991492	0.998995
Os03g0811800	246073_at	AT5G20180	0.261425	0.294055	0.0219237	0.992498	0.482845	0.56348	0.277025	0.998995
Os02g0802700	246075_at	AT5G20410	-0.663281	0.269417	-0.323636	0.94099	-1.20306	0.0312075	-0.481376	0.998995
Os06g0643800	246076_at	AT5G20280	-0.570937	0.0343583	-0.142569	0.948996	-0.212242	0.825468	0.402661	0.998995
Os01g0713900	246081_s_at	AT5G20490	-0.963192	0.0187199	0.276257	0.912574	-0.651799	0.496838	0.349302	0.998995
Os08g0247600	246082_at	AT5G20480	-1.62038	0.292274	0.222854	0.985924	-0.458634	0.838066	1.21492	0.998995
Os04g0658600	246088_at	AT5G20600	-0.0416325	0.873283	-0.145477	0.900043	-0.135738	0.793987	-0.0449397	0.998995
Os02g0708300	246089_at	AT5G20570	0.639091	0.00368715	0.150069	0.908095	0.592931	0.269575	0.00179096	0.999967
Os07g0608300	246090_at	AT5G20520	0.320584	0.219579	-0.0362446	0.989824	0.230334	0.714305	-0.0377531	0.998995
Os06g0659500	246092_at	AT5G20500	0.248765	0.40623	-0.172185	0.958081	-0.203888	0.820437	-0.396392	0.998995
Os04g0244500	246094_at	AT5G19300	0.0623532	0.910502	0.0135793	0.998646	0.341424	0.773159	0.335147	0.998995
Os06g0643700	246097_at	AT5G20270	-2.16325	1.52276e-11	0.494342	0.933706	-2.02801	0.000653126	0.192098	0.998995
Os02g0280700	246098_at	AT5G20400	-1.59812	0.0276278	-0.323945	0.963796	-1.19765	0.694948	0.464933	0.998995
Os12g0597700	246104_at	AT5G28650	0.596388	0.0528369	0.106966	0.978644	0.0459975	0.961705	-0.49878	0.998995
Os05g0280700	246106_at	AT5G28680	-1.46817	0.548947	-1.58567	1	-2.65812	0.33324	-1.19891	1
Os06g0597900	246110_at	AT5G20140	-0.56283	0.334803	-0.615099	0.487085	-1.25895	0.0766978	-0.640426	0.998995
Os12g0638600	246111_at	AT5G20170	0.58394	0.0150516	0.162106	0.915219	0.305963	0.548957	-0.229681	0.998995
Os06g0606900	246112_at	AT5G20200	0.00916146	0.979997	0.240187	0.839961	-0.0279146	0.964504	0.0143496	0.998995
Os06g0172800	246114_at	AT5G20250	3.12074	3.94996e-36	0.591042	0.563375	2.07056	0.0388415	-1.0097	0.998995
Os12g0197400	246115_at	AT5G20300	0.191406	0.51903	0.0795451	0.977275	0.470524	0.410572	0.324973	0.998995
Os04g0509300	246117_at	AT5G20320	0.672979	0.00714249	0.537712	0.632857	0.671458	0.0917768	0.0475494	0.998995
Os06g0644500	246119_at	AT5G20350	0.190851	0.411597	0.0303061	0.988847	0.200817	0.678463	0.0604895	0.998995
Os09g0556400	246122_at	AT5G20380	1.62898	8.87597e-09	0.105933	0.972935	0.889767	0.19649	-0.692422	0.998995
Os01g0175000	246124_at	AT5G20060	-0.17121	0.549077	0.107417	0.952109	0.0410365	0.950364	0.260699	0.998995
Os09g0445600	246125_at	AT5G19875	-0.522147	0.776954	-0.886772	0.905443	-5.43759	0.0246947	-4.87829	1
Os04g0661600	246131_at	AT5G20990	0.639171	5.51446e-05	0.0628578	0.970317	0.469008	0.181295	-0.119615	0.998995
Os12g0497300	246132_at	AT5G20850	-1.88194	0.0659499	-1.80014	0.46879	-3.66351	0.0221476	-1.72633	0.998995
Os03g0791200	246133_at	AT5G20960	-0.112949	0.883023	-1.13475	0.419068	-0.718385	0.424902	-0.554863	0.998995
Os03g0749800	246134_at	AT5G20930	0.0192043	0.943123	0.0645709	0.975551	-0.175469	0.748519	-0.146828	0.998995
Os02g0832600	246139_at	AT5G19900	0.443051	0.029251	0.0534529	0.983055	0.306965	0.657635	-0.0904025	0.998995
Os07g0164600	246140_at	AT5G19910	0.504636	0.0610059	0.0661082	0.983837	0.509285	0.377472	0.0560534	0.998995
Os01g0647000	246142_at	AT5G19970	1.0783	0.00283904	0.203936	0.94384	-0.0323954	0.975492	-1.06281	0.306871
Os09g0314333	246143_at	AT5G19980	-1.40522	0.000297192	-0.179873	0.958289	-1.02444	0.342824	0.439895	0.998995
Os01g0555600	246144_at	AT5G20110	-0.478777	0.435789	-0.427465	0.889894	-0.332269	0.803513	0.199078	0.998995
Os02g0205300	246147_s_at	AT5G19990	0.26016	0.412853	-0.124085	0.945723	-0.156512	0.758679	-0.364575	0.998995
Os02g0208200	246148_at	AT5G19960	0.288249	0.199488	0.215428	0.864188	0.444235	0.245171	0.206304	0.998995
Os10g0109600	246149_at	AT5G19890	2.93835	1.87743e-06	1.88395	0.209468	4.36001	0.000434773	1.47343	0.998995
Os01g0507300	246150_at	AT5G19930	0.630678	0.0255727	0.294278	0.839961	0.347769	0.560422	-0.230106	0.998995
Os01g0178100	246151_at	AT5G19950	0.965434	0.00317016	0.148818	0.921029	0.740889	0.127167	-0.177724	0.998995
Os06g0729800	246152_at	AT5G20040	-1.45471	0.168324	-0.462295	0.955756	-0.380466	0.830676	1.1243	0.998995
Os04g0607000	246154_at	AT5G19940	-0.094974	0.697022	-0.290495	0.845748	-0.0977248	0.879953	0.0508636	0.998995
Os03g0796400	246155_at	AT5G20030	-0.592756	0.126463	0.226077	0.910862	-0.670671	0.260697	-0.0282648	0.998995
Os08g0412500	246156_at	AT5G20090	0.21626	0.566654	-0.13989	0.961591	-0.291844	0.706715	-0.45842	0.998995
Os01g0174300	246157_at	AT5G20080	-1.09781	1.45942e-06	-0.520278	0.374256	-1.03407	0.0248285	0.117709	0.998995
Os03g0807900	246158_at	AT5G19855	4.78676	3.76296e-21	0.67577	0.743325	3.10335	0.00173386	-1.63646	0.769668
Os07g0164200	246159_at	AT5G20935	-0.372264	0.476048	-0.116673	0.98366	-0.458287	0.678676	-0.0343444	0.998995
Os04g0619700	246160_at	AT5G21040	-0.017895	0.960386	-0.0289644	0.990257	-0.206321	0.627763	-0.135316	0.998995
Os04g0653000	246161_at	AT5G20900	0.594231	0.0784722	-0.16721	0.878051	-0.132986	0.811778	-0.674247	0.879827
Os07g0187200	246162_at	AT4G36400	1.57626	1.10408e-07	0.259755	0.808561	0.882612	0.307427	-0.651874	0.998995
Os08g0566000	246169_at	AT5G32470	-0.227432	0.315334	-0.211609	0.915219	-0.076454	0.920877	0.20351	0.998995
Os03g0748900	246170_at	AT5G32450	-0.694738	0.00722643	-0.497825	0.66297	-0.493129	0.420822	0.249962	0.998995
Os06g0642900	246171_at	AT5G32440	-1.18305	1.615e-06	-0.00552214	0.998886	-0.793702	0.0480229	0.440784	0.943975
Os06g0249500	246173_s_at	AT3G61520	0.260984	0.660965	0.0533434	0.991974	0.369608	0.750949	0.167064	0.998995
Os03g0397600	246182_at	AT5G20870	-3.90425	2.69948e-07	-1.30238	0.64367	-4.15743	1.50594e-05	-0.195822	0.998995
Os03g0749500	246184_at	AT5G20950	-1.38397	0.000623222	-0.41823	0.835308	-1.34498	0.37083	0.0788997	0.998995
Os09g0434200	246189_at	AT5G20910	0.324058	0.159594	0.159188	0.938088	0.497479	0.448805	0.218943	0.998995
Os05g0556700	246191_at	AT5G20890	0.329232	0.577068	0.190205	0.980641	1.12549	0.343798	0.856247	0.998995
Os07g0681000	246192_at	AT5G20920	0.464624	0.163427	0.361462	0.832893	0.989619	0.140349	0.576757	0.998995
Os10g0389200	246194_at	AT4G37000	2.60485	1.15509e-13	0.306664	0.863838	2.48503	0.00891551	-0.0674054	0.998995
Os02g0186700	246196_at	AT4G37090	-0.036826	0.936864	0.0278265	0.992498	0.649688	0.46173	0.744681	0.998995
Os01g0248701	246198_at	AT4G36810	4.74816	2.69516e-07	1.76123	0.476225	1.89112	0.168324	-2.79212	0.42703
Os02g0705100	246199_at	AT4G36530	1.78365	0.000164933	-0.689468	0.654427	0.763276	0.561988	-0.981826	0.998995
Os03g0748500	246201_at	AT4G36750	-0.813647	0.769611	-0.843343	1	-1.52176	1	-0.670027	1
Os02g0761700	246202_at	AT4G37040	-0.286427	0.357326	-0.0860658	0.980522	-0.109783	0.889751	0.229757	0.998995
Os10g0388900	246204_at	AT4G37020	0.354433	0.543437	-0.109532	0.983055	0.369942	0.630014	0.0629763	0.998995
Os01g0945800	246207_at	AT4G36960	0.198419	0.429637	-0.280944	0.654453	-0.16561	0.759974	-0.313611	0.998995
Os02g0133200	246208_at	AT4G36490	-6.64386	1.28278e-13	-1.1891	0.804192	-7.14546	4.08942e-10	-0.603575	1
Os07g0209800	246211_at	AT4G36730	-0.359543	0.0890614	0.0619416	0.983837	-0.289283	0.505954	0.120611	0.998995
Os02g0805250	246212_at	AT4G36930	2.13028	1.59336e-08	0.430922	0.759722	1.79549	0.0639934	-0.296079	0.998995
Os02g0806900	246213_at	AT4G36480	1.46413	0.00276129	0.245978	0.967561	0.794048	0.489451	-0.608612	0.998995
Os09g0456800	246214_at	AT4G36990	1.0505	0.0308466	-0.556056	0.654427	0.842074	0.510802	-0.146466	0.998995
Os03g0764600	246215_at	AT4G37180	3.52496	1.59108e-18	1.10382	0.0403944	3.4639	9.32425e-10	-0.00973966	0.999967
Os07g0136800	246216_at	AT4G36380	-0.770747	0.565989	0.880746	0.895823	1.87578	0.373768	2.67249	0.86385
Os04g0649100	246217_at	AT4G36920	-0.726499	0.00377653	-0.00930455	0.998452	-0.72444	0.0767783	0.0522171	0.998995
Os08g0374100	246218_at	AT4G36800	0.486096	0.0102826	0.12371	0.938722	0.291482	0.484424	-0.144669	0.998995
Os11g0539800	246219_at	AT4G36760	0.625685	0.0256378	-0.150442	0.932227	-0.0545961	0.93113	-0.627805	0.852892
Os07g0122400	246220_at	AT4G37210	0.358384	0.167831	0.435469	0.42543	0.560708	0.1713	0.252377	0.998995
Os09g0115500	246225_at	AT4G36910	1.46527	9.8596e-09	0.231653	0.938088	1.26023	0.069674	-0.145147	0.998995
Os03g0767500	246226_at	AT4G37200	1.10398	4.07639e-07	0.016911	0.995838	0.5849	0.142665	-0.468475	0.998995
Os09g0463300	246231_at	AT4G37080	-2.04344	1.0065e-08	0.234848	0.972716	-1.71908	0.114689	0.372554	0.998995
Os03g0715500	246232_at	AT4G36630	0.802696	5.37802e-06	0.406677	0.320012	0.42881	0.515528	-0.328153	0.998995
Os11g0545600	246234_at	AT4G37280	0.540554	0.0295336	0.301102	0.762133	0.55481	0.26825	0.0608445	0.998995
Os12g0635700	246235_at	AT4G36830	-0.42551	0.706228	-1.40622	0.0493123	-2.59504	0.0769645	-2.10429	0.998995
Os06g0242700	246236_at	AT4G36470	7.9679	3.03416e-41	0.872367	0.850927	0.435295	0.813951	-7.48008	1.19289e-20
Os11g0592800	246237_at	AT4G36390	-0.705584	0.0445414	-0.018345	0.997994	-0.354053	0.765104	0.405143	0.998995
Os10g0360100	246238_at	AT4G36670	7.37511	5.42515e-07	1.78822	1	5.38704	0.0314833	-1.95883	0.538861
Os07g0208900	246239_at	AT4G36790	-3.57668	9.4839e-17	0.0782358	0.985924	-1.38385	0.302791	2.25141	0.627734
Os03g0765400	246240_at	AT4G37130	1.10707	0.00123711	0.55529	0.493727	1.54192	0.00737389	0.48037	0.998995
Os09g0110100	246244_at	AT4G37250	-1.19701	0.511119	2.79621	0.304829	-0.505094	0.870438	0.743636	0.998995
Os01g0262700	246245_at	AT4G36440	-0.497755	0.238223	0.164953	0.966283	0.0597217	0.957582	0.60496	0.998995
Os03g0235200	246246_at	AT4G37170	0.00361116	0.997451	-0.784288	0.845748	-0.255136	0.90312	-0.196914	0.998995
Os01g0616600	246249_at	AT4G36680	0.225514	0.705937	0.192621	0.966518	0.926968	0.301487	0.756181	0.998995
Os06g0637500	246253_at	AT4G37260	1.53667	0.00118128	-1.13743	0.0145369	1.30381	1	-0.197912	1
Os03g0196900	246255_at	AT4G36650	0.60391	0.0330967	0.222023	0.898007	0.542242	0.255956	-0.0111795	0.999967
Os11g0682300	246257_at	AT4G36690	0.371735	0.18169	0.208157	0.777339	0.620071	0.269732	0.292381	0.998995
Os03g0576900	246259_at	AT1G31830	0.200763	0.36773	0.0392962	0.985826	0.299592	0.662818	0.143875	0.998995
Os10g0119300	246261_at	AT1G31810	-0.190576	0.512746	-0.118561	0.955756	-0.0398376	0.942748	0.202573	0.998995
Os07g0244400	246262_at	AT1G31790	0.311427	0.599032	0.255272	0.947754	0.219177	0.815661	-0.0367573	0.998995
Os03g0225600	246263_at	AT1G31780	-0.846086	0.000902893	-0.335461	0.874766	-0.87035	0.174335	0.0311075	0.998995
Os01g0276500	246265_at	AT1G31860	-0.464018	0.095091	0.369352	0.854681	0.225697	0.754581	0.743674	0.863707
Os03g0385900	246266_at	AT1G31817	-0.0364275	0.934617	0.285009	0.831022	0.594255	0.393308	0.683389	0.998995
Os06g0115300	246267_at	AT1G31812	1.90455	6.49913e-06	0.789435	0.521398	1.93133	0.00230889	0.0803628	0.998995
Os02g0817900	246268_at	AT1G31800	-2.12305	2.68403e-09	-0.215728	0.958154	-1.53809	0.183677	0.6399	0.998995
Os06g0690700	246276_at	AT4G37270	1.01168	2.94096e-05	0.135682	0.953	0.667282	0.297564	-0.299557	0.998995
Os12g0586400	246278_at	AT4G37190	0.734467	0.00253095	0.622374	0.383632	1.17418	0.000709048	0.49062	0.998995
Os07g0607500	246280_at	AT4G36660	-4.70385	0.0371998	-0.628432	0.699546	-3.46496	0.00955515	1.30323	0.998995
Os03g0837300	246281_at	AT4G36940	-0.570427	0.014353	-0.0297768	0.989824	-0.352188	0.577971	0.272229	0.998995
Os03g0395900	246285_at	AT4G36980	0.501197	0.184315	0.302288	0.589761	0.890324	0.155923	0.432392	0.998995
Os03g0686800	246286_at	AT1G31910	1.59318	0.0561837	0.310845	0.973478	1.25504	0.35278	-0.301652	0.998995
Os08g0178300	246287_at	AT1G31870	0.119757	0.601251	0.0139021	0.995111	0.163701	0.721404	0.0927746	0.998995
Os04g0218400	246288_at	AT1G31850	-3.22705	7.0622e-28	-1.30129	0.275625	-3.35108	1.25472e-14	-0.0704659	0.998995
Os12g0127800	246289_at	AT3G56880	1.29079	0.0539541	0.615693	0.793895	0.484394	0.517379	-0.745525	0.998995
Os01g0810200	246291_at	AT3G56820	-0.730979	0.00458324	-0.313628	0.848302	-0.514799	0.252191	0.268586	0.998995
Os04g0636900	246292_at	AT3G56860	0.0520741	0.886651	0.17735	0.851144	0.59422	0.379459	0.585214	0.998995
Os11g0220400	246295_at	AT3G56690	0.303279	0.653588	0.155974	0.979113	0.418975	0.795853	0.176754	0.998995
Os07g0641000	246296_at	AT3G56750	-1.15924	0.00203176	0.134664	0.968898	-0.873558	0.15639	0.334703	0.998995
Os03g0294700	246298_at	AT3G51770	0.0438754	0.914039	-0.188411	0.966517	-0.562914	0.426376	-0.551023	0.998995
Os03g0290500	246300_at	AT3G51830	0.354835	0.326066	0.0494681	0.986247	0.0169586	0.98151	-0.28547	0.998995
Os01g0832300	246301_at	AT3G51850	-1.31036	6.06614e-08	-0.0505321	0.990132	-1.37953	0.265709	-0.0224723	0.999967
Os01g0557500	246302_at	AT3G51860	-0.0982314	0.861847	-0.391526	0.924699	-1.15401	0.0340242	-1.00446	0.625718
Os01g0265200	246303_at	AT3G51870	-1.62613	8.06715e-06	-0.3319	0.925096	-1.33028	0.0886846	0.352302	0.998995
Os05g0163700	246304_at	AT3G51840	4.82032	3.75347e-48	0.371938	0.831339	3.66758	0.000668965	-1.1119	0.998995
Os01g0831200	246306_at	AT3G51780	-0.720399	0.00196422	-0.600791	0.310434	-0.740117	0.148216	0.0285855	0.998995
Os05g0350500	246307_at	AT3G51800	-0.120001	0.683316	0.0487365	0.98366	0.0804712	0.939424	0.259583	0.998995
Os05g0349700	246308_at	AT3G51820	-1.35184	0.000177313	-0.242875	0.938088	-1.15868	0.298695	0.249595	0.998995
Os10g0545800	246309_at	AT3G51790	0.452977	0.232528	0.149614	0.972716	0.247206	0.837268	-0.145863	0.998995
Os10g0420400	246310_at	AT3G51895	-2.19087	0.000754055	0.166192	0.975181	-1.72132	0.0861552	0.520546	0.998995
Os06g0111400	246312_at	AT1G31930	0.733456	6.78422e-06	0.204066	0.878867	0.720172	0.0862115	0.0384121	0.998995
Os02g0697500	246313_at	AT1G31920	1.05752	0.0137419	-0.651067	0.636009	0.352058	0.714922	-0.660058	0.998995
Os01g0813100	246314_at	AT3G56850	-1.09351	0.00016871	0.127244	0.946067	-0.683183	0.326121	0.459202	0.998995
Os03g0594700	246315_at	AT3G56870	-1.13208	0.0486716	-0.126174	0.981966	-0.5002	0.638363	0.689949	0.998995
Os12g0129400	246317_at	AT3G56900	-0.250645	0.64158	0.0382427	0.992498	-0.0874506	0.943203	0.223378	0.998995
Os01g0268800	246318_at	AT3G56740	0.641573	0.00455287	-0.0497959	0.983055	0.132441	0.834792	-0.458949	0.998995
Os05g0411600	246319_at	AT3G56680	1.35042	1.3057e-05	0.34966	0.553051	1.39146	0.0415948	0.0842816	0.998995
Os05g0220100	246320_at	AT1G16560	0.0385663	0.877354	0.0781756	0.966283	-0.00924663	0.990073	-0.000647289	0.999967
Os01g0959000	246324_at	AT1G16610	-0.0256853	0.941971	0.14613	0.94384	0.455857	0.503184	0.525737	0.998995
Os06g0670000	246325_at	AT1G16540	0.405352	0.174754	0.11448	0.958359	0.00639242	0.991142	-0.346222	0.998995
Os04g0619400	246327_at	AT1G16670	1.52709	1.01436e-07	1.08334	0.588865	1.9378	0.00341473	0.465784	0.998995
Os11g0573200	246328_at	AT3G43590	0.70757	0.01994	0.225923	0.796845	0.885855	0.113968	0.224335	0.998995
Os04g0566800	246329_at	AT3G43610	-1.51476	5.74302e-09	-0.216267	0.921029	-1.36265	0.00195899	0.205357	0.998995
Os07g0281700	246330_at	AT3G43600	3.19414	1.3242e-07	1.00759	0.748105	0.553352	0.722451	-2.60743	0.00260032
Os03g0146400	246335_at	AT3G44880	3.07028	9.47304e-40	0.391161	0.720253	2.14623	0.00697213	-0.880397	0.998995
Os02g0822600	246339_at	AT3G44890	-1.99845	6.06415e-09	-0.435109	0.895823	-1.24442	0.510802	0.812003	0.998995
Os10g0487900	246343_at	AT3G56720	0.379748	0.160511	0.263083	0.795171	0.16638	0.845108	-0.165469	0.998995
Os03g0852600	246347_at	AT3G56830	-0.251138	0.46596	0.0667788	0.985924	0.118108	0.916331	0.4243	0.998995
Os01g0809900	246348_at	AT3G56840	0.27061	0.334073	0.185094	0.891121	0.367092	0.538963	0.145565	0.998995
Os12g0610500	246350_at	AT1G16650	0.331221	0.256598	0.265242	0.854945	0.288542	0.511046	0.00743806	0.999967
Os03g0180700	246351_at	AT1G16570	-0.444166	0.0846234	-0.083693	0.979675	-0.385989	0.408071	0.107239	0.998995
Os09g0349700	246368_at	AT1G51890	2.15798	1	1.43905	1	3.76908	0.171558	1.66303	1
Os01g0741200	246371_at	AT1G51940	-3.32018	1.86279e-06	0.701101	0.914873	-3.1949	0.00424182	0.170357	0.998995
Os09g0353200	246373_at	AT1G51860	-2.5757	0.0115998	-0.0800692	0.99206	-0.902419	0.430659	1.72236	0.998995
Os09g0453200	246378_at	AT1G57620	2.8036	1	2.37405	1	2.68789	1	-0.0446217	1
Os03g0141000	246379_s_at	At1g57860	-0.633966	0.00294235	-0.245286	0.899894	-0.131749	0.915684	0.560603	0.998995
Os02g0711100	246383_at	AT1G77360	-0.637013	0.182102	0.0265022	0.992436	-0.253442	0.635077	0.430124	0.998995
Os02g0646400	246384_at	AT1G77370	-0.00510878	0.985061	0.134973	0.958154	-0.0908819	0.903465	-0.0392292	0.998995
Os05g0428100	246386_at	AT1G77410	-0.290562	0.527344	0.415192	0.740965	0.461038	0.723904	0.790769	0.998995
Os03g0736200	246388_at	AT1G77405	0.75027	0.172912	0.385727	0.917777	0.763872	0.26825	0.063941	0.998995
Os12g0181600	246389_at	AT1G77380	1.95877	0.00196541	1.93252	0.216675	3.39957	0.000455564	1.49656	0.65626
Os05g0149400	246390_at	AT1G77330	0.462925	0.318008	0.512983	0.902624	1.26276	0.335769	0.866583	0.998995
Os05g0486200	246391_at	AT1G77350	-0.210889	0.445878	-0.0109117	0.998886	0.189009	0.885751	0.455688	0.998995
Os07g0620600	246392_at	AT1G58120	0.353875	0.897447	-3.30605	1	-3.30352	1	-3.60609	1
Os11g0215100	246395_at	AT1G58170	-2.1978	1.60634e-10	-1.06189	0.369305	-2.44431	0.0189255	-0.191166	0.998995
Os06g0179800	246397_at	AT1G58190	-0.510382	0.106141	0.16556	0.967561	-0.16972	0.866559	0.393677	0.998995
Os11g0175700	246398_at	AT1G58100	-1.2462	0.0119754	-0.13387	0.973287	-0.751946	0.430461	0.55002	0.998995
Os12g0194600	246399_at	AT1G58110	-1.83202	3.05041e-05	0.328372	0.966039	-2.13647	0.0955451	-0.264786	0.998995
Os01g0250600	246400_at	AT1G57540	0.090522	0.792629	0.0582316	0.983837	0.598207	0.487545	0.564581	0.998995
Os07g0634900	246401_at	AT1G57560	-4.65924	3.04585e-18	-1.3261	0.113837	-4.357	0.00273294	0.334487	0.998995
Os05g0144000	246404_at	AT1G57600	-0.208187	0.631393	-0.0877699	0.984532	-0.135187	0.877639	0.129065	0.998995
Os04g0443700	246408_at	AT1G57680	0.285833	0.323289	-0.0597905	0.985165	0.438478	0.512248	0.197997	0.998995
Os03g0841900	246411_at	AT1G57770	0.18554	0.718368	0.177033	0.962632	0.524854	0.63326	0.381757	0.998995
Os07g0447800	246412_at	AT5G17530	-0.260153	0.355822	-0.12793	0.950231	-0.286571	0.617915	0.0235446	0.998995
Os10g0578000	246421_at	AT5G16880	0.800153	9.75511e-05	0.402609	0.540778	0.603421	0.2295	-0.144239	0.998995
Os02g0128600	246422_at	AT5G17060	-0.871264	0.000563958	-0.65208	0.188805	-1.11002	0.000733037	-0.186967	0.998995
Os01g0258600	246423_at	AT5G16950	-1.07042	0.00125117	-0.0207137	0.994556	-0.514691	0.559863	0.61015	0.998995
Os03g0858100	246424_at	AT5G17020	-0.104657	0.684483	-0.0433901	0.982303	-0.153319	0.750896	0.00222702	0.999967
Os09g0422500	246425_at	AT5G17420	-3.59045	1.11804e-27	-0.537704	0.58034	-2.84111	0.165235	0.801481	0.998995
Os11g0661300	246427_at	AT5G17400	-0.95898	0.00245158	-0.56457	0.582352	-1.37523	0.00968226	-0.36537	0.998995
Os04g0501700	246428_at	AT5G17410	-1.02914	1.38151e-08	-0.0957072	0.975181	-0.792842	0.0870119	0.285067	0.998995
Os12g0465700	246433_at	AT5G17510	0.0293977	0.933779	0.135581	0.948877	0.535275	0.37617	0.552517	0.998995
Os04g0602400	246434_at	AT5G17520	-0.99899	1.70832e-05	-0.171978	0.94794	-0.900354	0.207774	0.149926	0.998995
Os01g0125700	246435_at	AT5G17460	0.176102	0.739552	0.28474	0.890426	0.338788	0.672314	0.205918	0.998995
Os02g0605600	246436_at	AT5G17440	0.191233	0.516531	0.0972528	0.968898	0.296507	0.596768	0.152615	0.998995
Os10g0195600	246437_at	AT5G17540	-8.67024	1.77584e-13	-0.845731	0.921029	-10.5512	1.83221e-13	-1.86831	1
Os04g0450400	246439_at	AT5G17600	0.556268	0.109682	0.41876	0.826459	1.34903	0.102384	0.847675	0.998995
Os06g0484600	246441_at	AT5G17560	-0.361109	0.343811	-0.475878	0.678971	-0.416917	0.601568	0.00220147	0.999967
Os01g0869500	246443_at	AT5G17620	-2.81311	0.000137628	-1.20863	0.263494	-2.53892	0.020022	0.307498	0.998995
Os04g0577500	246444_at	AT5G17570	0.0564117	0.879503	0.185324	0.938088	0.414155	0.539383	0.410675	0.998995
Os08g0163500	246446_at	AT5G17640	0.537774	0.0473226	-0.164249	0.921029	0.652581	0.187564	0.163784	0.998995
Os02g0511500	246447_at	AT5G16780	0.168074	0.577988	0.161912	0.945993	0.473402	0.304867	0.353968	0.998995
Os02g0694201	246448_at	AT5G16800	0.372893	0.0890718	-0.0357354	0.991805	0.143542	0.823941	-0.181782	0.998995
Os02g0694800	246449_at	AT5G16810	-1.02316	0.00111283	-0.0499182	0.990847	-0.733603	0.50327	0.343956	0.998995
Os03g0224700	246450_at	AT5G16820	0.474649	0.108809	-0.00971399	0.998646	0.881166	0.0489572	0.458287	0.998995
Os10g0576100	246451_at	AT5G16760	-0.353432	0.145503	-0.0237189	0.992436	-0.248526	0.605574	0.15445	0.998995
Os06g0112400	246452_at	AT5G16840	0.618932	0.00501415	0.048596	0.985924	0.690544	0.276247	0.124198	0.998995
Os06g0232600	246454_at	AT5G16710	-0.223432	0.395366	-0.194669	0.972935	-0.213274	0.847551	0.0624318	0.998995
Os12g0293100	246456_at	AT5G16850	0.0253241	0.951192	0.0589172	0.98444	0.136149	0.898373	0.156107	0.998995
Os04g0592700	246457_at	AT5G16750	0.121645	0.757378	0.445828	0.58302	0.72421	0.35905	0.658601	0.998995
Os04g0218100	246458_at	AT5G16860	-0.14963	0.577351	-0.0513099	0.983837	0.0352888	0.962456	0.231463	0.998995
Os08g0160500	246460_at	AT5G16910	-2.57535	0.000136603	-0.683192	0.572722	-2.65421	0.112859	-0.0245871	0.999967
Os02g0697600	246461_at	AT5G16930	-0.416382	0.479631	0.158337	0.958081	-0.331431	0.807507	0.148356	0.998995
Os09g0397700	246462_at	AT5G16940	0.849655	6.2332e-05	0.421481	0.681643	0.983695	0.0834165	0.181511	0.998995
Os04g0497000	246463_at	AT5G16970	2.43119	1.09554e-07	1.56649	0.474809	3.06823	0.000360734	0.696316	0.998995
Os10g0579200	246466_at	AT5G17010	-0.102474	0.863236	-0.0468038	0.992092	-0.0524767	0.952455	0.103159	0.998995
Os06g0192100	246468_at	AT5G17050	-1.49251	9.09825e-08	-0.118828	0.962632	-1.97531	0.031604	-0.425272	0.998995
Os06g0300700	246469_at	AT5G17070	0.0174363	0.963521	0.104252	0.940638	0.3647	0.500498	0.393053	0.998995
Os03g0259900	246475_at	AT5G16720	-0.758456	0.0410809	-0.111961	0.984574	-0.883179	0.19577	-0.0730928	0.998995
Os06g0112700	246477_at	AT5G16770	-3.97533	2.29057e-05	-0.0822605	0.994556	-3.82726	0.000708972	0.202956	1
Os03g0257900	246479_at	AT5G16060	-0.0336648	0.950348	-0.11423	0.978191	0.137265	0.882724	0.227294	0.998995
Os06g0274500	246483_at	AT5G16000	-1.31097	0.00117499	-0.670493	0.436295	-1.7517	0.00443017	-0.392367	0.998995
Os08g0430700	246484_at	AT5G16040	0.337356	0.280477	0.432986	0.819974	0.895628	0.0270468	0.609148	0.704283
Os03g0258200	246485_at	AT5G16080	3.36331	2.78503e-11	0.828949	0.615395	2.61867	0.016983	-0.704209	0.998995
Os07g0162100	246488_at	AT5G16010	-2.58787	0.3328	-4.06866	1	-2.62992	0.514552	0.00882058	1
Os08g0360100	246493_at	AT5G16180	0.582875	0.182762	-0.32099	0.938088	0.110019	0.904183	-0.418797	0.998995
Os01g0514300	246496_at	AT5G16210	-1.02209	2.17684e-05	-0.40631	0.789703	-1.24388	0.000149317	-0.169305	0.998995
Os04g0496400	246499_at	AT5G16260	0.0856387	0.820505	0.0398972	0.986247	0.24592	0.645664	0.207169	0.998995
Os01g0897800	246500_at	AT5G16270	0.547779	0.00956847	0.101345	0.94384	0.463162	0.501306	-0.0397898	0.998995
Os03g0786900	246501_at	AT5G16280	0.126977	0.59975	0.130091	0.956158	0.129673	0.828354	0.0505782	0.998995
Os01g0689600	246504_at	AT5G16160	0.249042	0.560328	0.0185225	0.996977	0.339083	0.73638	0.149403	0.998995
Os04g0496300	246505_at	AT5G16250	-0.848096	0.589401	1.66014	0.685602	0.559416	0.860665	1.48127	0.998995
Os10g0135600	246507_at	AT5G16120	0.931486	2.26503e-05	-0.141702	0.921874	0.387881	0.46399	-0.491502	0.998995
Os01g0133400	246508_at	AT5G16150	0.641562	0.000658464	0.167803	0.819836	0.301608	0.567268	-0.291977	0.998995
Os07g0163500	246509_at	AT5G16715	-0.969813	0.0177699	0.0467149	0.99369	-0.338079	0.793519	0.686178	0.998995
Os03g0758300	246510_at	AT5G15410	0.354044	0.373819	-0.21997	0.947086	0.006249	0.997602	-0.310024	0.998995
Os12g0443500	246511_at	AT5G15490	-4.88712	7.74939e-34	-1.18563	0.387378	-4.07534	5.51086e-06	0.873415	0.998995
Os07g0604400	246512_at	AT5G15630	-5.96498	1.6452e-12	-1.6844	0.359382	-6.62679	5.37603e-13	-0.627056	1
Os02g0830900	246513_at	AT5G15680	-0.134827	0.561113	0.0389578	0.985308	0.0241304	0.971607	0.208178	0.998995
Os09g0246200	246514_at	AT5G15700	0.304323	0.490331	0.329945	0.764396	0.592877	0.474452	0.34529	0.998995
Os04g0668600	246515_at	AT5G15710	0.302882	0.316553	0.29136	0.807411	0.427371	0.554356	0.16869	0.998995
Os02g0726500	246516_at	AT5G15740	-3.23015	1.14141e-27	-0.125051	0.984574	-2.22387	0.100214	1.0466	0.998995
Os09g0488000	246518_at	AT5G15770	-0.19854	0.506507	-0.0732335	0.985831	-0.197936	0.754521	0.0488483	0.998995
Os10g0205700	246519_at	AT5G15780	-2.79768	3.11846e-05	-0.746033	0.407871	-0.956486	0.69204	1.88041	0.998995
Os01g0926200	246520_at	AT5G15790	-0.694484	0.00201858	-0.400479	0.699886	-0.853538	0.0309453	-0.107261	0.998995
Os03g0786700	246521_at	AT5G15810	0.523063	0.0405278	0.217882	0.899894	0.704102	0.367798	0.238416	0.998995
Os01g0642000	246524_at	AT5G15860	2.04804	0.00139529	-0.417437	0.950361	0.410395	0.871889	-1.60534	0.998995
Os04g0662100	246527_at	AT5G15750	-0.206479	0.566651	-0.0617506	0.985532	0.298694	0.779518	0.562152	0.998995
Os03g0754800	246528_at	AT5G15640	1.50711	3.97585e-05	-0.113681	0.950231	0.45614	0.497777	-0.99848	0.765109
Os06g0283300	246529_at	AT5G15730	1.15817	0.00601298	0.514752	0.841123	1.27419	0.0767366	0.169374	0.998995
Os09g0379900	246532_at	AT5G15870	0.0952292	0.77355	-0.490537	0.7525	-0.290711	0.657654	-0.332808	0.998995
Os09g0108400	246533_at	AT5G15880	-0.782851	0.0261905	-0.134937	0.978191	-0.83968	0.302457	-0.00173281	0.999967
Os06g0273700	246534_at	AT5G15890	1.68226	0.0174456	0.981038	0.656999	1.22662	0.316681	-0.407202	0.998995
Os01g0652800	246535_at	AT5G15900	-1.05823	1.39421e-05	0.124185	0.976267	-0.888169	0.654083	0.206188	0.998995
Os05g0596600	246536_at	AT5G15920	-0.210545	0.445182	0.117421	0.944069	0.0726291	0.905097	0.334059	0.998995
Os09g0346600	246537_at	AT5G15940	0.355786	0.364426	-0.000813462	0.999579	0.724268	0.170866	0.420273	0.998995
Os03g0427900	246541_at	AT5G15400	-0.205708	0.401768	-0.180807	0.864188	-0.419875	0.206902	-0.162093	0.998995
Os01g0802700	246544_at	AT5G15100	6.10588	0.000250341	-1.48187	1	1.33265	0.837247	-4.72672	0.233338
Os06g0583900	246545_at	AT5G15110	-2.27312	1	1.66095	1	-1.55873	1	0.740757	1
Os05g0536200	246546_at	AT5G15090	-0.486738	0.180865	-0.478859	0.435626	-0.644224	0.276505	-0.0994875	0.998995
Os05g0337400	246548_at	AT5G14910	-1.75186	2.21874e-06	-0.18623	0.976483	-1.2711	0.468632	0.538452	0.998995
Os03g0276900	246549_at	AT5G15050	-0.0406891	0.913024	-0.107911	0.972379	-0.026992	0.972468	0.0621762	0.998995
Os04g0465300	246550_at	AT5G14920	-1.16838	0.256318	1.24643	0.857523	-0.210246	1	0.986119	0.998995
Os03g0689100	246551_at	AT5G15070	1.53078	0.0194584	0.732831	0.413316	2.60744	0.0932192	1.10799	0.998995
Os03g0426900	246554_at	AT5G15450	-0.376695	0.160351	-0.0264594	0.995838	-0.169944	0.813032	0.259376	0.998995
Os03g0211800	246555_at	AT5G15470	-0.506713	0.0765095	0.0791173	0.988847	-0.555933	0.6225	-0.0018963	0.999967
Os03g0212600	246557_at	AT5G15510	-0.875519	0.594103	0.552327	0.963796	-0.0276979	0.993543	0.906123	0.998995
Os07g0110400	246558_at	AT5G15540	0.320421	0.102712	0.107341	0.926055	0.238546	0.650964	-0.0341059	0.998995
Os07g0600400	246559_at	AT5G15550	0.0316605	0.953138	0.0999775	0.981601	0.689384	0.490721	0.715282	0.998995
Os06g0239500	246566_at	AT5G14940	-0.305426	0.411237	0.0416869	0.990229	-0.240756	0.715019	0.113191	0.998995
Os06g0245700	246567_at	AT5G14950	0.316065	0.119823	0.0834553	0.958081	0.482847	0.203657	0.218182	0.998995
Os01g0317500	246569_at	AT5G14980	-2.1094	0.0011677	0.282428	0.972716	-1.84653	0.0129075	0.310441	0.998995
Os01g0816000	246572_at	AT5G15010	-0.519018	0.450943	0.196345	0.973287	-0.27751	0.87104	0.301808	0.998995
Os06g0338700	246573_at	AT1G31690	0.733321	0.412585	0.40516	0.942776	-0.109265	0.962636	-0.789026	0.998995
Os09g0352400	246575_at	AT1G31660	0.204552	0.395369	0.201056	0.887529	0.749741	0.240115	0.598862	0.998995
Os02g0702600	246576_at	AT1G31650	-4.44408	5.03581e-31	-0.140232	0.985971	-4.4876	1.67913e-05	0.0107101	0.999967
Os01g0913900	246577_at	AT1G31640	-4.76345	0.0417721	-0.00451276	1	0.0840455	0.984037	4.89797	1
Os08g0167000	246580_at	AT1G31770	-0.205858	0.562253	-0.406493	0.647974	-0.465637	0.69733	-0.206592	0.998995
Os06g0486400	246583_at	AT5G14720	0.268218	0.201626	-0.0707919	0.971495	0.208106	0.746525	-0.0123262	0.999704
Os02g0824000	246586_at	AT5G14770	-0.315522	0.522872	0.355587	0.685602	0.0796581	0.95253	0.434934	0.998995
Os04g0305700	246589_at	AT5G14860	-2.71313	1.99832e-09	-0.758756	0.818427	-2.43482	0.0610771	0.329296	0.998995
Os06g0625800	246591_at	AT5G14880	1.3713	0.0671278	-0.140867	0.988432	0.191181	0.839642	-1.11928	0.998995
Os02g0743200	246592_at	AT5G14890	1.40834	0.000948678	-0.0108193	0.998886	0.698264	0.515196	-0.655024	0.998995
Os08g0534200	246593_at	AT5G14790	0.946915	0.172952	0.645309	0.757216	1.19244	0.175092	0.294857	0.998995
Os01g0948400	246594_at	AT5G14800	0.252059	0.408562	0.0214676	0.992436	0.0476689	0.95159	-0.148586	0.998995
Os06g0486800	246595_at	AT5G14780	1.15717	0.000130012	0.486137	0.682506	1.36937	0.0995518	0.254148	0.998995
Os01g0639900	246596_at	AT5G14740	-0.514286	0.451258	-0.430009	0.933112	1.00911	1	1.59191	1
Os02g0134400	246597_at	AT5G14760	0.615141	0.381602	1.56209	0.624727	2.1389	0.0987867	1.58065	0.950504
Os01g0580100	246598_at	AT5G14850	-0.914211	0.00123835	-0.10019	0.980641	-0.695465	0.319077	0.272712	0.998995
Os06g0338200	246601_at	AT1G31710	-0.716767	0.189262	-0.331223	0.772619	-0.987852	0.346716	-0.212459	0.998995
Os09g0454900	246607_at	AT5G35370	5.53725	0.000416653	1.73712	1	3.97739	0.251128	-1.50184	0.998995
Os08g0521200	246609_at	AT5G35390	-0.619406	0.66155	-0.386498	0.979186	0.391473	0.82027	1.06407	0.998995
Os09g0494300	246611_at	AT5G35330	0.360325	0.176778	0.10219	0.967077	0.270305	0.668608	-0.040824	0.998995
Os02g0141500	246612_at	AT5G35320	0.10229	0.781872	-0.358007	0.753645	-0.384094	0.657635	-0.442416	0.998995
Os06g0606000	246614_at	AT5G35410	-0.0766519	0.729958	0.275194	0.666202	-0.153687	0.821514	-0.0308715	0.998995
Os08g0528500	246619_at	AT5G36290	-1.65868	0.032738	-0.627804	0.858863	-0.894254	0.405232	0.826109	0.998995
Os11g0414000	246621_at	AT5G36230	0.0573969	0.826048	0.0660804	0.977772	0.0801711	0.903677	0.0751111	0.998995
Os12g0108600	246622_at	AT5G36250	-5.80079	1.94714e-19	-0.589432	0.837779	-3.63085	0.00921488	2.20662	0.989268
Os08g0430300	246623_at	AT1G48920	2.03653	0.000726134	0.497032	0.723439	1.9087	0.00249783	-0.0864637	0.998995
Os01g0273800	246624_at	AT1G48910	-1.13384	0.00019898	1.83992	1	1.54827	0.344983	2.72013	0.383805
Os05g0426300	246625_at	AT1G48880	-1.45145	2.49087e-06	-0.435676	0.520156	-0.79235	0.209221	0.701798	0.998995
Os06g0133900	246627_s_at	AT2G45300	-1.19953	1.20349e-05	-0.290522	0.535015	-0.535249	0.393666	0.722513	0.998995
Os05g0509500	246628_at	AT1G48900	4.6795	5.19194e-08	-2.28243	1	3.73681	0.00920601	-0.882471	0.998995
Os03g0584300	246631_at	AT1G50740	-0.84831	7.22387e-05	-0.355789	0.670166	-1.02257	0.0240333	-0.119834	0.998995
Os01g0916200	246634_at	AT1G31730	-0.152739	0.54918	0.0195443	0.996374	-0.201093	0.696672	0.000803001	0.999967
Os02g0703300	246635_at	AT1G31720	0.126829	0.751213	0.0873298	0.984223	0.635641	0.429412	0.567355	0.998995
Os06g0643900	246636_at	AT5G34850	0.971658	0.000858917	-0.363751	0.755912	0.0298698	0.985191	-0.901918	0.998995
Os08g0292600	246644_at	AT5G35100	0.559145	0.0784606	0.0710496	0.988432	0.435976	0.517447	-0.0741277	0.998995
Os06g0644800	246645_at	AT5G35080	-0.16958	0.405994	-0.0435136	0.985924	-0.162156	0.721162	0.0577249	0.998995
Os02g0797700	246650_at	AT5G35160	-2.13905	1.84305e-12	-0.788557	0.144374	-1.96921	5.38651e-05	0.227659	0.998995
Os08g0288200	246651_at	AT5G35170	-0.135831	0.68284	0.165046	0.975181	-0.0591245	0.972044	0.134352	0.998995
Os02g0803300	246653_at	AT5G35200	2.69936	3.66557e-08	0.704078	0.685886	1.14267	0.071513	-1.4969	0.386242
Os03g0792400	246654_s_at	AT5G35220	0.0209937	0.968579	0.14315	0.979675	0.484139	0.471408	0.511044	0.998995
Os08g0439100	246660_at	AT5G35180	0.515572	0.26984	-0.10156	0.94084	0.368936	0.764446	-0.10805	0.998995
Os03g0315800	246673_at	AT5G30510	-1.54143	6.89845e-06	-0.149119	0.980641	-0.924236	0.432684	0.673758	0.998995
Os01g0328500	246674_at	AT5G30490	-0.150393	0.557042	-0.17774	0.895662	-0.14326	0.777145	0.0590482	0.998995
Os04g0644800	246681_at	AT5G33280	0.762069	0.00911406	0.122682	0.982174	1.06621	0.170819	0.355529	0.998995
Os10g0463200	246687_at	AT5G33370	-11.5007	1.12199e-42	-1.35082	0.912574	-14.3855	3.7811e-26	-2.87123	1
Os08g0508600	246699_at	AT5G27990	0.283549	0.406866	0.224884	0.894737	0.696127	0.24701	0.467351	0.998995
Os07g0245100	246702_at	AT5G28050	5.66428	8.86129e-91	1.49179	0.308618	3.3763	1	-2.25784	1
Os03g0806700	246708_at	AT5G28150	-2.8135	2.393e-19	-0.448815	0.889894	-2.33022	0.0151335	0.534025	0.998995
Os02g0809500	246716_s_at	AT5G28910	-1.64319	0.0937594	-0.942516	0.849367	-1.59164	0.272794	0.0988752	0.998995
Os03g0370250	246728_at	AT5G28040	0.535931	0.0966051	-0.0267745	0.99306	0.348853	0.672872	-0.140658	0.998995
Os02g0229000	246730_at	AT5G28060	-0.488293	0.182727	-0.0304105	0.992436	0.24799	0.829665	0.793233	0.998995
Os05g0149200	246732_at	AT5G27650	0.631106	0.0521846	0.360636	0.518656	1.0085	0.11629	0.419795	0.998995
Os09g0436700	246733_at	AT5G27660	0.548007	0.0105114	0.0731648	0.972935	0.602697	0.102162	0.103978	0.998995
Os05g0150600	246734_at	AT5G27680	0.743967	0.0142955	0.442369	0.832329	0.996604	0.0483805	0.301637	0.998995
Os06g0146300	246736_at	AT5G27560	-0.392102	0.202244	-0.0894779	0.983837	-0.262247	0.780106	0.178617	0.998995
Os07g0673000	246737_at	AT5G27710	0.677805	0.0124595	0.187521	0.936403	0.511895	0.290915	-0.116332	0.998995
Os10g0574500	246738_at	AT5G27740	-1.26061	0.19707	0.765707	0.910686	-0.332963	0.872804	0.978111	0.998995
Os01g0256900	246741_at	AT5G27720	-0.0029813	0.992902	-0.0175156	0.993945	-0.0697241	0.912855	-0.0138082	0.998995
Os10g0127000	246743_at	AT5G27750	0.0785268	0.926766	-0.0415471	0.994569	0.704996	0.505183	0.682665	0.998995
Os07g0673900	246744_at	AT5G27760	1.63951	0.00566256	0.575541	0.899021	2.62361	0.0253343	1.0328	0.998995
Os01g0256600	246746_at	AT5G27820	0.359819	0.130047	0.321091	0.73805	0.749441	0.0859682	0.439057	0.998995
Os03g0345200	246747_at	AT5G27700	-0.401639	0.0401633	-0.11714	0.969717	0.039547	0.967938	0.495458	0.998995
Os01g0931100	246748_at	AT5G27730	1.02287	1.89866e-05	0.0666625	0.980641	1.23424	0.141746	0.251909	0.998995
Os02g0592500	246749_at	AT5G27830	0.462342	0.0452391	0.289967	0.82564	0.570834	0.401047	0.160415	0.998995
Os12g0552700	246755_at	AT5G27920	0.567954	0.0338012	0.135251	0.955756	0.667311	0.360127	0.142893	0.998995
Os05g0358500	246756_at	AT5G27930	1.00698	0.0393474	0.366926	0.868967	-0.126322	0.936061	-1.09271	0.998995
Os05g0155100	246758_at	AT5G27850	-0.812464	0.0266009	-0.277124	0.825388	-0.137236	0.917994	0.732392	0.998995
Os11g0648100	246759_at	AT5G27950	-1.59149	2.1412e-05	0.0832357	0.98366	-0.739475	0.601206	0.894628	0.998995
Os01g0772700	246760_at	AT5G27970	-0.332546	0.0633456	-0.155073	0.940794	-0.445062	0.176478	-0.0630056	0.998995
Os12g0626500	246761_at	AT5G27980	2.36283	1	-0.474543	0.982303	-3.40322	0.183361	-5.70335	1
Os03g0737600	246762_at	AT5G27620	0.435246	0.131838	0.287336	0.852242	0.636492	0.345793	0.254903	0.998995
Os07g0647300	246767_at	AT5G27395	0.0915583	0.861847	0.267132	0.849808	0.588622	0.535613	0.555059	0.998995
Os05g0143200	246768_at	AT5G27400	0.171672	0.7284	0.30879	0.86905	0.515635	0.405445	0.390786	0.998995
Os03g0359100	246768_at	AT5G27410	-0.678998	3.97585e-05	-0.133098	0.899894	-0.806375	0.0169552	-0.0770375	0.998995
Os02g0796400	246770_at	AT5G27460	-0.674393	0.309946	-0.00607812	0.998886	-0.0492093	0.963862	0.670688	0.998995
Os01g0610500	246772_at	AT5G27490	-1.02802	0.000151286	-0.700774	0.481973	-1.28939	0.0112977	-0.205634	0.998995
Os01g0843300	246775_at	AT5G27540	-1.24399	0.0522627	-1.28371	0.720693	-1.1461	0.164943	0.155211	0.998995
Os05g0397900	246776_at	AT5G27550	-0.516033	0.373549	0.734587	0.763556	-0.175894	0.910973	0.391069	0.998995
Os06g0218300	246777_at	AT5G27420	4.18581	2.47431e-12	1.60257	0.390889	2.08901	0.0609494	-2.03604	0.461116
Os10g0329300	246778_at	AT5G27450	-0.373916	0.220626	0.0694705	0.983837	-0.280121	0.579297	0.145758	0.998995
Os03g0198400	246780_at	AT5G27470	0.522516	0.0527145	0.252642	0.877269	0.751026	0.103806	0.279703	0.998995
Os05g0407500	246782_at	AT5G27320	0.756196	0.00398716	-0.311821	0.587177	0.25682	0.776559	-0.453039	0.998995
Os09g0556000	246784_at	AT5G27430	0.406466	0.253313	0.142688	0.975181	0.398575	0.600188	0.0469918	0.998995
Os11g0642800	246785_at	AT5G27380	1.01774	0.000808726	0.234218	0.827025	1.01337	0.131705	0.0408704	0.998995
Os11g0147000	246789_at	AT5G27600	1.39505	0.000302746	-0.385688	0.675516	0.772617	0.30592	-0.565643	0.998995
Os06g0724400	246791_at	AT5G27280	2.06328	4.44897e-17	0.140902	0.978191	1.85547	0.0117065	-0.159948	0.998995
Os01g0382700	246792_at	AT5G27290	0.0368249	0.955262	0.36973	0.900349	0.357698	0.793519	0.371899	0.998995
Os04g0466700	246794_s_at	AT5G06350	0.354204	0.495334	0.316364	0.874766	0.997592	0.2321	0.701033	0.998995
Os05g0135900	246796_at	AT5G26770	-0.126907	0.816549	0.0458968	0.993966	-1.02307	0.190836	-0.835844	0.998995
Os05g0155400	246798_at	AT5G26930	1.03174	4.54314e-05	1.02672	0.340848	1.05807	0.19649	0.0729681	0.998995
Os04g0623400	246799_at	AT5G26940	-0.466075	0.0629635	0.0359365	0.992498	0.0449007	0.954131	0.561825	0.998995
Os08g0295300	246801_at	AT5G26830	-0.250215	0.318975	0.167252	0.874766	0.0988319	0.91538	0.404712	0.998995
Os06g0116300	246803_at	AT5G26980	-0.679448	0.00151323	-0.354956	0.742137	-0.660355	0.0946205	0.0700275	0.998995
Os11g0578100	246817_at	AT5G27240	0.796501	0.0227024	-0.0281854	0.996925	0.882322	0.0403958	0.136051	0.998995
Os06g0111300	246818_at	AT5G27270	-0.109276	0.802105	0.0891498	0.981399	-0.0031907	0.997929	0.152534	0.998995
Os03g0302900	246820_at	AT5G26910	-2.40173	0.0111452	0.521318	0.890426	-0.773721	0.752085	1.6825	0.998995
Os12g0135200	246822_at	AT5G26960	-3.49156	2.89525e-15	-0.714753	0.675552	-3.7146	1.34916e-05	-0.172542	0.998995
Os03g0807500	246827_at	AT5G26330	-8.2299	1.2155e-41	-1.38558	0.751902	-8.57124	1.26298e-30	-0.316223	1
Os12g0297500	246829_at	AT5G26570	0.126915	0.526614	0.0254718	0.992436	-0.0804949	0.911162	-0.155057	0.998995
Os02g0247200	246830_at	AT5G26360	-1.24084	0.00136686	-0.0490756	0.988179	-0.19741	0.88081	1.10114	0.998995
Os03g0218400	246831_at	AT5G26340	4.7856	1.88781e-12	2.41744	0.0386093	4.16251	0.00136026	-0.550142	0.998995
Os01g0290100	246832_at	AT5G26600	0.0281124	0.927798	-0.116031	0.931598	-0.211469	0.753751	-0.191433	0.998995
Os05g0540100	246838_at	AT5G26680	0.15327	0.583983	0.227933	0.86905	0.353192	0.697384	0.25819	0.998995
Os04g0115400	246840_at	AT5G26610	0.282744	0.173281	0.0955731	0.946452	0.44232	0.379341	0.210981	0.998995
Os05g0543600	246844_at	AT5G26660	-2.69249	7.52499e-15	-0.781138	0.675369	-3.75469	2.30677e-06	-1.00733	0.998995
Os10g0369000	246845_at	AT5G26710	-0.167249	0.539918	-0.072338	0.976267	0.0911164	0.918964	0.314279	0.998995
Os05g0134300	246846_at	AT5G26760	0.235178	0.305028	0.231309	0.812188	0.444372	0.377381	0.256414	0.998995
Os12g0562100	246847_at	AT5G26820	0.606602	0.285819	-0.342263	0.912574	-0.209672	0.859914	-0.762921	0.998995
Os03g0308200	246849_at	AT5G26850	-1.59654	5.17985e-24	-0.0159582	0.997994	-1.53766	0.0543384	0.110553	0.998995
Os07g0689300	246850_at	AT5G26860	-0.124215	0.750499	0.117054	0.972935	0.44977	0.53301	0.630064	0.998995
Os08g0506500	246851_at	AT5G26880	-1.16972	0.00886095	-0.0910666	0.988296	-0.86481	0.357982	0.356306	0.998995
Os05g0522600	246858_at	AT5G25930	4.20258	2.81659e-15	1.90846	0.308618	2.62577	0.0136454	-1.51601	0.834677
Os01g0199700	246860_at	AT5G25840	1.80002	0.00943307	0.636697	0.877269	1.17405	0.188199	-0.570144	0.998995
Os02g0634800	246862_at	AT5G25760	-0.101987	0.722656	-0.258783	0.70334	-0.550309	0.0960273	-0.394873	0.998995
Os02g0227200	246863_at	AT5G25940	1.97858	4.65437e-08	0.367661	0.858863	1.43774	0.0778038	-0.485384	0.998995
Os06g0569500	246864_at	AT5G25900	2.17094	0.00166009	0.948509	0.793895	0.696257	0.582727	-1.41141	0.684142
Os10g0569200	246865_s_at	AT5G27640	-0.223883	0.313277	-0.0749508	0.966283	-0.110328	0.877639	0.167461	0.998995
Os09g0297000	246870_at	AT5G26030	0.545878	0.0539022	0.142171	0.958154	0.302428	0.600878	-0.188506	0.998995
Os12g0129300	246874_at	AT5G26120	3.86155	5.67975e-05	0.0274598	0.998646	0.90738	0.39413	-2.89771	0.141739
Os07g0127700	246875_at	AT5G26130	-0.0702459	1	1.73712	1	2.71911	1	2.85093	1
Os10g0422300	246879_at	AT5G26110	0.345964	0.40786	0.254209	0.897146	0.825509	0.300772	0.534227	0.998995
Os06g0571100	246881_at	AT5G26040	0.776568	0.00846147	0.250233	0.932898	0.843662	0.0790112	0.114607	0.998995
Os02g0217800	246882_at	AT5G26180	-0.0535537	0.907626	0.23973	0.90333	0.756522	0.261895	0.865179	0.925598
Os03g0695700	246886_at	AT5G26240	0.6304	0.00391904	0.121932	0.938088	0.775529	0.0524005	0.194144	0.998995
Os11g0207300	246892_at	AT5G25500	0.301402	0.770076	0.0193799	0.998646	0.863476	0.383161	0.609384	0.998995
Os02g0128400	246894_at	AT5G25530	1.66847	0.00264309	0.553519	0.832949	1.52306	0.0623142	-0.0981399	0.998995
Os01g0719100	246897_at	AT5G25560	2.92443	0.000215265	0.333472	0.807218	3.21575	0.00742335	0.327599	0.998995
Os05g0394200	246899_at	AT5G25590	-6.43272	4.30867e-14	-0.325478	0.966518	-3.85527	0.00347745	2.60849	0.998995
Os12g0512000	246900_at	AT5G25620	2.87027	0.00172752	-0.992756	0.757481	-1.16349	0.553674	-3.98061	0.0752584
Os01g0228400	246901_at	AT5G25630	-0.711729	0.347684	-0.477253	0.923498	-0.907392	0.597136	-0.156346	0.998995
Os01g0612000	246904_at	AT5G25480	0.543225	0.0429662	0.173677	0.926055	0.680048	0.0870046	0.187291	0.998995
Os05g0180700	246905_at	AT5G25570	0.118828	0.813133	0.0408101	0.992092	0.543329	0.365509	0.475811	0.998995
Os05g0555100	246907_at	AT5G25510	-5.06227	1.44658e-30	-0.269109	0.949367	-3.8561	0.0162129	1.25948	0.998995
Os01g0733500	246908_at	AT5G25610	-1.50794	0.00100895	0.350871	0.94794	-1.75529	0.00900137	-0.191314	0.998995
Os06g0163200	246909_at	AT5G25770	-0.229322	0.504991	-0.086301	0.988082	-0.137612	0.931771	0.150287	0.998995
Os12g0188900	246910_at	AT5G25800	0.0294871	0.963311	-0.18739	0.965963	-0.139368	0.866559	-0.119817	0.998995
Os01g0745700	246913_at	AT5G25830	-3.77471	0.0225403	1.18012	0.878051	0.484083	0.866102	4.31402	0.685228
Os01g0723400	246915_at	AT5G25880	1.70433	1.17481e-14	0.502311	0.698458	1.45932	0.00413008	-0.195964	0.998995
Os01g0611000	246919_at	AT5G25460	-3.35768	1.92009e-10	-1.54867	0.00320685	-1.67319	0.342094	1.75334	0.998995
Os08g0270200	246921_at	AT5G25080	0.429497	0.137599	0.250537	0.8864	0.807143	0.230796	0.433528	0.998995
Os06g0650600	246923_at	AT5G25100	1.32488	2.21631e-06	0.62973	0.643819	1.55629	0.00819003	0.279665	0.998995
Os02g0179900	246924_at	AT5G25060	0.396456	0.0897242	-0.108638	0.954729	0.435224	0.269772	0.0872511	0.998995
Os08g0295000	246928_at	AT5G25270	0.225118	0.293667	-0.0382809	0.985532	0.394867	0.333937	0.220058	0.998995
Os06g0646600	246930_at	AT5G25220	1.28391	7.60484e-08	1.01955	0.596746	1.33609	0.00502322	0.10494	0.998995
Os06g0181700	246932_at	AT5G25190	-5.22046	0.0122169	-2.83248	1	-3.41602	0.137896	1.8362	1
Os11g0593100	246934_at	AT5G25290	1.38757	0.510638	1.92997	1	2.03484	0.334202	0.698569	0.998995
Os02g0201000	246936_at	AT5G25360	-0.324726	0.226834	-0.013044	0.998226	-0.145555	0.855091	0.224924	0.998995
Os03g0301900	246940_at	AT5G25400	-0.795893	0.840599	-0.444619	1	-0.719364	1	0.154742	1
Os03g0806900	246944_at	AT5G25450	-0.680329	0.00780508	-0.522052	0.602611	-0.763915	0.276792	-0.0257946	0.998995
Os04g0499100	246945_s_at	AT5G25050	-2.50375	0.109236	-0.68941	0.937264	-0.0966709	0.966464	2.45363	0.86385
Os08g0516000	246946_at	AT5G25070	0.47848	0.108729	0.00791745	0.998718	0.194653	0.82085	-0.236568	0.998995
Os01g0957800	246947_at	AT5G25120	-0.415388	0.492598	0.328884	0.927754	0.0548489	0.966952	0.530412	0.998995
Os07g0217600	246949_at	AT5G25140	1.55326	0.00523146	-0.314159	0.95708	0.70664	0.462747	-0.785598	0.998995
Os05g0441400	246952_at	AT5G04820	-6.22137	1.23796e-18	-0.55033	0.923579	-5.61138	0.000402368	0.67025	0.998995
Os01g0965900	246954_at	AT5G04830	1.37399	0.397718	-0.275557	0.98601	0.485166	0.877568	-0.817577	0.998995
Os03g0789000	246955_at	AT5G04870	-1.49805	0.149503	-0.247162	0.982303	0.34078	0.865607	1.89475	0.992411
Os10g0437700	246956_at	AT5G04890	-2.62387	3.33224e-05	-1.29574	0.52852	-3.68585	0.00119353	-1.0151	0.998995
Os09g0128600	246957_at	AT5G24670	0.382012	0.285871	0.309383	0.701808	0.617313	0.352026	0.278728	0.998995
Os12g0283800	246958_at	AT5G24690	-0.398902	0.290231	-0.161965	0.968898	-0.0635014	0.941616	0.388297	0.998995
Os01g0653800	246960_at	AT5G24710	-1.27566	9.27787e-12	-0.376608	0.874766	-1.3712	8.19995e-06	-0.0431221	0.998995
Os06g0662200	246962_s_at	AT5G24800	0.995279	0.00717635	0.81616	0.254391	0.831126	0.366782	-0.119747	0.998995
Os06g0236900	246965_at	AT5G24840	0.205406	0.635784	0.418114	0.685946	0.963005	0.269936	0.81364	0.998995
Os06g0661800	246966_at	AT5G24850	-1.13964	0.000190126	-0.269615	0.905799	-0.94755	0.167612	0.243759	0.998995
Os02g0460200	246967_at	AT5G24860	2.7588	0.013795	0.651089	0.914719	1.54449	0.216661	-1.1633	0.998995
Os06g0640800	246972_s_at	AT5G24950	-4.68217	9.47776e-13	-1.72058	0.00853077	-3.08476	0.0250452	1.65543	0.998995
Os07g0459200	246973_at	AT5G24970	0.358685	0.432873	0.277621	0.710783	0.77413	0.268934	0.458287	0.998995
Os06g0701300	246976_s_at	AT5G24810	0.11617	0.701961	-0.0381854	0.985924	-0.0373836	0.942264	-0.101731	0.998995
Os12g0119000	246978_at	AT5G24910	-2.05245	3.93903e-05	0.242	0.961591	-0.9798	0.364792	1.12338	0.998995
Os03g0201100	246980_at	AT5G67530	0.211848	0.428517	0.0611146	0.980862	0.2212	0.671566	0.0579792	0.998995
Os02g0538900	246981_at	AT5G04840	-1.12009	0.000208684	0.155604	0.970277	-0.495811	0.28145	0.673867	0.834725
Os04g0649700	246983_at	AT5G67200	-2.9597	8.55428e-08	0.0532243	0.991805	-2.14611	1	0.871572	0.998995
Os07g0155100	246985_at	AT5G67290	0.558965	0.148153	0.672707	0.0543218	1.07549	0.0904391	0.557403	0.998995
Os02g0187700	246987_at	AT5G67300	0.872612	0.0519304	-0.991781	0.454053	1.01819	0.242126	0.188864	0.998995
Os03g0605300	246990_at	AT5G67360	-2.02517	5.77548e-21	-0.741531	0.369497	-2.52252	0.0106424	-0.437702	0.998995
Os09g0507500	246991_at	AT5G67400	-1.01424	0.786894	-1.09111	1	-1.28537	1	-0.230336	1
Os03g0204100	246995_at	AT5G67470	-1.2875	8.15116e-05	-0.768467	0.71205	-1.39246	0.0297149	-0.051573	0.998995
Os07g0589000	246996_at	AT5G67420	2.19389	2.31066e-07	1.19695	0.128023	3.21474	0.000249484	1.0744	0.998995
Os12g0580600	246997_at	AT5G67390	0.668423	0.347912	1.01657	0.778591	1.29173	0.232243	0.673035	0.998995
Os03g0439700	246998_at	AT5G67370	0.518814	0.0228094	0.494257	0.914552	0.422288	0.372503	-0.0446611	0.998995
Os03g0762000	247000_at	AT5G67380	0.224906	0.349488	-0.0762142	0.975979	0.192171	0.749987	0.0202416	0.998995
Os07g0405100	247002_at	AT5G67320	-0.25179	0.796134	-0.7008	0.879451	-0.235046	0.868145	0.0689581	0.998995
Os11g0264500	247003_at	AT5G67550	1.79386	0.0287066	0.696071	0.905495	-0.104482	0.957348	-1.83257	0.1671
Os05g0315100	247004_at	AT5G67570	-0.290617	0.505824	0.230973	0.938455	-0.0141107	0.991309	0.320559	0.998995
Os06g0157800	247006_at	AT5G67490	0.320065	0.152678	-0.0770494	0.972935	0.490401	0.504194	0.222476	0.998995
Os07g0585800	247011_at	AT5G67590	-0.142317	0.640767	-0.392676	0.757216	-0.625552	0.173496	-0.43268	0.998995
Os01g0893400	247013_at	AT5G67480	0.208761	0.866328	0.261615	0.983533	1.24788	0.374166	1.10395	0.998995
Os06g0186900	247014_at	AT5G67630	0.0814053	0.79928	0.323015	0.670166	0.557568	0.331756	0.528403	0.998995
Os09g0453700	247015_at	AT5G66960	0.845164	0.0721048	0.189866	0.973384	1.29826	0.170511	0.509357	0.998995
Os09g0456700	247020_at	AT5G67020	1.23303	0.000617922	0.288638	0.922311	0.21267	0.77093	-0.965721	0.380085
Os04g0657500	247022_at	AT5G67050	2.27808	0.00329426	-0.0622637	0.996116	2.17225	0.057136	-0.049889	0.998995
Os04g0448900	247025_at	AT5G67030	1.25132	5.98129e-05	-0.486934	0.633771	0.672573	0.147129	-0.523276	0.998995
Os01g0868900	247027_at	AT5G67090	-10.2529	5.98991e-87	-1.34662	0.189531	-4.36927	0.225699	5.91169	1
Os01g0868300	247028_at	AT5G67100	0.285208	0.874294	1.34459	0.708036	-0.185366	0.944084	-0.409963	0.998995
Os06g0687600	247030_at	AT5G67210	-2.86792	7.6429e-42	-0.560776	0.666188	-2.41076	0.0560063	0.513014	0.998995
Os04g0650300	247031_at	AT5G67230	-3.9254	1.18248e-35	-1.05629	0.0493879	-3.56849	8.35354e-07	0.415017	0.998995
Os04g0650600	247032_at	AT5G67240	1.25632	0.00256866	0.301676	0.915219	1.33631	0.194448	0.140888	0.998995
Os09g0115600	247036_at	AT5G67130	-0.430301	0.0565735	-0.147293	0.931454	-0.283125	0.49782	0.198886	0.998995
Os10g0498900	247039_at	AT5G67270	-0.793213	0.695842	2.13369	0.388971	0.700393	0.821178	1.55376	0.998995
Os08g0111300	247040_at	AT5G67150	3.47027	0.0455723	3.7843	0.260625	3.09205	0.179298	-0.317022	0.998995
Os06g0712900	247042_at	AT5G67220	0.404044	0.18329	0.0579186	0.98601	0.644822	0.235802	0.295254	0.998995
Os03g0764300	247044_at	AT5G66850	1.13175	0.129	0.708907	0.852565	2.35109	0.019528	1.27441	0.955718
Os12g0446700	247045_at	AT5G66930	0.477767	0.0195935	0.0757191	0.969476	0.604209	0.138858	0.175218	0.998995
Os11g0137100	247046_at	AT5G66540	-0.296998	0.452021	0.107669	0.975979	0.340648	0.513909	0.689168	0.873298
Os03g0738900	247048_at	AT5G66560	-4.15477	5.25121e-65	-0.777058	0.665944	-2.78633	0.000229776	1.40829	0.621253
Os07g0581400	247054_at	AT5G66730	-0.144825	0.867212	-0.0596155	0.992436	-0.621631	0.532394	-0.424735	0.998995
Os09g0442700	247056_at	AT5G66750	-0.556158	0.263247	0.126077	0.985924	0.289842	0.863005	0.891699	0.998995
Os03g0723000	247057_at	AT5G66770	-0.305905	0.491479	-0.405928	0.872134	-0.544303	0.423163	-0.190034	0.998995
Os07g0209000	247058_at	AT5G66680	0.00526759	0.988539	0.0828975	0.988296	0.340367	0.764509	0.392314	0.998995
Os07g0134800	247060_at	AT5G66760	0.475749	0.19289	-0.112671	0.975551	0.0761289	0.940661	-0.342981	0.998995
Os03g0723400	247061_at	AT5G66780	3.1635	0.0392776	-2.56485	1	0.678972	1	-2.44321	0.700412
Os10g0382300	247062_at	AT5G66810	0.628713	0.00898782	0.0145239	0.994556	0.593916	0.404064	0.0112692	0.999967
Os03g0186500	247063_at	AT5G66820	-1.3761	2.22581e-09	-0.549568	0.494359	-1.41261	0.0020005	0.0145813	0.999697
Os09g0475800	247066_at	AT5G66940	-0.353353	0.306998	0.182248	0.966517	-0.184871	0.872988	0.215961	0.998995
Os02g0762600	247068_at	AT5G66800	-2.29445	2.45203e-07	-1.10091	0.731107	-2.07507	0.334755	0.253437	0.998995
Os11g0604700	247075_at	AT5G66410	-1.15002	0.0231877	-0.352293	0.927517	-0.723541	0.281628	0.484169	0.998995
Os06g0472400	247077_at	AT5G66420	-0.628193	0.0156725	-0.0615015	0.990564	-0.739904	0.108963	-0.0632817	0.998995
Os03g0135600	247079_at	AT5G66055	-0.242112	0.508465	-0.0323506	0.99306	0.0246813	0.979274	0.320812	0.998995
Os08g0548900	247080_at	AT5G66140	0.476783	0.196845	-0.422039	0.736188	-0.163674	0.817433	-0.585963	0.998995
Os03g0242100	247081_at	AT5G66130	-0.280859	0.461095	0.174431	0.966283	-0.0817934	0.939674	0.251826	0.998995
Os07g0472500	247082_at	AT5G66030	-0.170642	0.43601	-0.0965704	0.961591	-0.279123	0.560157	-0.0599547	0.998995
Os03g0727100	247083_at	AT5G66290	0.406987	0.137085	-0.0513765	0.985924	0.473311	0.358074	0.117317	0.998995
Os02g0645600	247086_at	AT5G66320	0.327142	0.325613	0.090135	0.983837	0.00906558	0.994831	-0.274161	0.998995
Os02g0647300	247087_at	AT5G66330	-3.32787	0.000117371	-1.37463	0.38443	-2.08726	0.0105402	1.29873	0.998995
Os07g0509600	247089_at	AT5G66360	-0.595916	0.705612	0.590934	0.941046	-0.0621871	0.978011	0.584144	0.998995
Os01g0263300	247091_at	AT5G66390	-4.84534	4.79868e-12	-0.023221	0.996116	-3.51456	0.000407272	1.36787	0.998995
Os03g0734700	247092_at	AT5G66380	1.19285	3.61984e-07	0.301472	0.706784	1.2604	0.00175494	0.11876	0.998995
Os08g0547600	247093_at	AT5G66350	0.482708	0.621192	0.0248886	0.998646	0.0645398	0.972904	-0.386275	0.998995
Os11g0454300	247095_at	AT5G66400	3.60829	0.0321159	-1.03781	0.85702	4.14059	1	0.563921	1
Os11g0256900	247096_at	AT5G66430	3.48257	2.17141e-06	-0.0849739	0.99219	3.32716	0.000390539	-0.108975	0.998995
Os01g0663300	247097_at	AT5G66460	-6.07895	1.43709e-17	0.276298	0.980753	-6.11627	8.0849e-06	0.0262756	0.999967
Os05g0567300	247098_at	AT5G66470	-1.46111	3.20276e-05	-0.213143	0.946067	-1.24112	0.220733	0.273372	0.998995
Os03g0624800	247099_at	AT5G66500	0.289754	0.397215	0.290757	0.749667	0.639314	0.0923707	0.396953	0.998995
Os02g0730900	247100_at	AT5G66520	-1.67278	3.85552e-06	-0.540618	0.640379	-1.32857	0.0986162	0.402175	0.998995
Os09g0327400	247101_at	AT5G66530	0.37814	0.246792	0.203918	0.946138	0.422405	0.616076	0.103253	0.998995
Os03g0724700	247102_at	AT5G66550	3.15918	1.86279e-06	1.01001	0.835308	2.77585	0.0196193	-0.337249	0.998995
Os07g0589400	247106_at	AT5G66240	0.229541	0.421745	0.238136	0.772022	0.472783	0.248757	0.29205	0.998995
Os02g0714500	247112_at	AT5G65950	0.0819033	0.77634	0.0771381	0.983343	-0.149258	0.765283	-0.179477	0.998995
Os04g0584800	247113_at	AT5G65960	0.433702	0.20103	0.106514	0.979186	0.309409	0.645189	-0.0716624	0.998995
Os03g0729900	247114_at	AT5G65910	-0.917669	0.000443588	-0.311727	0.789703	-0.96435	0.0218608	0.00348893	0.999967
Os04g0666900	247115_at	AT5G65930	-2.74118	2.8013e-48	-0.400344	0.706616	-1.95865	0.0327554	0.831169	0.998995
Os12g0264500	247117_at	AT5G65940	1.05494	0.00403009	0.106425	0.937264	1.27761	0.23524	0.26008	0.998995
Os12g0131000	247121_at	AT5G66010	0.235029	0.279916	0.00754293	0.998646	0.388343	0.444521	0.204392	0.998995
Os09g0540900	247127_at	AT5G66100	-0.399989	0.0971303	0.0982878	0.964571	-0.39126	0.34892	0.0599101	0.998995
Os03g0156600	247128_at	AT5G66110	-1.93203	1	-1.94663	1	0.014352	1	2.00617	1
Os10g0140200	247129_at	AT5G66150	-0.0563905	0.912255	0.261816	0.85702	0.410831	0.721172	0.505664	0.998995
Os02g0320100	247130_at	AT5G66180	-0.610579	0.0172072	0.0775837	0.981649	0.0391426	0.969018	0.706582	0.998995
Os10g0577400	247133_at	AT5G66230	-3.88849	0.00306667	-0.391918	0.957763	-1.66931	0.46876	2.26829	0.998995
Os12g0428000	247136_at	AT5G66170	5.84863	2.33496e-16	1.60251	0.345759	6.21383	3.4626e-07	0.401667	0.998995
Os09g0539100	247138_at	AT5G66120	-1.15459	0.000242772	-0.355696	0.46991	-0.851132	0.246461	0.364064	0.998995
Os09g0541700	247139_at	AT5G66090	-0.796497	0.0505046	-0.219319	0.941005	-0.69221	0.307384	0.151021	0.998995
Os06g0690900	247141_at	AT5G65560	-0.486608	0.193919	0.000757145	0.999646	0.0279742	0.971408	0.568115	0.998995
Os04g0622000	247147_at	AT5G65630	0.361815	0.547997	0.02751	0.996925	0.0779471	0.934856	-0.233947	0.998995
Os03g0135700	247151_at	AT5G65640	-2.18533	7.00046e-06	-0.581686	0.744015	-2.4802	0.00202945	-0.239301	0.998995
Os02g0830100	247152_at	AT5G65620	0.155332	0.53852	-0.21432	0.708312	0.0414157	0.942224	-0.0606251	0.998995
Os07g0134200	247153_at	AT5G65700	-3.93249	1.71597e-21	-0.226996	0.962923	-2.97277	0.0076857	1.01231	0.998995
Os04g0390000	247155_at	AT5G65750	-0.0133999	0.967297	-0.27397	0.596746	-0.0929618	0.870901	-0.0287987	0.998995
Os01g0767100	247156_at	AT5G65760	0.13167	0.623158	0.161839	0.936403	0.308194	0.580642	0.228931	0.998995
Os01g0767000	247157_at	AT5G65770	-0.0712181	0.809971	0.0469274	0.981649	0.298643	0.552946	0.421714	0.998995
Os03g0231600	247157_at	AT5G65780	7.18479	9.37176e-62	1.7682	0.134727	5.94864	5.47056e-05	-1.20297	1
Os02g0807100	247163_at	AT5G65685	-1.26197	6.78561e-05	-0.142812	0.973478	-0.96498	0.400575	0.35077	0.998995
Os09g0338400	247164_at	AT5G65720	0.926744	0.000460165	0.2129	0.905443	1.10773	0.0795824	0.225124	0.998995
Os03g0729300	247166_at	AT5G65840	1.84273	7.80823e-05	-0.307929	0.959239	2.22826	0.054904	0.442526	0.998995
Os03g0761200	247168_at	AT5G65860	0.367276	0.504043	0.0636554	0.991805	0.485257	0.535532	0.17093	0.998995
Os02g0204000	247169_at	AT5G65520	1.22118	0.00229642	0.527739	0.606436	0.832357	0.172261	-0.338135	0.998995
Os06g0663900	247170_at	AT5G65530	0.063856	0.902244	0.0610861	0.99206	-0.917747	0.230818	-0.924492	0.989268
Os03g0802300	247171_at	AT5G65540	0.495819	0.0320119	0.254631	0.70334	0.569156	0.274103	0.1194	0.998995
Os02g0589400	247172_at	AT5G65550	-0.982385	0.000401813	-0.301112	0.90131	-1.1171	0.21061	-0.0751942	0.998995
Os08g0484800	247174_at	AT5G65250	-0.826093	0.0335928	0.0740041	0.983797	-0.506862	0.539344	0.371804	0.998995
Os11g0605500	247176_at	AT5G65110	0.365104	0.379005	-0.562107	0.676628	-0.265804	0.840373	-0.585376	0.998995
Os09g0464400	247184_at	AT5G65450	-0.425723	0.27207	0.260917	0.851144	0.188576	0.727	0.661594	0.937147
Os08g0447200	247187_at	AT5G65490	0.471442	0.119781	0.0819768	0.982303	0.723909	0.231927	0.301097	0.998995
Os08g0479300	247190_at	AT5G65420	-1.81981	0.00148812	0.67464	0.622513	-1.11352	0.294462	0.756463	0.998995
Os01g0866200	247192_at	AT5G65360	0.40617	0.635498	0.763435	0.813951	0.116857	0.930085	-0.225136	0.998995
Os09g0468000	247193_at	AT5G65380	-1.55194	7.31361e-05	-0.852599	0.425633	-2.01835	0.132056	-0.420701	0.998995
Os06g0218900	247198_at	AT5G65290	-2.55213	0.354985	1.01658	1	1.56994	0.588919	4.18127	1
Os02g0752300	247200_at	AT5G65120	-1.61721	0.148629	0.463554	0.914466	-1.96572	0.141638	-0.296168	0.998995
Os02g0754300	247201_at	AT5G65220	-1.31487	0.000930919	-0.295093	0.940638	-1.04927	0.45875	0.31972	0.998995
Os10g0377400	247202_at	AT5G65270	-1.39366	0.00242612	-0.502975	0.872244	-1.14843	0.180857	0.302294	0.998995
Os04g0636700	247203_at	AT5G65180	0.775569	0.0169649	0.375269	0.804192	1.1006	0.044677	0.370302	0.998995
Os02g0573300	247207_at	AT5G65000	0.447208	0.0596491	0.0360066	0.988072	0.372778	0.366345	-0.0243783	0.998995
Os04g0640800	247209_at	AT5G64830	0.396029	0.0954451	0.213879	0.891116	0.663225	0.212807	0.320216	0.998995
Os03g0169900	247214_at	AT5G64850	0.604533	0.142591	-0.0722183	0.989824	0.42443	0.633384	-0.124763	0.998995
Os07g0627000	247216_at	AT5G64860	0.363687	0.605315	0.0268697	0.998646	0.755373	0.545423	0.449607	0.998995
Os03g0291500	247218_at	AT5G65010	4.22124	4.65927e-11	1.00051	0.728101	3.57227	1	-0.626225	0.998995
Os03g0242200	247221_at	AT5G64813	-1.71491	6.63863e-07	-0.562702	0.624727	-1.8977	0.0226999	-0.124523	0.998995
Os11g0603200	247222_at	AT5G64840	0.51178	0.188039	-0.0313664	0.992498	0.472812	0.671386	0.00435725	0.999967
Os06g0222900	247225_at	AT5G65090	2.13675	0.188325	1.08545	1	1.33875	0.563039	-0.746796	0.998995
Os02g0574800	247226_at	AT5G65100	1.15947	0.312595	-0.999061	1	1.69975	0.273177	0.589098	0.998995
Os02g0753500	247229_at	AT5G65160	-2.02074	0.0693599	-0.444774	0.978928	-3.56878	0.0259358	-1.4931	1
Os02g0575500	247232_at	AT5G64940	0.101767	0.793875	-0.291318	0.884627	-0.459845	0.744077	-0.51086	0.998995
Os03g0191100	247233_at	AT5G64970	-0.17949	0.493425	-0.445117	0.379589	-0.744889	0.0657995	-0.514035	0.998995
Os12g0190100	247237_at	AT5G64600	-0.133111	0.704868	0.0591865	0.985924	0.100106	0.8995	0.284799	0.998995
Os07g0626600	247238_at	AT5G64610	0.59595	0.00200216	0.167463	0.904256	0.416233	0.384313	-0.131519	0.998995
Os02g0540700	247240_at	AT5G64660	2.37295	5.63803e-05	1.41292	0.503884	2.1667	0.0405128	-0.147444	0.998995
Os08g0422600	247241_at	AT5G64680	-0.279783	0.556101	0.0617678	0.985924	0.378032	0.707792	0.715268	0.998995
Os07g0524900	247243_at	AT5G64700	2.73521	8.48301e-12	1.24347	0.129835	2.84178	0.0111557	0.165619	0.998995
Os12g0283400	247246_at	AT5G64620	4.48052	5.14286e-06	3.43244	0.364739	5.28823	0.00359267	0.864449	0.998995
Os08g0310100	247249_at	AT5G64670	-0.78275	0.00703416	-0.176524	0.926055	-0.448432	0.602877	0.392586	0.998995
Os08g0108200	247250_at	AT5G64630	0.374266	0.548636	0.111218	0.983837	0.834978	0.457716	0.514805	0.998995
Os03g0837100	247251_at	AT5G64740	-3.5529	4.53121e-15	-0.945575	0.321862	-3.23652	0.00243118	0.367448	0.998995
Os01g0182500	247255_at	AT5G64780	0.343039	0.370468	0.00051193	0.999767	0.697717	0.32068	0.398768	0.998995
Os02g0543400	247256_at	AT5G64730	0.0601799	0.842545	0.19148	0.807218	0.289832	0.45652	0.279152	0.998995
Os03g0185600	247258_at	AT5G64816	-0.74856	0.00270177	-0.266575	0.84337	-0.493647	0.428777	0.310049	0.998995
Os02g0770100	247259_at	AT5G64930	1.00845	0.00130562	0.442223	0.753327	1.0051	0.131737	0.0514619	0.998995
Os04g0525900	247260_at	AT5G64500	0.447585	0.0934037	0.161352	0.920366	0.47152	0.345298	0.075844	0.998995
Os04g0102500	247261_at	AT5G64460	0.318267	0.302318	0.159451	0.962923	0.21807	0.676803	-0.0453137	0.998995
Os11g0170000	247262_at	AT5G64440	-3.27295	1.91186e-11	-1.21847	0.524632	-2.91586	1.77675e-07	0.409202	0.998995
Os02g0117900	247263_at	AT5G64470	-0.824675	0.00684405	-0.181462	0.915219	-0.847712	0.104737	0.0231576	0.998995
Os02g0555300	247264_at	AT5G64530	8.20087	2.89916e-38	1.47353	1	6.43395	1	-1.76878	0.998995
Os04g0640900	247265_at	AT5G64550	1.09205	0.00023471	0.00381361	0.998894	1.07071	0.0945821	0.0338999	0.998995
Os04g0640700	247266_at	AT5G64570	-7.02775	3.20322e-32	-0.91543	0.762133	-6.54868	3.96429e-06	0.533204	0.998995
Os03g0385400	247268_at	AT5G64080	-2.51933	9.92178e-19	-0.192071	0.966518	-1.88315	0.0341362	0.679943	0.998995
Os03g0191000	247270_at	AT5G64220	0.49631	0.0126248	0.120739	0.935264	0.229802	0.758291	-0.22095	0.998995
Os02g0478900	247271_at	AT5G64270	-2.48119	0.339465	-2.46628	1	-1.8991	0.49261	0.623296	1
Os08g0481950	247272_at	AT5G64300	-1.05886	8.80278e-05	0.0676276	0.988714	-0.634712	0.259412	0.474497	0.998995
Os09g0463700	247274_at	AT5G64360	-0.171875	0.639581	0.184089	0.948835	-0.184466	0.767934	0.0363277	0.998995
Os07g0485100	247275_at	AT5G64370	1.32109	1.12022e-06	-0.0780287	0.975181	0.932153	0.410491	-0.350709	0.998995
Os02g0135700	247277_at	AT5G64420	0.0636775	0.89131	0.0845948	0.978928	0.448675	0.587077	0.441125	0.998995
Os06g0664200	247278_at	AT5G64380	-1.29631	8.23365e-05	-0.176195	0.980753	-0.668194	0.62113	0.682983	0.998995
Os08g0485000	247280_at	AT5G64260	2.19541	5.7003e-13	0.886853	0.513798	1.61491	0.0207139	-0.531255	0.998995
Os02g0760300	247281_at	AT5G64350	0.305443	0.439289	-0.21911	0.872134	-0.0785086	0.932757	-0.325659	0.998995
Os08g0485400	247283_at	AT5G64250	2.00495	1.86182e-07	0.451663	0.701808	1.28167	0.10413	-0.673663	0.998995
Os02g0695800	247284_at	AT5G64410	-1.51319	8.99269e-06	-0.018927	0.998646	-1.644	0.000556233	-0.075166	0.998995
Os02g0754600	247287_at	AT5G64230	-0.0551761	0.949592	-0.144454	0.977772	-0.221287	0.876711	-0.112041	0.998995
Os02g0568200	247288_at	AT5G64330	0.892549	0.0103866	0.766666	0.0724121	-0.144748	0.883873	-0.980891	0.888454
Os08g0481800	247289_at	AT5G64290	-1.06447	0.00272244	-0.271325	0.924248	-0.667484	0.380777	0.453043	0.998995
Os01g0767600	247293_at	AT5G64510	1.62403	3.07647e-05	0.245483	0.923139	0.888073	0.224408	-0.687532	0.998995
Os12g0502100	247295_at	AT5G64180	0.373367	0.208794	-0.0120277	0.997994	0.363416	0.511118	0.0410647	0.998995
Os02g0753200	247296_at	AT5G64160	0.285399	0.24507	0.0113686	0.997656	0.41133	0.302791	0.177337	0.998995
Os03g0216600	247298_at	AT5G63840	-0.0202253	0.955245	0.112433	0.972716	0.141127	0.843705	0.214239	0.998995
Os04g0692800	247300_at	AT5G63910	1.07436	0.00340712	0.0171534	0.998646	0.584128	0.42228	-0.444882	0.998995
Os03g0165000	247301_at	AT5G63920	-1.53696	0.0353186	-0.233138	0.968092	-1.74683	0.162237	-0.158643	0.998995
Os01g0232700	247303_at	AT5G63890	-0.221246	0.530819	0.0537733	0.990229	0.268871	0.720081	0.544506	0.998995
Os04g0435700	247307_at	AT5G63860	0.468984	0.129976	0.0354613	0.992498	-0.468916	0.636829	-0.887135	0.998995
Os04g0506100	247308_at	AT5G63930	0.280116	0.570129	-0.0547686	0.989824	-0.600672	0.224975	-0.825119	0.754128
Os11g0194900	247309_at	AT5G63940	-0.0324779	0.921686	-0.0860906	0.983837	0.721348	0.437994	0.79501	0.998995
Os04g0692700	247310_at	AT5G63950	-2.09093	2.50794e-07	-0.135624	0.980059	-1.29772	0.0906747	0.842864	0.998995
Os01g0960500	247312_at	AT5G63970	2.18834	4.33294e-22	0.448627	0.296095	1.39403	0.0766658	-0.752818	0.998995
Os12g0183300	247313_at	AT5G63980	-1.70933	5.80457e-08	-0.733388	0.372377	-1.5497	0.0658841	0.220234	0.998995
Os01g0883900	247316_at	AT5G64030	-2.34468	2.7598e-11	-0.427488	0.787987	-1.88142	7.58633e-09	0.51287	0.998995
Os05g0426200	247317_at	AT5G64060	0.600663	0.0129453	0.138866	0.951582	0.612672	0.249062	0.065291	0.998995
Os02g0121000	247319_at	AT5G64050	-0.52966	0.148297	-0.124783	0.977588	-0.29957	0.663343	0.280499	0.998995
Os12g0189400	247320_at	AT5G64040	0.10019	0.8168	-0.498832	0.811282	-0.483681	0.66106	-0.524096	0.998995
Os11g0209700	247321_s_at	AT5G64070	-0.159399	0.526702	0.0368109	0.988072	-0.371806	0.420042	-0.162668	0.998995
Os11g0169600	247322_at	AT5G64090	-0.196745	0.486737	0.113482	0.959734	-0.0976964	0.872739	0.14631	0.998995
Os03g0387900	247323_at	AT5G64170	1.0548	4.43241e-05	-0.350215	0.529954	0.676104	0.545222	-0.339466	0.998995
Os03g0388000	247325_at	AT5G64200	-0.818505	0.178839	0.135971	0.975979	-0.196337	0.874636	0.673386	0.998995
Os01g0326100	247327_at	AT5G64120	1.21266	1	2.4361	1	0.788497	1	-0.380618	1
Os05g0566600	247328_at	AT5G64130	0.610955	0.0559041	0.499373	0.5398	0.715931	0.337657	0.163124	0.998995
Os12g0612500	247329_at	AT5G64150	0.443107	0.218061	0.278286	0.852242	0.443379	0.404621	0.0505931	0.998995
Os02g0508000	247330_at	AT5G63510	-0.899518	0.000196589	-0.409211	0.68399	-1.08149	0.0139693	-0.126929	0.998995
Os04g0390100	247331_at	AT5G63530	-3.02156	5.60821e-34	-0.434638	0.786121	-2.51714	0.000335094	0.543664	0.998995
Os07g0295200	247332_at	AT5G63440	0.327794	0.17891	-0.116691	0.947719	0.17118	0.770366	-0.107351	0.998995
Os10g0580300	247334_at	AT5G63610	0.571845	0.0162604	0.206344	0.796188	0.698412	0.113676	0.174944	0.998995
Os01g0618400	247335_at	AT5G63630	-1.27885	0.00250943	-0.00228055	0.999471	-0.570274	0.718081	0.762401	0.998995
Os08g0109000	247336_at	AT5G63640	0.0118588	0.973571	-0.0653337	0.979495	0.149262	0.832115	0.185867	0.998995
Os01g0884500	247340_at	AT5G63700	0.0365994	0.925166	0.0737823	0.985924	0.380015	0.629109	0.389775	0.998995
Os12g0224000	247346_at	AT5G63770	0.209854	0.700171	0.202785	0.975237	-0.058451	0.939498	-0.210075	0.998995
Os01g0875500	247348_at	AT5G63810	-1.37902	1.8392e-07	0.124906	0.97493	-0.668006	0.65813	0.756025	0.998995
Os10g0520700	247350_at	AT5G63830	0.143766	0.688445	0.212436	0.935264	0.713686	0.0937856	0.621462	0.86385
Os07g0225300	247351_at	AT5G63790	3.08658	1.01485e-10	1.72737	0.463866	1.9787	0.0939128	-1.04452	0.998995
Os08g0109200	247353_at	AT5G63620	0.965296	1	0.902408	1	1.17042	1	0.271957	1
Os07g0623400	247355_at	AT5G63670	0.400707	0.0623939	-0.0411841	0.983055	0.433243	0.287715	0.0841408	0.998995
Os04g0388601	247361_at	AT5G63480	0.367219	0.122258	0.34666	0.559215	0.798068	0.0871672	0.480945	0.998995
Os09g0533300	247362_at	AT5G63140	-1.5888	2.37568e-11	-0.23052	0.962061	-1.3806	0.0161491	0.261589	0.998995
Os01g0906600	247363_at	AT5G63200	0.328356	0.076839	0.0963377	0.935044	0.360541	0.322791	0.0819804	0.998995
Os01g0164700	247365_at	AT5G63220	0.249668	0.321447	0.0662097	0.975551	0.166294	0.757549	-0.0327913	0.998995
Os12g0270100	247367_at	AT5G63290	0.0737398	0.884756	-0.0409161	0.992498	-0.127149	0.899334	-0.143034	0.998995
Os08g0344100	247371_at	AT5G63110	0.150866	0.561611	0.0228301	0.992092	0.0965236	0.872739	-0.000581878	0.999967
Os12g0233400	247372_at	AT5G63280	0.175598	0.475463	0.0621044	0.980037	0.113658	0.827449	-0.0106862	0.999091
Os04g0482800	247374_at	AT5G63190	0.439113	0.0454338	0.210403	0.874766	0.542811	0.223736	0.15325	0.998995
Os12g0548300	247376_at	AT5G63310	-1.57302	7.70339e-05	-0.279693	0.953128	-1.23294	0.307348	0.399258	0.998995
Os01g0911100	247378_at	AT5G63120	0.612592	0.143726	0.179969	0.92331	0.981318	0.304867	0.40708	0.998995
Os01g0901600	247380_at	AT5G63380	4.72532	2.34492e-08	2.36159	0.299745	3.37974	0.0154778	-1.28649	0.992411
Os12g0236400	247382_at	AT5G63400	-1.86317	1.00868e-06	-0.746025	0.620682	-2.17636	0.00131956	-0.250254	0.998995
Os12g0424700	247384_at	AT5G63370	1.25704	0.43205	0.929413	0.924571	1.8873	0.390884	0.698694	0.998995
Os02g0539600	247385_at	AT5G63420	0.0837214	0.84292	0.0427725	0.992436	0.437004	0.464409	0.40325	0.998995
Os03g0251350	247388_s_at	AT5G63470	1.41613	7.91423e-06	-0.349724	0.848557	0.746845	0.425413	-0.614372	0.998995
Os04g0391000	247391_at	AT5G63540	0.809631	0.228146	0.684127	0.683494	1.59059	0.0238264	0.833336	0.998995
Os02g0580800	247395_at	AT5G62910	0.582823	0.0527738	0.301727	0.804294	0.768836	0.152097	0.231642	0.998995
Os10g0476700	247396_at	AT5G62930	0.124979	0.628759	-0.106561	0.951689	0.17918	0.782771	0.106479	0.998995
Os02g0707200	247397_at	AT5G62940	0.456093	0.478526	-0.70321	0.827652	0.00153359	0.99937	-0.39826	0.998995
Os12g0488800	247398_at	AT5G62950	0.23333	0.490734	0.394358	0.713379	0.689594	0.0832971	0.506223	0.998995
Os02g0130600	247399_at	AT5G62960	-3.51063	1.08083e-07	-0.903539	0.738141	-4.55098	2.34632e-13	-0.987249	0.998995
Os01g0660900	247400_at	AT5G62840	1.62669	3.10866e-12	0.0965094	0.985165	1.55348	0.000923995	-0.0204739	0.998995
Os01g0106900	247401_at	AT5G62790	0.47628	0.366195	-0.280841	0.772022	-0.674857	0.385532	-1.09076	0.946309
Os09g0361200	247403_at	AT5G62740	-4.69161	8.86141e-14	-1.44897	0.775971	-5.11706	0.00017743	-0.368413	0.998995
Os03g0694500	247404_at	AT5G62890	-6.49341	1.89074e-16	-0.30336	0.979675	-5.66471	2.00038e-06	0.880548	0.998995
Os02g0742200	247405_at	AT5G62880	-0.534767	0.181626	-0.133772	0.979459	-0.816517	0.178704	-0.22535	0.998995
Os04g0673300	247406_at	AT5G62920	-0.392346	0.545358	0.100238	0.991382	-0.371235	0.817941	0.0791565	0.998995
Os02g0215000	247408_at	AT5G62760	0.291396	0.234718	0.0451279	0.983837	0.317374	0.674434	0.0713548	0.998995
Os08g0556200	247409_at	AT5G62980	-0.541026	0.015724	-0.267863	0.890426	-0.247424	0.828811	0.350719	0.998995
Os04g0312100	247410_at	AT5G62990	-0.481295	0.2571	0.325696	0.905443	-0.335483	0.743964	0.194986	0.998995
Os01g0271000	247411_at	AT5G63000	-0.366705	0.308415	-0.126878	0.946083	0.0247578	0.978011	0.447792	0.998995
Os04g0507900	247412_at	AT5G63010	1.07793	0.0135914	0.352489	0.899314	1.32225	0.0329357	0.290728	0.998995
Os02g0321500	247415_at	AT5G63060	0.415049	0.275903	0.156802	0.963796	0.468026	0.42359	0.0997533	0.998995
Os01g0704200	247417_at	AT5G63040	-0.344812	0.369428	-0.0373848	0.993026	0.1368	0.857203	0.533142	0.998995
Os01g0546900	247419_at	AT5G63080	0.103567	0.80916	0.0640596	0.983837	0.14664	0.850736	0.0952989	0.998995
Os02g0489500	247420_at	AT5G63100	-1.76183	1.13302e-05	-0.680706	0.803321	-1.58057	0.111494	0.237259	0.998995
Os05g0101200	247422_at	AT5G62810	0.460501	0.0286831	-0.033023	0.988082	0.269648	0.491467	-0.139962	0.998995
Os01g0606000	247424_at	AT5G62850	-1.75289	0.438029	-1.25122	0.802548	0.564659	0.850795	2.36906	0.998995
Os06g0589500	247425_at	AT5G62550	-3.55785	3.18305e-06	-0.972464	0.415557	-3.43246	1	0.196626	0.998995
Os11g0664800	247426_at	AT5G62570	3.84783	0.0725094	4.57597	1	4.6163	0.0411747	0.840661	0.998995
Os02g0739900	247427_at	AT5G62580	-5.5772	8.26623e-37	-0.788171	0.659983	-3.69242	1	1.94447	0.998995
Os10g0477800	247428_at	AT5G62600	-0.201759	0.564528	0.120112	0.94587	0.0918863	0.910076	0.336993	0.998995
Os03g0803600	247429_at	AT5G62620	-2.28765	1.82224e-05	-1.63134	0.57943	-3.92444	6.98187e-10	-1.58891	0.817056
Os12g0638700	247439_at	AT5G62670	-0.978303	0.000645988	-0.0842796	0.973261	-0.790927	0.203635	0.240217	0.998995
Os12g0638300	247440_at	AT5G62680	4.07828	5.04641e-17	1.15848	0.721804	4.34854	9.60962e-07	0.31805	0.998995
Os12g0638100	247441_at	AT5G62710	-2.1074	1.4413e-05	0.0171556	0.998646	-2.91958	0.00265655	-0.762078	0.998995
Os03g0661300	247442_s_at	AT5G62690	-3.57452	4.18838e-09	-1.03806	0.371061	-2.66437	0.117233	0.952583	0.998995
Os03g0684700	247443_at	AT5G62720	-0.855658	0.0401633	-0.320403	0.906432	-0.180857	1	0.737421	0.998995
Os07g0192900	247445_at	AT5G62640	0.395896	0.130526	0.331961	0.585486	0.632556	0.366993	0.279277	0.998995
Os01g0225300	247446_at	AT5G62650	-0.213916	0.408562	-0.19733	0.891014	-0.175885	0.769556	0.0880075	0.998995
Os01g0639600	247448_at	AT5G62770	2.76376	1.20571e-07	0.34865	0.963796	0.344857	0.722129	-2.36049	0.000878862
Os10g0170000	247449_at	AT5G62290	-0.513828	0.234287	0.477321	0.688131	0.164433	0.848578	0.734625	0.998995
Os06g0711800	247450_at	AT5G62350	-1.55302	1.33024e-06	0.221789	0.948835	-1.74447	0.000238688	-0.141313	0.998995
Os01g0758200	247452_at	AT5G62430	0.212961	0.751999	-2.00908	0.0881226	-1.46914	0.344251	-1.64643	1
Os03g0187000	247453_at	AT5G62440	-0.0657058	0.853773	-0.07483	0.981966	0.303467	0.69204	0.424267	0.998995
Os04g0106500	247457_at	AT5G62170	-3.64765	6.73187e-14	-0.606769	0.872358	-3.59402	4.92113e-05	0.102246	0.998995
Os10g0521300	247460_at	AT5G62050	0.598777	0.0353133	0.180969	0.932227	0.792007	0.166842	0.245471	0.998995
Os09g0520700	247465_at	AT5G62190	0.36401	0.204886	0.528054	0.276864	1.04685	0.0596401	0.734851	0.998995
Os06g0126000	247466_at	AT5G62090	0.0687731	0.864483	-0.0218796	0.992498	0.143675	0.778828	0.128467	0.998995
Os01g0927600	247468_at	AT5G62000	1.39532	2.43842e-08	0.612992	0.465977	1.78044	0.00031318	0.431335	0.998995
Os04g0574100	247470_at	AT5G62220	-0.662799	0.204794	-0.46865	0.865235	-0.50986	0.492223	0.201452	0.998995
Os12g0621500	247475_at	AT5G62310	0.78679	0.663535	0.461101	1	-0.426024	0.887829	-1.16635	0.998995
Os10g0508700	247478_at	AT5G62360	-1.54025	0.0169313	-0.391836	0.891788	-0.47756	0.691319	1.12738	0.998995
Os06g0104400	247480_at	AT5G62390	-1.39758	1.43442e-10	-0.0517942	0.991805	-0.955752	0.0233594	0.489787	0.998995
Os01g0904400	247482_at	AT5G62410	0.653556	0.388097	0.993403	0.513555	0.384594	0.807046	-0.205193	0.998995
Os02g0677600	247486_at	AT5G62140	-0.668583	0.135859	-0.0554686	0.992092	-0.102415	0.9542	0.622844	0.998995
Os10g0524300	247487_at	AT5G62150	1.63268	6.73816e-08	-1.34555	0.127745	-0.431536	0.779672	-2.00425	0.379602
Os08g0538600	247488_at	AT5G61820	4.97022	3.89146e-47	0.711792	0.614696	2.85186	4.85101e-10	-2.06346	0.00260032
Os01g0929500	247489_at	AT5G61830	1.30625	7.74281e-06	0.504173	0.785471	1.4716	0.0250354	0.21295	0.998995
Os01g0868000	247492_at	AT5G61890	4.86939	4.92108e-12	1.2464	0.718993	2.51501	0.0132901	-2.29398	0.120512
Os02g0521300	247493_at	AT5G61900	0.671806	0.0105971	0.114158	0.972716	0.449807	0.490854	-0.171184	0.998995
Os11g0525700	247493_at	AT5G61910	-0.226503	0.521383	0.350288	0.796234	0.228956	0.737737	0.50554	0.998995
Os04g0402100	247494_at	AT5G61790	0.028229	0.962123	-0.297352	0.944849	-0.597106	0.573974	-0.563905	0.998995
Os02g0523800	247495_at	AT5G61760	0.836086	0.0963529	0.989567	0.708981	1.7192	0.0759183	0.938355	0.998995
Os01g0926400	247496_at	AT5G61840	-2.62887	2.26246e-12	-0.501006	0.651844	-2.00461	0.101768	0.67524	0.998995
Os03g0343700	247497_at	AT5G61770	0.161015	0.739656	0.182103	0.937171	0.517092	0.553019	0.412686	0.998995
Os08g0323000	247505_at	AT5G61970	0.209756	0.31672	0.140114	0.91831	0.180149	0.71552	0.022826	0.998995
Os02g0517531	247506_at	AT5G61960	-0.132535	0.686095	0.278965	0.768744	-0.22946	0.800653	-0.0478413	0.998995
Os07g0600300	247507_at	AT5G61930	-1.06814	0.0403915	-0.0881829	0.991382	-0.358818	0.810439	0.761333	0.998995
Os08g0546800	247509_at	AT5G62020	-1.93138	2.89316e-06	-1.83465	0.00177491	-2.72893	6.29841e-06	-0.747276	0.998995
Os02g0815600	247510_at	AT5G62030	0.110771	0.697488	0.106848	0.966518	0.415675	0.534102	0.35928	0.998995
Os10g0561100	247513_at	AT5G61510	-1.9025	8.78542e-05	-0.470217	0.891937	-1.62783	0.101888	0.333066	0.998995
Os02g0579000	247519_at	AT5G61430	1.68069	0.00049358	-0.12794	0.983055	0.914986	0.461456	-0.721682	0.998995
Os12g0561000	247520_at	AT5G61310	0.0926146	0.811568	-0.349491	0.621969	-0.354067	0.604747	-0.391229	0.998995
Os07g0466200	247521_at	AT5G61450	-0.511233	0.128314	-0.224984	0.922424	-0.775152	0.285422	-0.208579	0.998995
Os12g0577200	247522_at	AT5G61340	-4.14668	2.95615e-34	-1.15556	0.251589	-3.95298	2.21043e-07	0.253924	0.998995
Os03g0169100	247523_at	AT5G61410	0.576903	0.0397683	-0.229118	0.927329	0.540457	0.422342	0.0225247	0.998995
Os02g0618200	247525_at	AT5G61380	0.423752	0.0187025	0.00701434	0.998646	0.693168	0.0216867	0.318921	0.998995
Os08g0148300	247527_at	AT5G61480	-5.7529	3.46935e-05	0.520418	0.953148	-2.93601	0.120583	2.86154	0.998995
Os11g0594000	247529_at	AT5G61520	6.37713	3.35373e-08	5.08897	0.162443	4.44537	0.0436026	-1.8473	0.998995
Os04g0549300	247530_at	AT5G61540	-0.309998	0.51457	-0.0617115	0.989734	-0.00933564	0.992929	0.354103	0.998995
Os03g0101200	247531_at	AT5G61550	-0.553709	0.275866	0.174045	0.975551	0.105451	0.924433	0.707725	0.998995
Os11g0618300	247532_at	AT5G61560	-0.902626	0.487327	-0.793433	1	-0.53552	0.768943	0.416965	0.998995
Os08g0151000	247535_at	AT5G61620	0.519107	0.0849254	0.110736	0.946452	0.486491	0.388051	0.0121978	0.999967
Os10g0560450	247542_at	AT5G61500	0.948018	0.0336764	-0.078714	0.987566	0.424769	0.594682	-0.47222	0.998995
Os02g0651300	247544_at	AT5G61670	0.950297	1.77558e-05	0.0739771	0.9738	0.977442	0.0723165	0.081187	0.998995
Os07g0486500	247545_at	AT5G61530	1.5018	2.5078e-11	0.320021	0.863766	1.43334	0.0209663	-0.01663	0.999704
Os09g0417500	247548_at	AT5G61400	0.33369	0.503984	0.339349	0.889894	0.529457	0.563404	0.24067	0.998995
Os07g0603100	247551_at	AT5G60980	0.922688	0.247667	0.654997	0.908137	1.82788	0.120862	0.962254	0.998995
Os05g0386800	247552_at	AT5G60920	-3.08246	2.76655e-10	-0.667507	0.670833	-3.44336	0.00867567	-0.304537	0.998995
Os07g0605200	247553_at	AT5G60910	-0.613773	0.182762	0.573281	0.718451	0.012248	0.993617	0.667458	0.998995
Os12g0576300	247556_at	AT5G61040	-0.262642	0.365435	0.15367	0.936403	0.0259861	0.983279	0.343692	0.998995
Os07g0602200	247558_at	AT5G61060	0.59977	0.00784746	-0.03725	0.988082	0.171892	0.818165	-0.379867	0.998995
Os03g0213400	247564_at	AT5G61140	0.43818	0.0954506	0.11674	0.946452	0.536988	0.528967	0.140532	0.998995
Os12g0579000	247565_at	AT5G61150	0.684629	0.0020577	0.391306	0.670166	0.893299	0.0311104	0.257183	0.998995
Os03g0424500	247566_at	AT5G61170	-0.332498	0.207561	-0.117258	0.960561	0.292016	0.791326	0.681295	0.998995
Os07g0637200	247567_at	AT5G61190	0.427534	0.096355	0.24039	0.714133	0.346116	0.732114	-0.0399947	0.998995
Os03g0211900	247569_at	AT5G61240	-1.67028	5.23723e-09	-0.56665	0.17468	-1.8602	8.30072e-06	-0.133506	0.998995
Os02g0437200	247571_at	AT5G61210	0.880147	0.000432411	0.772067	0.571452	1.62785	0.0188444	0.80372	0.998995
Os10g0406600	247572_at	AT5G61220	0.928619	0.000138552	0.309939	0.767864	0.821068	0.132973	-0.0571542	0.998995
Os04g0638100	247573_at	AT5G61160	1.85564	8.67554e-05	0.804487	0.670166	0.77775	0.277931	-1.02459	0.284745
Os12g0502200	247575_at	AT5G61030	0.22796	0.511583	-0.0220813	0.994556	0.615512	0.41936	0.444391	0.998995
Os07g0111900	247577_at	AT5G61290	1.72675	0.054787	0.586063	0.925096	2.51346	0.0153499	0.851445	0.998995
Os01g0526200	247580_at	AT5G61330	0.168396	0.543357	-0.0219183	0.992092	0.0808606	0.920761	-0.0321533	0.998995
Os09g0572200	247582_at	AT5G60760	-0.204746	0.618072	-0.0521186	0.991805	0.0040759	0.995929	0.262522	0.998995
Os06g0505400	247583_at	AT5G60750	0.17424	0.467536	-0.0961362	0.962632	0.0269312	0.963968	-0.094854	0.998995
Os10g0481000	247585_at	AT5G60680	1.57029	0.00586594	0.559458	0.405621	1.21673	0.0351258	-0.307267	0.998995
Os07g0531600	247587_at	AT5G60620	0.231931	0.292759	0.161857	0.891788	0.433812	0.209315	0.251819	0.998995
Os02g0100100	247588_at	AT5G60640	0.870074	0.00641507	0.660422	0.580579	0.891359	0.276249	0.0768285	0.998995
Os10g0480200	247589_at	AT5G60690	-1.6219	1.21216e-08	-0.346937	0.733844	-1.42444	0.00208887	0.252178	0.998995
Os03g0859900	247590_at	AT5G60720	-3.94882	1.08281e-21	-0.985887	0.176944	-2.82943	1	1.17955	0.998995
Os09g0572400	247593_at	AT5G60790	2.18384	7.66999e-07	0.186105	0.973384	2.07832	0.103337	-0.0689443	0.998995
Os01g0667600	247597_at	AT5G60860	1.65949	0.000304231	0.809234	0.656329	2.5623	9.39603e-05	0.952559	0.979863
Os09g0560450	247598_at	AT5G60870	0.162864	0.639983	0.3747	0.758598	0.268666	0.692355	0.15868	0.998995
Os02g0726300	247601_at	AT5G60850	0.864322	0.000735425	0.910196	0.279184	1.13938	0.0407944	0.319982	0.998995
Os04g0202500	247602_at	AT5G60900	-1.51845	0.0648857	-0.311141	0.964571	-0.991004	0.539944	0.56861	0.998995
Os02g0742800	247603_at	AT5G60930	-0.668805	0.620321	0.407506	0.954168	-0.547782	0.818165	0.189619	0.998995
Os05g0513100	247605_at	AT5G60970	-2.30826	7.13459e-08	-0.251511	0.956861	-1.53915	0.433213	0.817701	0.998995
Os07g0603900	247607_at	AT5G60960	0.0285125	0.947363	0.301574	0.802938	0.459059	0.545761	0.487192	0.998995
Os03g0669000	247608_at	AT5G60990	0.234264	0.363834	-0.0767566	0.978166	0.420313	0.603894	0.241068	0.998995
Os03g0754900	247609_at	AT5G60940	0.194877	0.524394	0.102289	0.964466	0.399424	0.477204	0.250665	0.998995
Os03g0142500	247611_at	AT5G60710	3.82216	0.000330874	-0.142229	1	0.529473	0.850736	-3.21335	0.32039
Os04g0194500	247613_at	AT5G60740	0.916518	0.00595383	0.402978	0.77198	1.7732	0.0170639	0.898099	0.998995
Os12g0102900	247615_at	AT5G60250	-3.91897	0.18121	-2.06923	1	-2.15837	0.442216	1.76504	1
Os12g0236500	247624_at	AT5G60160	0.191268	0.453159	-0.00915521	0.997493	0.126754	0.83452	-0.010056	0.999967
Os07g0508900	247625_at	AT5G60200	0.154145	0.648125	-0.173301	0.927557	0.0240955	0.979274	-0.0784123	0.998995
Os09g0442300	247627_at	AT5G60360	1.67355	0.000331528	0.0700646	0.991382	1.61556	0.0832221	-0.0021557	0.999967
Os05g0125000	247629_at	AT5G60410	0.581921	0.000621069	0.017595	0.992498	0.388097	0.48404	-0.146425	0.998995
Os06g0504100	247631_at	AT5G60440	-0.514489	0.867637	1.77344	1	1.66948	0.560422	2.211	1
Os12g0103300	247632_at	AT5G60460	0.164488	0.725218	-0.185533	0.963069	-0.112782	0.913707	-0.220515	0.998995
Os03g0711300	247635_at	AT5G60550	0.490551	0.0624281	0.253657	0.862209	0.504036	0.275019	0.0635128	0.998995
Os04g0619300	247636_at	AT5G60570	-3.1989	1.08384e-30	-0.262437	0.967735	-2.86331	8.80688e-06	0.389438	0.998995
Os02g0603800	247637_at	AT5G60600	0.382818	0.916553	-0.0358663	1	-1.54974	1	-1.87684	1
Os01g0752100	247640_at	AT5G60610	0.575902	0.019646	0.217166	0.874766	0.443171	0.402961	-0.0836019	0.998995
Os02g0130100	247641_at	AT5G60540	-0.483825	0.321466	-0.431167	0.807434	-0.409684	0.562167	0.133858	0.998995
Os03g0201600	247642_at	AT5G60590	0.548426	0.123828	0.367532	0.888038	1.14194	0.189012	0.653525	0.998995
Os03g0177400	247644_s_at	AT5G60390	-0.283254	0.150806	-0.0679314	0.983241	0.0722375	0.920742	0.408429	0.998995
Os01g0835500	247647_at	AT5G60010	-2.00207	2.77657e-06	-0.679291	0.627278	-2.09757	0.0468078	-0.0377808	0.998995
Os05g0458600	247648_at	AT5G60020	-8.31247	2.16188e-23	-2.06147	0.458019	-10.3616	1.6887e-15	-1.97157	1
Os01g0151600	247650_at	AT5G59960	0.933866	0.00314366	0.323496	0.68008	0.597826	0.525781	-0.291455	0.998995
Os03g0278300	247653_at	AT5G59950	0.9549	9.781e-05	0.404859	0.585945	1.19969	0.0421702	0.292416	0.998995
Os03g0820400	247655_at	AT5G59820	1.77155	0.0766779	0.317913	0.980862	2.48291	0.0660015	0.774784	0.998995
Os03g0820500	247656_at	AT5G59890	5.87513	1.56296e-10	-0.3194	0.983343	5.47816	1	-0.367426	0.998995
Os07g0592000	247657_at	AT5G59845	-1.42075	0.170518	0.365806	0.969476	-2.49024	0.0728067	-1.02083	0.998995
Os04g0492300	247659_at	AT5G60040	0.289704	0.420491	0.41359	0.67323	0.642347	0.301035	0.40606	0.998995
Os11g0103100	247667_at	AT5G60150	0.244229	0.661159	0.194744	0.963069	0.47245	0.460422	0.276244	0.998995
Os11g0102700	247670_at	AT5G60190	0.792378	0.0150594	0.516326	0.719299	0.885554	0.13791	0.138195	0.998995
Os06g0530700	247673_at	AT5G60230	-0.012526	0.987548	0.25549	0.958154	0.419128	0.714977	0.48828	0.998995
Os11g0101200	247676_at	AT5G59980	0.227008	0.542029	0.340528	0.640379	0.552442	0.199626	0.372593	0.998995
Os03g0274000	247677_at	AT5G59420	0.661233	0.0268305	0.0117773	0.998646	0.545641	0.416911	-0.064433	0.998995
Os01g0972200	247678_at	AT5G59520	-1.23026	0.0142796	0.0176339	0.998646	0.0179728	0.991023	1.30069	0.880876
Os01g0780400	247680_s_at	AT1G61210	-0.191935	0.483956	0.105544	0.963069	-0.237088	0.779672	0.00420978	0.999967
Os05g0115700	247687_at	AT5G59740	0.455195	0.0579056	0.337365	0.826134	0.294207	0.512055	-0.109306	0.998995
Os05g0460800	247689_at	AT5G59770	0.420108	0.052272	0.181385	0.938088	0.429527	0.261614	0.0606706	0.998995
Os09g0553100	247692_s_at	AT5G59690	1.01363	0.000552442	0.401322	0.573135	0.978155	0.221051	0.00620326	0.999967
Os05g0460600	247694_at	AT5G59750	0.443604	0.112081	0.215658	0.933541	0.40951	0.751151	0.0255089	0.999704
Os03g0736000	247695_at	AT5G59710	0.276198	0.30025	0.0404506	0.989817	0.271911	0.619224	0.0454998	0.998995
Os11g0700500	247696_at	AT5G59780	0.571333	0.109165	-0.0228631	0.996815	1.1031	0.137834	0.586062	0.998995
Os01g0702300	247697_at	AT5G59810	-2.3714	0.164391	-0.874918	0.895364	-1.30425	0.587543	1.1191	0.998995
Os07g0239400	247699_at	AT5G59840	0.261319	0.38654	-0.00284515	0.999085	0.0524138	0.944086	-0.15905	0.998995
Os05g0118000	247703_at	AT5G59560	0.0405954	0.940909	0.0296138	0.99444	0.452686	0.629981	0.467633	0.998995
Os01g0144600	247705_at	AT5G59460	0.636583	0.0239384	0.287963	0.7525	0.94048	0.0179029	0.350438	0.998995
Os01g0973000	247706_at	AT5G59480	-3.39625	1.84086e-08	-0.580609	0.857523	-2.81043	0.00697213	0.632862	0.998995
Os03g0271600	247708_at	AT5G59550	-0.419267	0.0283058	-0.142961	0.950418	-0.669387	0.182479	-0.201215	0.998995
Os03g0823200	247709_at	AT5G59250	0.253574	0.385668	0.173054	0.94733	0.06729	0.939778	-0.137314	0.998995
Os05g0460200	247712_at	AT5G59300	0.552468	0.02135	0.214946	0.845748	0.502269	0.460916	-0.000928021	0.999967
Os11g0703600	247716_at	AT5G59350	-0.243193	0.724838	-0.224033	0.952109	0.124833	0.959898	0.400052	0.998995
Os11g0115100	247717_at	AT5G59320	-12.7388	3.52051e-265	-0.860973	0.954338	-13.2972	8.39117e-151	-0.500225	0.998995
Os11g0707700	247721_at	AT5G59140	0.430214	0.0487926	0.0930607	0.973384	0.0344205	0.969804	-0.341648	0.998995
Os05g0110600	247725_at	AT5G59410	0.226296	0.476693	-0.189335	0.955756	0.0525801	0.951131	-0.11893	0.998995
Os01g0536400	247729_at	AT5G59530	-0.693747	0.540579	0.548962	0.929423	0.383885	0.812393	1.12893	0.998995
Os03g0271300	247732_at	AT5G59600	-1.36987	0.377833	-0.348256	0.965022	-0.197824	0.91538	1.2245	0.998995
Os03g0822800	247733_at	AT5G59610	-0.00486309	0.992183	-0.0448831	0.992498	0.0471624	0.968863	0.106394	0.998995
Os05g0110800	247734_at	AT5G59400	2.66133	6.23431e-22	-0.0718973	0.982303	2.08165	0.0973201	-0.543462	0.998995
Os07g0639900	247735_at	AT5G59440	-0.666293	0.223036	-0.245277	0.946452	-0.0536803	0.968989	0.670273	0.998995
Os03g0268100	247738_at	AT5G59210	-0.107871	0.667674	0.0203698	0.992525	-0.00347912	0.995879	0.157686	0.998995
Os04g0349500	247739_at	AT5G59240	-0.388492	0.177475	0.04756	0.98601	0.252791	0.765799	0.694264	0.998995
Os01g0852100	247740_at	AT5G58940	2.06011	2.75262e-07	0.0177585	0.998646	1.65946	0.00934136	-0.353528	0.998995
Os03g0825600	247741_at	AT5G58960	-3.89919	2.84514e-26	-0.479806	0.869117	-3.0435	3.16133e-06	0.90367	0.998995
Os03g0825300	247743_at	AT5G59010	-2.98695	5.72712e-24	-0.980033	0.615656	-2.20206	0.00104915	0.835966	0.998995
Os04g0415600	247745_at	AT5G59030	-3.15733	1.28348e-19	-0.954756	0.762133	-3.55392	2.26608e-10	-0.340724	0.998995
Os01g0362000	247748_at	AT5G58920	0.329589	0.204897	0.0383447	0.985924	0.293257	0.5142	0.0154035	0.998995
Os01g0201200	247750_at	AT5G58950	-0.643625	0.0609911	0.180307	0.955756	-0.863502	0.175071	-0.165624	0.998995
Os05g0400700	247763_at	AT5G59180	0.406524	0.0899627	0.0331576	0.989824	0.269834	0.63016	-0.0861634	0.998995
Os11g0707900	247770_at	AT5G58930	-2.21691	1.06241e-08	-0.482096	0.872879	-0.976291	0.515512	1.27744	0.998995
Os03g0292800	247771_at	AT5G58590	-1.10977	0.00147737	-0.422826	0.900996	-1.07347	0.146738	0.0937478	0.998995
Os01g0668000	247777_at	AT5G58740	0.350875	0.145238	0.134827	0.931454	0.39538	0.557046	0.0900997	0.998995
Os01g0141700	247779_at	AT5G58760	0.353103	0.374558	0.179469	0.927557	0.856563	0.188163	0.555312	0.998995
Os01g0857200	247780_at	AT5G58770	-0.430557	0.197152	0.30711	0.941046	-0.0516351	0.9427	0.431701	0.998995
Os03g0290900	247786_at	AT5G58600	-2.54643	2.86542e-07	0.0846538	0.992498	-2.95557	0.00679978	-0.367908	0.998995
Os03g0737701	247788_at	AT5G58730	-0.337665	0.728562	-0.588669	0.906432	-0.28185	0.850272	0.104759	0.998995
Os01g0225100	247790_at	AT5G58720	0.719762	0.000526529	0.266106	0.700612	0.613551	0.219135	-0.0593718	0.998995
Os06g0708500	247791_at	AT5G58710	0.0170781	0.955222	-0.0850234	0.983837	-0.0251488	0.981798	0.0123484	0.999967
Os05g0128200	247795_at	AT5G58620	1.57521	0.000202206	0.950763	0.7005	1.09422	0.201229	-0.429045	0.998995
Os12g0105500	247801_at	AT5G58560	0.606966	0.232415	0.565532	0.936403	0.0527443	0.967705	-0.501817	0.998995
Os06g0128300	247806_at	AT5G58270	1.09693	1.92265e-07	0.246183	0.766339	1.11609	0.0502117	0.0652321	0.998995
Os03g0336900	247807_at	AT5G58360	-2.2407	0.0196501	-0.368449	0.950339	-2.27728	0.12733	-0.00895627	1
Os02g0325100	247810_at	AT5G58290	0.165113	0.601139	-0.157821	0.915219	-0.179402	0.713182	-0.292227	0.998995
Os01g0827500	247811_at	AT5G58430	-0.866189	0.00796463	-0.405807	0.623699	-0.819975	0.0494182	0.0934586	0.998995
Os08g0562100	247813_at	AT5G58330	-0.309341	0.198939	-0.0266321	0.99369	-0.41922	0.717766	-0.0520157	0.998995
Os05g0368300	247815_at	AT5G58420	-0.856955	0.0998001	-0.12106	0.977588	-0.116868	0.942223	0.801238	0.998995
Os01g0882500	247816_at	AT5G58260	-0.902052	0.00963224	0.144917	0.982303	-0.430058	0.816888	0.529058	1
Os12g0112800	247817_at	AT5G58375	-0.508066	0.0737741	-0.511651	0.269499	-0.639693	0.249332	-0.0772622	0.998995
Os03g0816400	247818_at	AT5G58370	-0.444568	0.483732	-0.064695	0.990257	-0.0439122	0.972352	0.456596	0.998995
Os05g0332300	247820_at	AT5G58380	-2.38298	1.42881e-23	-0.328302	0.942261	-1.99843	0.289242	0.424082	0.998995
Os03g0640100	247821_at	AT5G58230	0.209546	0.3739	0.196656	0.804858	0.406012	0.420042	0.248551	0.998995
Os05g0346100	247822_at	AT5G58440	-0.142651	0.569998	-0.205603	0.893174	-0.126619	0.858505	0.0637419	0.998995
Os05g0345400	247823_at	AT5G58450	0.701277	0.0016167	0.510016	0.187415	0.880547	0.0102303	0.228193	0.998995
Os01g0164400	247825_at	AT5G58470	0.362689	0.0805384	0.0938522	0.95708	0.438734	0.410881	0.123149	0.998995
Os03g0295700	247828_at	AT5G58510	0.274151	0.312484	0.0789635	0.967561	-0.0374345	0.973914	-0.266706	0.998995
Os03g0295600	247829_at	AT5G58520	-2.05099	0.000216554	0.636801	0.860012	-1.1454	0.131614	0.958626	0.923475
Os01g0829400	247830_at	AT5G58530	-0.896605	0.011485	0.16631	0.968092	-0.255374	0.758416	0.689192	0.998995
Os05g0351500	247833_at	AT5G58575	0.160407	0.6682	0.116825	0.962495	0.256105	0.627887	0.146276	0.998995
Os01g0828100	247834_at	AT5G58490	1.43631	0.000680319	0.504315	0.407875	1.20114	0.000882353	-0.183538	0.998995
Os08g0270800	247835_at	AT5G57910	0.615199	0.0172801	0.340374	0.772022	0.603582	0.295062	0.0415077	0.998995
Os03g0364000	247836_at	AT5G57860	0.163337	0.594974	0.316275	0.725753	0.219093	0.643015	0.105225	0.998995
Os02g0795000	247838_at	AT5G57990	-0.913725	0.000861371	-0.370785	0.586333	-0.954981	0.0992139	0.00681592	0.999967
Os06g0520600	247839_at	AT5G57870	-0.638035	0.710012	-0.763131	0.912574	-1.89321	0.264248	-1.22337	1
Os06g0183900	247840_at	AT5G58020	0.432001	0.206872	-0.0137752	0.995849	0.710497	0.522829	0.316098	0.998995
Os03g0725050	247841_at	AT5G58040	0.534996	0.0951774	0.311903	0.685946	0.456217	0.596663	-0.0362855	0.998995
Os01g0708600	247842_at	AT5G58030	-0.661452	0.0124308	-0.227261	0.929758	-0.457249	0.577397	0.260175	0.998995
Os02g0139300	247845_at	AT5G58090	-1.54695	4.1125e-07	-0.497101	0.466426	-1.38599	0.038636	0.205056	0.998995
Os02g0469200	247846_at	AT5G58100	0.222178	0.321869	0.2402	0.76587	0.242649	0.596317	0.0705121	0.998995
Os06g0703800	247847_at	AT5G58110	1.21335	1.70911e-05	0.367024	0.876398	1.19229	0.0479576	0.0320817	0.998995
Os02g0138200	247849_at	AT5G58130	0.140244	0.64418	0.10402	0.968898	0.571104	0.225992	0.481981	0.998995
Os08g0440100	247851_at	AT5G58070	-1.25363	0.000733595	-0.805418	0.247285	-1.0754	0.410122	0.216017	0.998995
Os01g0964000	247852_at	AT5G58060	0.897228	0.0218072	-0.156468	0.960305	0.125497	0.910973	-0.720846	0.998995
Os04g0304200	247853_at	AT5G58140	0.170229	0.58006	0.0151649	0.998646	0.317655	0.738015	0.199411	0.998995
Os06g0182400	247854_at	AT5G58200	0.690552	0.0788825	0.0722684	0.980464	0.734775	0.285882	0.0896174	0.998995
Os02g0638000	247855_at	AT5G58210	-0.0648768	0.867018	0.103299	0.975181	0.325164	0.57845	0.44292	0.998995
Os01g0819100	247856_at	AT5G58300	-3.31605	1.91944e-48	-0.559798	0.744584	-3.17802	1.44334e-05	0.188162	0.998995
Os03g0390700	247858_at	AT5G58220	-0.164671	0.636211	-0.157861	0.948835	-0.375138	0.528771	-0.156344	0.998995
Os01g0977600	247859_at	AT5G58410	0.943468	0.000490558	0.457736	0.303098	1.09909	0.152486	0.196484	0.998995
Os11g0120600	247860_at	AT5G58240	-0.912558	0.00339412	-0.602664	0.474537	-0.535915	0.474505	0.433651	0.998995
Os06g0184400	247861_at	AT5G58160	0.268688	0.581657	0.184326	0.967561	0.958988	0.330231	0.749515	0.998995
Os03g0331600	247862_at	AT5G58250	-1.09303	0.000936892	-0.256329	0.943067	-1.14575	0.245285	0.00085204	0.999967
Os08g0269800	247863_at	AT5G57900	0.681855	0.000290141	0.356829	0.560945	0.466211	0.25004	-0.165648	0.998995
Os04g0463500	247864_s_at	AT1G25220	0.447287	0.285907	0.625658	0.51478	0.822697	0.335262	0.437844	0.998995
Os03g0718000	247864_s_at	AT5G57890	-0.603674	0.137396	-0.499298	0.68399	-0.88552	0.237218	-0.223322	0.998995
Os08g0237000	247866_at	AT5G57550	-1.36274	0.00158265	-0.499944	0.647352	-1.47138	0.0379058	-0.0588155	0.998995
Os02g0178000	247867_at	AT5G57630	-2.22474	0.107829	-1.6463	0.702847	-1.33214	0.450082	0.94266	1
Os05g0553400	247868_at	AT5G57620	3.10746	1.83508e-14	1.20576	0.493727	2.15002	0.00570074	-0.908012	0.985289
Os09g0431900	247869_at	AT5G57520	-2.42804	5.14036e-13	-0.33608	0.839359	-1.99557	0.00183632	0.480632	0.998995
Os02g0562300	247870_at	AT5G57580	1.923	6.92204e-13	0.777504	0.119086	1.82331	1.77117e-06	-0.0518159	0.998995
Os08g0249100	247872_at	AT5G57670	-1.85795	0.00149145	-0.0576059	0.992436	-2.12458	0.00210996	-0.20588	0.998995
Os02g0788600	247874_at	AT5G57710	-3.03036	1.103e-22	-0.164486	0.983837	-3.39995	1.69825e-16	-0.317141	0.998995
Os02g0791200	247877_at	AT5G57740	-0.492867	0.0153082	0.188366	0.889726	-0.280805	0.62069	0.264405	0.998995
Os04g0498000	247879_at	AT5G57770	1.84617	0.0390909	1.31197	0.662178	1.44956	0.19764	-0.353241	0.998995
Os06g0653200	247880_at	AT5G57780	-4.98332	1.26575e-08	1.02963	0.884848	-6.16558	6.35862e-07	-1.11685	1
Os07g0516000	247881_at	AT5G57700	-1.02104	0.0156237	-0.304911	0.904234	-0.911821	0.0787258	0.156515	0.998995
Os06g0653000	247884_at	AT5G57800	2.41511	2.70797e-08	0.47417	0.932906	1.84353	0.0676675	-0.507671	0.998995
Os01g0238500	247886_at	AT5G57850	2.81559	3.03239e-08	-0.134804	0.973384	1.80927	0.107708	-0.949748	0.998995
Os08g0555800	247887_at	AT5G57880	-1.99665	0.000158313	-0.179094	0.972716	-1.9567	0.0739768	0.0909527	0.998995
Os02g0732900	247889_at	AT5G57930	-0.151631	0.746589	-0.0858615	0.985924	0.138263	0.866821	0.338064	0.998995
Os11g0592700	247891_at	AT5G57960	-0.589986	0.0713094	-0.217671	0.94831	-0.496776	0.581375	0.145882	0.998995
Os04g0501200	247892_at	AT5G57970	-1.55169	2.38398e-12	-0.109928	0.975551	-1.41202	0.137109	0.184295	0.998995
Os05g0390500	247894_at	AT5G58003	-0.118751	0.630353	0.0688606	0.974092	0.0446444	0.931604	0.212636	0.998995
Os06g0193400	247895_at	AT5G58010	0.0648108	0.87461	-0.160465	0.874766	0.00102813	0.999484	-0.0164856	0.999967
Os09g0420600	247896_at	AT5G57950	0.356533	0.327383	0.14934	0.956158	0.574901	0.387208	0.271218	0.998995
Os06g0694000	247898_at	AT5G57360	-0.10739	0.622867	-0.0543403	0.985532	-0.0403757	0.948536	0.115412	0.998995
Os06g0694800	247899_at	AT5G57345	0.683286	0.00334088	-0.402285	0.831672	0.519769	0.208627	-0.111328	0.998995
Os06g0701400	247900_at	AT5G57290	-0.672845	0.000322889	-0.336686	0.758043	-0.304301	0.769718	0.426853	0.998995
Os01g0976600	247901_at	AT5G57300	-0.473738	0.0926683	-0.107685	0.973384	-0.24231	0.726219	0.287245	0.998995
Os11g0485200	247902_at	AT5G57350	-0.162092	0.765406	0.318902	0.942776	0.500332	0.556062	0.717024	0.998995
Os06g0657500	247904_at	AT5G57390	3.14015	0.3262	2.15841	1	3.46073	0.259548	0.353191	0.998995
Os04g0653300	247906_at	AT5G57420	-0.847393	0.339845	0.0238093	0.998646	-1.29035	0.26825	-0.399718	0.998995
Os08g0243900	247907_at	AT5G57460	-0.700662	0.000462059	-0.106044	0.975551	-0.432824	0.413947	0.314923	0.998995
Os02g0461600	247909_at	AT5G57370	-0.168813	0.512041	-0.102981	0.948996	-0.0493208	0.93312	0.168665	0.998995
Os08g0242900	247910_at	AT5G57410	-2.75656	3.88904e-25	-0.651219	0.796234	-2.75382	1.04543e-17	0.0552111	0.998995
Os02g0562100	247911_at	AT5G57450	-0.716029	0.536108	-0.0168969	0.998886	-0.0277869	0.989541	0.745492	0.998995
Os09g0432300	247912_at	AT5G57480	0.450955	0.575548	-0.0657393	0.99306	-2.88504	0.0113054	-3.28046	0.0176278
Os08g0448100	247913_at	AT5G57510	0.929326	0.259449	-0.922526	0.778681	-0.0849107	0.96479	-0.966215	0.998995
Os08g0245400	247916_at	AT5G57590	-0.779746	0.00103703	0.0475748	0.988082	-0.293206	0.545323	0.537454	0.998995
Os02g0786200	247918_at	AT5G57610	0.581772	0.00242051	0.345203	0.683494	0.590161	0.317287	0.0535626	0.998995
Os06g0654900	247921_at	AT5G57660	1.49272	0.00082401	0.395705	0.656198	1.87089	0.000306356	0.421194	0.998995
Os09g0432900	247922_at	AT5G57500	-1.71645	0.000326329	-0.383896	0.545087	-1.40014	0.250559	0.360565	0.998995
Os03g0137500	247923_at	AT5G57490	0.246891	0.237476	0.117896	0.938931	0.428683	0.51211	0.234202	0.998995
Os07g0669100	247924_at	AT5G57655	0.326342	0.229249	-0.0365595	0.992092	0.0462242	0.956229	-0.232318	0.998995
Os06g0696400	247925_at	AT5G57560	-5.30177	2.60851e-58	-1.6126	0.101938	-5.05675	7.73779e-07	0.287706	0.998995
Os02g0804300	247926_at	AT5G57280	0.651445	0.0301214	0.144755	0.961591	0.894107	0.323439	0.29998	0.998995
Os04g0658000	247929_at	AT5G57330	-1.06663	5.59711e-05	-0.408246	0.456989	-1.03199	0.0288896	0.0902381	0.998995
Os01g0183633	247930_at	AT5G57060	-0.0472381	0.894634	-0.00113441	0.999471	-0.0459837	0.940939	0.0537139	0.998995
Os07g0160400	247931_at	AT5G57040	0.649785	0.00148655	-0.389027	0.58302	0.451096	0.573538	-0.143003	0.998995
Os09g0363700	247934_at	AT5G57000	-0.676518	0.00187047	-0.122705	0.946247	-0.432527	0.387948	0.297806	0.998995
Os08g0517900	247935_at	AT5G56940	0.177245	0.625092	0.399523	0.762133	0.730604	0.302834	0.606624	0.998995
Os01g0581300	247936_at	AT5G57030	-0.0490521	0.89012	0.195481	0.947805	-0.0151312	0.988552	0.0845577	0.998995
Os02g0176700	247937_at	AT5G57110	-0.90445	2.68908e-05	-0.257785	0.912574	-1.27873	2.60783e-05	-0.325274	0.998995
Os06g0699200	247938_at	AT5G57140	-0.268258	0.31275	-0.0798649	0.972935	-0.302671	0.631395	0.0168319	0.998995
Os04g0606450	247939_at	AT5G57160	0.80618	0.00470885	0.46419	0.616831	0.936317	0.0152494	0.177777	0.998995
Os06g0661400	247941_at	AT5G57200	-0.683194	0.0183116	0.0817825	0.984223	-0.686635	0.323053	0.0434185	0.998995
Os12g0613500	247942_at	AT5G57120	-0.0898549	0.832127	0.0747912	0.983343	0.433542	0.647923	0.579466	0.998995
Os06g0699500	247943_at	AT5G57170	-2.77005	1.0061e-08	-0.240832	0.967561	-1.46731	0.336292	1.36119	0.998995
Os04g0300600	247945_at	AT5G57150	1.68452	5.08052e-07	0.683543	0.632857	1.36644	0.0828135	-0.257953	0.998995
Os02g0148000	247946_at	AT5G57180	-1.02036	0.0339293	-0.00633966	0.999085	-0.828934	0.648533	0.239746	0.998995
Os03g0760300	247949_at	AT5G57220	1.00162	0.00159896	0.468662	0.857576	0.943507	0.208163	-0.0120233	0.999967
Os06g0482200	247950_at	AT5G57230	0.688032	0.0202069	0.180248	0.928352	0.709739	0.261614	0.076226	0.998995
Os02g0186900	247953_at	AT5G57260	0.439828	0.0293014	0.62787	0.693811	0.456028	0.456724	0.0683559	0.998995
Os01g0708100	247960_at	AT5G57020	0.351361	0.49335	0.0339528	0.994952	0.027693	0.975784	-0.269874	0.998995
Os01g0510100	247962_at	AT5G56580	0.611966	0.00201221	0.473051	0.491737	1.05224	0.0213351	0.48854	0.998995
Os01g0739700	247963_at	AT5G56590	-3.35601	9.95972e-08	-0.492989	0.839961	-3.30358	4.87883e-05	0.113894	0.998995
Os06g0152000	247966_at	AT5G56610	0.340512	0.245583	0.198565	0.851144	0.630033	0.307306	0.334586	0.998995
Os06g0172600	247968_at	AT5G56670	-0.380799	0.11552	-0.173871	0.942008	0.207987	0.837934	0.644992	0.998995
Os01g0558900	247971_at	AT5G56730	0.0998692	0.688914	0.214439	0.882507	0.288911	0.563355	0.240551	0.998995
Os09g0347800	247972_at	AT5G56740	0.390002	0.555863	0.423975	0.932906	0.671979	0.507817	0.341143	0.998995
Os07g0586700	247974_at	AT5G56780	-2.11226	3.44682e-17	-0.578651	0.654427	-1.2379	0.00267408	0.924969	0.419946
Os05g0232200	247977_at	AT5G56850	0.087647	0.841841	-0.227324	0.966518	-0.0774811	0.961592	-0.112832	0.998995
Os01g0192600	247979_at	AT5G56750	-2.22872	6.15962e-07	-0.874373	0.311348	-3.39906	3.52188e-08	-1.11127	0.998995
Os02g0220400	247980_at	AT5G56860	-3.68808	3.53724e-16	-0.585997	0.758895	-2.45232	0.11727	1.29095	0.998995
Os01g0720700	247982_at	AT5G56760	2.99023	0.000349705	0.769914	0.506912	3.49609	0.00223291	0.542731	0.998995
Os09g0364000	247987_at	AT5G56900	0.128367	0.719887	0.150876	0.942008	0.598875	0.384616	0.524909	0.998995
Os01g0276700	247989_at	AT5G56350	-0.528186	0.336963	-0.0262465	0.99219	-0.555778	0.464469	0.0347912	0.998995
Os01g0276800	247990_at	AT5G56360	-0.141292	0.529456	0.0732514	0.976839	-0.0502795	0.930655	0.142939	0.998995
Os09g0298400	247993_at	AT5G56130	0.333347	0.411721	0.131628	0.964623	0.370538	0.623719	0.0825273	0.998995
Os02g0722700	247994_at	AT5G56140	-0.0150356	0.97444	0.098269	0.980641	-0.0119705	0.986783	0.0522552	0.998995
Os02g0721700	247996_at	AT5G56170	-1.7265	1.3575e-06	-0.706717	0.76587	-1.42973	0.00748237	0.347143	0.998995
Os04g0667700	247997_at	AT5G56180	1.37697	2.07988e-05	0.420307	0.446135	0.999913	0.215998	-0.334138	0.998995
Os06g0171900	248000_at	AT5G56190	0.796603	0.0159343	0.417693	0.501425	1.02747	0.12733	0.273673	0.998995
Os08g0499100	248003_at	AT5G56220	-2.95621	0.00508154	0.50286	0.935264	-1.18164	0.292526	1.82707	0.998995
Os04g0471400	248005_at	AT5G56240	0.213757	0.301375	0.167673	0.835308	0.122089	0.870438	-0.0453224	0.998995
Os04g0471700	248008_at	AT5G56270	-2.17529	0.00408748	0.0828737	0.987393	-1.76516	0.0630536	0.450237	0.998995
Os08g0500000	248009_at	AT5G56280	0.160938	0.572347	0.17549	0.915567	0.294588	0.657635	0.187286	0.998995
Os08g0500100	248010_at	AT5G56290	0.940969	0.000118343	0.242685	0.780516	0.758596	0.208731	-0.13701	0.998995
Os03g0169300	248012_at	AT5G56310	0.861572	0.336889	0.580346	0.924248	0.772092	0.5346	-0.0301222	0.998995
Os12g0140600	248014_at	AT5G56340	-0.0606275	0.853735	-0.0257007	0.992498	-0.108853	0.841732	0.0030747	0.999967
Os08g0197000	248015_at	AT5G56370	-0.272426	0.640141	-0.0103901	0.998646	0.148817	0.873031	0.479135	0.998995
Os03g0159100	248017_at	AT5G56460	1.69405	5.98168e-05	0.202232	0.948921	0.55821	0.392221	-1.08231	0.625014
Os12g0488900	248022_at	AT5G56510	-3.38108	0.0900877	-0.38043	0.975551	-1.74709	0.482935	1.66908	1
Os05g0539600	248023_at	AT5G56450	2.05386	4.54562e-12	0.1763	0.891116	2.01627	0.0404761	3.07185e-05	0.999967
Os04g0620600	248025_at	AT5G55850	0.732918	0.236172	0.917443	0.601264	0.558762	0.590814	-0.128038	0.998995
Os02g0726600	248026_at	AT5G55710	-0.539336	0.0942951	-0.855055	0.0954474	-0.602437	0.339221	-0.00651226	0.999967
Os07g0108800	248027_at	AT5G55630	0.353587	0.555708	-0.194922	0.968898	0.711166	0.489765	0.400948	0.998995
Os04g0271000	248030_at	AT5G55760	0.323581	0.320055	0.236922	0.762133	0.637789	0.346155	0.356628	0.998995
Os03g0595200	248031_at	AT5G55640	-0.695076	0.0894651	0.0462545	0.992436	-0.459715	0.481995	0.284001	0.998995
Os12g0271600	248032_at	AT5G55860	-0.515585	0.0471453	-0.136882	0.966216	-0.615642	0.160998	-0.0492413	0.998995
Os02g0724500	248039_at	AT5G55950	-2.0596	1.76935e-09	-0.661973	0.785921	-3.27234	1.65233e-10	-1.16174	0.644522
Os04g0270200	248041_at	AT5G55940	0.194712	0.52019	-0.131447	0.944076	0.485391	0.519503	0.34252	0.998995
Os06g0297700	248042_at	AT5G55960	-0.952777	0.00264961	-0.165581	0.932906	-0.897229	0.0226006	0.104801	0.998995
Os09g0482100	248043_s_at	AT5G56000	0.687136	0.0110335	0.623848	0.121246	1.24724	0.0108993	0.604457	0.998995
Os01g0170300	248046_at	AT5G56040	-2.89193	1.90854e-07	-0.0135553	0.998646	-2.9782	0.00797241	-0.0472283	0.998995
Os08g0496000	248049_at	AT5G56090	0.580133	0.101107	0.39769	0.701808	0.954012	0.192659	0.427948	0.998995
Os04g0470600	248051_at	AT5G56110	0.879473	0.763314	1.45715	1	0.532547	0.904183	-0.290271	1
Os09g0347900	248053_at	AT5G55810	0.403644	0.239288	0.00330624	0.998894	0.71541	0.113296	0.362424	0.998995
Os08g0491000	248054_at	AT5G55820	1.31186	0.0294077	0.91065	0.668064	1.16228	0.172536	-0.0991161	0.998995
Os02g0459600	248055_at	AT5G55830	-3.93798	5.64346e-11	-0.502629	0.842675	-2.68939	0.0780536	1.30142	0.998995
Os08g0503800	248056_at	AT5G55500	-0.387626	0.241777	-0.34222	0.857523	-0.563351	0.262603	-0.127765	0.998995
Os07g0585000	248058_at	AT5G55530	0.93682	0.000506167	-0.151831	0.944076	0.499381	0.648	-0.395582	0.998995
Os07g0584100	248060_at	AT5G55560	-0.730785	0.0432471	-0.641808	0.554133	0.453203	0.721731	1.23826	0.920438
Os04g0481800	248061_at	AT5G55340	-1.04916	0.324124	-0.383794	0.949367	-1.21256	0.313615	-0.124209	0.998995
Os07g0583200	248065_at	AT5G55580	0.485496	0.153996	0.218627	0.959011	1.05033	0.0141869	0.613372	0.864701
Os07g0607400	248066_at	AT5G55590	2.37153	0.00178833	1.42769	0.804192	1.34742	0.417218	-0.958558	0.998995
Os07g0607300	248067_at	AT5G55600	0.312394	0.0851921	0.0904119	0.958081	0.332391	0.616178	0.066072	0.998995
Os12g0498800	248068_at	AT5G55610	-0.353897	0.1497	-0.0199909	0.993736	-0.39692	0.40626	0.0103213	0.999967
Os08g0490300	248071_at	AT5G55670	0.342412	0.244178	0.33179	0.729035	0.525505	0.370034	0.228021	0.998995
Os08g0490600	248074_at	AT5G55730	-4.22683	4.03904e-14	-0.810552	0.726413	-4.69524	8.40008e-06	-0.421292	0.998995
Os01g0607800	248075_at	AT5G55740	-1.16237	0.0142769	0.0567191	0.992436	-0.765328	0.586299	0.452141	0.998995
Os08g0502000	248081_at	AT5G55390	-0.350312	0.789668	-0.335322	0.966518	-1.92585	0.159256	-1.51859	0.998995
Os06g0318500	248084_at	AT5G55470	-4.65829	0.0138806	1.30998	0.891254	2.08506	1	6.94733	1
Os07g0668100	248086_at	AT5G55490	-1.45648	0.00585506	-0.32948	0.929946	-1.48228	0.00573836	0.0306613	0.998995
Os07g0511000	248087_at	AT5G55060	0.312825	0.347389	0.0441241	0.983281	-0.0134505	0.988981	-0.270762	0.998995
Os05g0545400	248090_at	AT5G55090	2.72411	1.06743e-06	2.21976	0.0674494	2.83123	0.00142838	0.166334	0.998995
Os01g0901300	248091_at	AT5G55120	-1.35812	0.00288418	-0.66374	0.71205	-1.65436	0.0312172	-0.238774	0.998995
Os06g0308000	248094_at	AT5G55220	-0.629496	0.0653313	-0.060872	0.992092	-0.241586	0.855461	0.443663	0.998995
Os06g0611000	248095_at	AT5G55230	-0.219772	0.518636	0.248628	0.870418	-0.0860727	0.879985	0.180678	0.998995
Os09g0284200	248097_at	AT5G55260	-0.0523397	0.84372	0.25242	0.637137	0.3069	0.465067	0.407088	0.998995
Os08g0154600	248099_at	AT5G55300	0.473215	0.010674	0.23764	0.685886	0.394731	0.375342	-0.0304217	0.998995
Os07g0539100	248100_at	AT5G55180	2.08185	0.00784812	1.25059	0.540365	1.55576	0.340515	-0.487179	0.998995
Os06g0339800	248102_at	AT5G55140	-1.57561	0.00553933	-0.320489	0.938088	-0.589347	0.694427	1.04876	0.998995
Os01g0918200	248103_at	AT5G55160	0.820358	0.000167262	0.250098	0.860012	0.246108	0.616178	-0.525499	0.989268
Os04g0665200	248104_at	AT5G55250	-2.27313	1	-0.0540756	1	-2.28999	1	0.0322371	1
Os04g0665400	248105_at	AT5G55280	-1.74154	7.26491e-07	-0.324216	0.86092	-1.16747	0.116033	0.632011	0.998995
Os01g0698100	248106_at	AT5G55100	0.508049	0.138172	0.134875	0.932906	0.753047	0.314376	0.287074	0.998995
Os05g0574500	248107_at	AT5G55190	-2.06354	0.386909	-1.70906	1	-0.938126	0.723904	1.16701	1
Os02g0525400	248108_at	AT5G55130	0.595721	0.0168387	0.26575	0.780516	0.759268	0.100199	0.212963	0.998995
Os04g0481900	248112_at	AT5G55350	0.524994	0.66856	0.241969	0.979675	0.12415	0.954985	-0.343383	0.998995
Os03g0157500	248117_at	AT5G55000	0.244123	0.346768	0.172255	0.910862	0.385947	0.523648	0.188787	0.998995
Os06g0725200	248118_at	AT5G55050	1.46418	0.0103297	-0.244417	0.940638	-1.28493	0.229544	-2.68772	0.0689348
Os08g0138700	248119_at	AT5G54590	-0.903685	0.108663	-0.260372	0.950231	-1.31393	0.219902	-0.353187	0.998995
Os08g0179900	248120_at	AT5G54540	1.01063	1.29411e-09	0.199901	0.890426	1.01038	0.0986162	0.0520138	0.998995
Os01g0786900	248124_at	AT5G54730	0.682999	0.00302946	-0.0983217	0.948367	0.151689	0.894416	-0.488314	0.998995
Os07g0642300	248127_at	AT5G54750	0.468218	0.0750581	0.250102	0.887133	0.559731	0.391478	0.141367	0.998995
Os07g0529600	248128_at	AT5G54770	-0.16077	0.720348	-0.620127	0.790888	0.0924818	0.938878	0.312905	0.998995
Os06g0649700	248131_at	AT5G54830	-0.863253	0.00750282	-0.752749	0.533825	-0.47084	0.694976	0.449991	0.998995
Os07g0522900	248132_at	AT5G54840	-1.10834	0.00181142	-0.640123	0.436315	-1.14964	0.0104887	0.0141749	0.999704
Os01g0243200	248134_at	AT5G54860	0.872277	0.0208173	0.0197967	0.997994	0.477689	0.552094	-0.339778	0.998995
Os08g0188000	248135_at	AT5G54890	0.601892	0.0326633	0.24436	0.915219	1.06809	0.0420902	0.516773	0.998995
Os07g0517000	248136_at	AT5G54910	-0.00639475	0.985911	0.107987	0.972935	0.275843	0.59371	0.33416	0.998995
Os02g0219900	248140_at	AT5G54980	0.951933	8.94487e-07	0.0715186	0.960636	0.959264	0.0177545	0.0587873	0.998995
Os02g0317800	248149_at	AT5G54855	-0.722364	2.75751e-05	-0.207821	0.657821	-0.314493	0.534936	0.461178	0.998995
Os07g0562700	248151_at	AT5G54270	0.169802	0.638105	-0.92799	0.0423777	-0.703658	0.354051	-0.815064	0.998995
Os04g0635900	248152_at	AT5G54260	0.309335	0.34357	0.141045	0.943561	0.521537	0.534768	0.268163	0.998995
Os05g0502000	248153_at	AT5G54250	-2.52127	3.86752e-13	-0.708993	0.795171	-1.81228	0.301487	0.766998	0.998995
Os02g0805500	248155_at	AT5G54390	1.09781	7.29417e-05	0.0694898	0.984532	0.788804	0.171558	-0.25209	0.998995
Os12g0554400	248158_at	AT5G54440	-0.622744	0.00360794	-0.16346	0.952371	-0.716947	0.0544079	-0.0424889	0.998995
Os01g0784800	248162_at	AT5G54500	-0.302986	0.579044	-0.346772	0.886607	-0.774786	0.255125	-0.420599	0.998995
Os01g0785400	248163_at	AT5G54510	-1.52743	0.0939643	-0.98951	0.877709	0.141263	0.961524	1.6994	0.998995
Os01g0783700	248164_at	AT5G54490	1.3134	0.557565	0.273499	1	3.32233	0.0611243	2.06039	0.805731
Os02g0319800	248166_at	AT5G54520	0.0322291	0.931976	0.0549929	0.982303	0.0144615	0.983836	0.0338982	0.998995
Os06g0683300	248168_at	AT5G54570	1.39561	0.000515813	0.280127	0.844196	0.313574	0.818245	-1.03991	0.998995
Os07g0543000	248171_at	AT5G54680	0.934378	0.01286	0.254725	0.820919	1.30514	0.134956	0.410567	0.998995
Os05g0500500	248172_at	AT5G54660	0.167371	0.730397	-0.153421	0.958725	0.383709	0.684439	0.272186	0.998995
Os08g0139000	248173_at	AT5G54580	0.759505	0.00142302	0.477868	0.764396	1.70492	0.0112966	0.995345	0.867113
Os06g0683200	248174_at	AT5G54600	-2.40728	4.34811e-12	-0.491085	0.854945	-1.51206	0.361133	0.950934	0.998995
Os07g0545500	248176_at	AT5G54650	-1.3387	6.3494e-06	-0.0676691	0.982303	-1.0501	0.213782	0.344916	0.998995
Os06g0683000	248177_at	AT5G54630	-1.62137	0.0196607	-0.92823	0.649359	-2.02837	0.00923815	-0.353551	0.998995
Os07g0563800	248180_at	AT5G54310	0.586952	0.0335474	0.460985	0.0674494	0.606952	0.219726	0.0657976	0.998995
Os11g0140800	248181_at	AT5G54290	1.52126	3.86793e-14	-0.0269211	0.992765	1.06738	0.0503332	-0.406018	0.998995
Os11g0457000	248185_at	AT5G54060	-1.74929	0.0514177	2.15714	1	-0.148917	0.963668	1.64595	0.998995
Os10g0509000	248189_at	AT5G54090	-0.570428	0.205994	-0.0274306	0.997069	-0.300999	0.833404	0.316393	0.998995
Os10g0203000	248190_at	AT5G54130	-0.15141	0.590953	0.00154067	0.999224	0.452037	0.578416	0.656528	0.998995
Os04g0521800	248192_at	AT5G54140	0.253071	0.251454	-0.0391055	0.988296	-0.0750452	0.904983	-0.275236	0.998995
Os06g0103300	248193_at	AT5G54080	1.37961	0.000421712	-0.252377	0.897146	1.48786	0.173374	0.147133	0.998995
Os10g0496900	248197_at	AT5G54190	-0.44538	0.173323	-0.535297	0.66297	-0.94252	0.280658	-0.440054	0.998995
Os04g0678300	248198_at	AT5G54200	-1.37765	0.000125601	-0.143662	0.967561	-1.14673	0.0326051	0.286432	0.998995
Os08g0157500	248200_at	AT5G54160	-2.60316	1.78027e-06	-0.735154	0.555642	-1.45387	1	1.21501	0.998995
Os07g0562800	248204_at	AT5G54280	-0.366188	0.23475	0.172068	0.963796	-0.16383	0.867334	0.247999	0.998995
Os11g0644800	248207_at	AT5G53970	5.27049	1.15066e-28	1.29724	0.712494	2.76342	0.0288993	-2.46897	0.302296
Os02g0320800	248210_at	AT5G54000	-6.95171	7.6925e-07	-1.07236	0.423725	-3.79568	0.000300021	3.19685	1
Os10g0518200	248217_at	AT5G53560	0.687681	0.000216604	0.255791	0.671476	0.807386	0.137088	0.17342	0.998995
Os12g0500700	248221_at	AT5G53530	-0.276422	0.415079	0.0474583	0.985924	-0.00562103	0.994831	0.316622	0.998995
Os08g0543600	248223_at	AT5G53620	-0.0794645	0.738187	0.0169619	0.993382	-0.0593194	0.928044	0.0683526	0.998995
Os10g0502000	248224_at	AT5G53490	-0.115668	0.848803	0.147928	0.979675	0.37166	0.741842	0.535924	0.998995
Os04g0530300	248228_at	AT5G53800	0.363096	0.203901	0.200605	0.893174	0.533846	0.438143	0.215297	0.998995
Os01g0672700	248231_at	AT5G53770	0.187851	0.498772	0.225221	0.857523	0.446916	0.379513	0.311504	0.998995
Os04g0680800	248232_at	AT5G53760	0.613778	0.201305	0.0863739	0.985924	0.77954	0.319684	0.220142	0.998995
Os11g0484000	248234_at	AT5G53850	1.46494	4.35697e-11	0.354811	0.766339	1.15603	0.026611	-0.254123	0.998995
Os02g0162200	248236_at	AT5G53870	-2.7885	0.00248684	-0.519096	0.960305	-3.56512	0.00852735	-0.741339	0.998995
Os07g0107800	248237_at	AT5G53890	1.4315	0.00112559	0.367681	0.891607	0.252303	0.828811	-1.13467	0.857502
Os11g0446000	248238_at	AT5G53900	0.663789	0.0754709	0.303564	0.898049	1.14624	0.144824	0.535072	0.998995
Os05g0497675	248239_at	AT5G53920	-1.99741	0.000185836	-0.113161	0.985924	-0.198369	0.920267	1.85811	0.831519
Os10g0517400	248242_at	AT5G53580	-0.311958	0.355086	-0.0379001	0.993736	-0.623741	0.529578	-0.256756	0.998995
Os05g0575400	248244_at	AT5G53635	0.202744	0.65599	-0.217392	0.936554	-0.166035	0.833981	-0.313433	0.998995
Os01g0220700	248245_at	AT5G53190	-5.0917	0.000104042	-2.566	0.376389	-4.78137	0.000883896	0.305847	1
Os06g0528600	248248_at	AT5G53120	0.574929	0.0446398	0.269538	0.912574	0.541675	0.191031	0.0155257	0.998995
Os02g0255100	248249_at	AT5G53140	-0.91983	0.00198708	-0.0333061	0.99306	-0.698833	0.138455	0.272952	0.998995
Os06g0527100	248250_at	AT5G53130	0.397152	0.0693599	0.0734971	0.967561	0.227853	0.774502	-0.124861	0.998995
Os01g0221300	248251_at	AT5G53220	0.52037	0.0557479	0.388129	0.527299	0.610993	0.108786	0.140772	0.998995
Os02g0293500	248255_at	AT5G53350	1.55697	4.91357e-09	0.497694	0.535304	1.24061	0.0444688	-0.27323	0.998995
Os06g0231300	248258_at	AT5G53400	0.435954	0.0612359	-0.323147	0.729867	-0.153619	0.837377	-0.542147	0.998995
Os06g0160400	248259_at	AT5G53330	0.354495	0.134576	0.0406945	0.98601	0.205052	0.755285	-0.100527	0.998995
Os06g0506000	248261_at	AT5G53280	1.5875	0.0104605	0.288427	0.94384	1.84683	0.066126	0.300307	0.998995
Os08g0386700	248262_at	AT5G53340	-1.52709	3.54377e-14	-0.515982	0.496042	-1.31545	9.64668e-05	0.262338	0.998995
Os01g0621700	248264_at	AT5G53310	-0.0938387	0.777514	-0.13516	0.967561	-0.269741	0.726276	-0.12135	0.998995
Os01g0218800	248265_at	AT5G53430	-0.363766	0.13789	0.125364	0.963211	-0.245346	0.687058	0.168577	0.998995
Os01g0655400	248266_at	AT5G53440	0.169393	0.457472	0.258582	0.656795	0.346654	0.577343	0.222733	0.998995
Os05g0555600	248267_at	AT5G53460	1.78834	0.000206322	-1.19023	0.479807	3.11827	5.80332e-05	1.38025	0.839361
Os12g0568800	248268_at	AT5G53480	-0.295959	0.295365	-0.171821	0.932906	-0.264214	0.63634	0.0837012	0.998995
Os01g0655500	248270_at	AT5G53450	1.16648	0.00336778	-0.488391	0.863838	1.05647	0.267192	-0.0673007	0.998995
Os05g0595300	248271_at	AT5G53420	0.485191	0.312962	-0.120507	0.972935	-0.137791	0.879064	-0.566658	0.998995
Os04g0568300	248273_at	AT5G53500	-1.45996	4.43208e-06	-0.355299	0.893537	-1.13024	0.294574	0.370277	0.998995
Os02g0649900	248276_at	AT5G53550	2.71265	1.64419e-06	1.28144	0.629919	1.19494	0.164943	-1.45075	0.724369
Os06g0503100	248277_at	AT5G52860	-5.51192	5.12147e-18	-1.8331	0.370913	-6.37326	6.31224e-06	-0.781159	0.998995
Os05g0210500	248279_at	AT5G52910	0.39288	0.72815	0.157757	0.985924	-1.36971	0.442438	-1.70766	0.998995
Os01g0222300	248280_at	AT5G52950	0.750278	0.627729	0.259143	1	-0.272836	0.948536	-0.960872	0.998995
Os02g0225300	248281_at	AT5G52980	0.170693	0.484598	0.0050338	0.998646	0.0169237	0.977902	-0.103239	0.998995
Os01g0660300	248283_at	AT5G52920	-1.33593	0.0145662	-0.430531	0.819761	-2.09895	0.000708384	-0.701972	0.998995
Os05g0569200	248285_at	AT5G52960	0.591389	0.27986	0.0499253	0.99206	0.269673	0.825767	-0.280388	0.998995
Os07g0534000	248287_at	AT5G52970	-1.80106	9.10666e-08	-0.289378	0.952109	-0.964503	0.610677	0.899036	1
Os03g0313000	248288_at	AT5G52840	-0.591194	0.00868225	-0.345867	0.710783	-0.641165	0.179902	0.00447124	0.999967
Os05g0526300	248289_at	AT5G52880	0.0649128	0.871679	-0.0635112	0.984223	0.337025	0.603292	0.321039	0.998995
Os01g0550600	248291_at	AT5G53020	1.76816	0.14832	1.32138	0.794401	1.23918	0.505954	-0.480922	0.998995
Os05g0542200	248293_at	AT5G53050	1.93007	1.43375e-05	-0.089012	0.982174	1.30577	0.194862	-0.582776	0.998995
Os06g0342500	248294_at	AT5G53060	0.108607	0.733845	0.145406	0.888038	0.273203	0.620173	0.210973	0.998995
Os05g0528900	248295_at	AT5G53070	-0.156361	0.757512	-0.102778	0.973287	0.292768	0.822004	0.508423	0.998995
Os12g0137500	248300_at	AT5G53000	1.15379	7.2183e-07	0.157285	0.956433	0.907593	0.164987	-0.19367	0.998995
Os02g0510000	248301_at	AT5G53150	0.460006	0.0185658	0.285536	0.587685	0.413603	0.315059	0.00169536	0.999967
Os05g0213500	248302_at	AT5G53160	0.920852	7.85311e-06	0.0368341	0.99206	0.998108	0.0471647	0.131681	0.998995
Os01g0590700	248303_at	AT5G53170	-1.28084	6.66869e-08	-0.107206	0.967561	-1.2319	0.169868	0.101952	0.998995
Os01g0619000	248304_at	AT5G53180	0.396928	0.0410491	0.244527	0.830011	0.514185	0.173496	0.165807	0.998995
Os06g0701200	248305_at	AT5G52560	0.258462	0.318252	-0.0365815	0.992498	-0.347895	0.41968	-0.554557	0.905173
Os02g0265200	248306_at	AT5G52830	-1.49573	0.434004	-0.0888965	1	-0.989242	0.633249	0.559212	1
Os03g0861900	248307_at	AT5G52850	-0.00294713	0.994519	0.0881809	0.980243	-0.00706421	0.993912	0.0492849	0.998995
Os06g0107100	248309_at	AT5G52540	-2.05737	6.69044e-06	-0.0212118	0.998646	-0.564273	0.826104	1.5594	0.998995
Os02g0709800	248312_at	AT5G52580	1.02094	0.00100162	-0.0254118	0.99206	0.196782	0.747914	-0.772982	0.759996
Os01g0651100	248315_at	AT5G52630	-1.36539	0.000577123	-0.381814	0.74509	-0.814846	0.291284	0.604409	0.998995
Os11g0594200	248326_at	AT5G52820	0.505193	0.0371738	0.20745	0.938088	0.569373	0.389152	0.115721	0.998995
Os06g0669700	248328_at	AT5G52660	0.264099	0.300441	0.0225988	0.992436	0.178077	0.817439	-0.039526	0.998995
Os10g0533200	248330_at	AT5G52810	0.025797	0.947329	0.445758	0.446281	0.132548	0.881153	0.162033	0.998995
Os04g0107900	248332_at	AT5G52640	5.9394	1.52174e-13	1.08509	0.907585	0.819391	0.693154	-5.05593	8.49902e-09
Os02g0481000	248334_s_at	AT5G52370	-0.167786	0.63051	0.0650831	0.978928	0.139634	0.877885	0.362189	0.998995
Os10g0345100	248335_at	AT5G52450	3.84903	1.57858e-12	0.520322	0.959239	2.32729	0.0503665	-1.45973	0.933212
Os10g0548100	248336_at	AT5G52420	1.14255	0.506279	-3.07018	1	-0.473609	0.873337	-1.566	0.998995
Os11g0580800	248338_at	AT5G52440	-0.428551	0.228414	-0.119883	0.978166	-0.188942	0.824207	0.288449	0.998995
Os07g0165000	248339_at	AT5G52520	-1.11536	0.00437506	-0.34354	0.900843	-0.947546	0.301148	0.224744	0.998995
Os06g0129000	248340_at	AT5G52180	-2.22656	1.26152e-09	-0.395168	0.890426	-2.02195	0.00155483	0.259576	0.998995
Os02g0641300	248343_at	AT5G52260	0.979318	1	-0.689117	0.687324	-0.11904	0.963325	-1.05448	1
Os03g0107400	248344_at	AT5G52280	-1.6197	3.47981e-19	-0.309863	0.852873	-1.58492	0.0373682	0.0793007	0.998995
Os02g0642600	248345_at	AT5G52290	-0.914892	0.438339	-0.120175	0.992436	-2.15334	0.0913374	-1.17304	0.998995
Os03g0392300	248346_at	AT5G52210	-1.11704	2.39367e-05	-0.57054	0.242402	-0.992442	0.00767109	0.178272	0.998995
Os04g0568600	248348_at	AT5G52190	-0.667681	0.39977	-0.634719	0.866988	-1.09855	0.316363	-0.378475	0.998995
Os10g0502500	248349_at	AT5G52240	1.11753	4.80606e-10	0.0586681	0.983837	0.911963	0.100175	-0.152757	0.998995
Os02g0602300	248351_at	AT5G52200	-0.228194	0.408644	0.00144932	0.999417	-0.323103	0.507875	-0.0440809	0.998995
Os11g0157400	248355_at	AT5G52340	-2.62232	7.01678e-23	-0.142198	0.983055	-2.80102	5.00839e-05	-0.137286	0.998995
Os04g0555800	248357_at	AT5G52380	0.163128	0.700108	0.182757	0.929715	0.550383	0.48096	0.44233	0.998995
Os02g0822000	248360_at	AT5G52430	0.790478	0.000735574	0.230822	0.878254	0.528631	0.346716	-0.213996	0.998995
Os05g0176000	248362_at	AT5G52470	0.0729932	0.887446	0.099146	0.975262	0.925895	0.319976	0.911714	0.998995
Os02g0681900	248366_at	AT5G52510	-0.987896	9.0854e-05	-0.592096	0.338335	-1.36722	0.0274264	-0.32315	0.998995
Os02g0122800	248369_at	AT5G52040	1.5681	1.05392e-10	0.590687	0.43076	2.12656	3.01154e-06	0.607383	0.998995
Os05g0421900	248371_at	AT5G51810	-2.89961	1.31943e-05	-2.93211	0.00185109	-3.86095	6.69153e-07	-0.902337	0.998995
Os03g0127900	248375_at	AT5G51710	-1.9366	8.12341e-10	-0.954843	0.0776087	-1.94082	0.00013633	0.0529058	0.998995
Os03g0119000	248376_at	AT5G51880	0.312097	0.22083	-0.0972915	0.966216	0.0453644	0.950985	-0.213411	0.998995
Os07g0467200	248377_at	AT5G51720	-0.884786	3.25774e-05	-0.0290535	0.994164	-0.398881	0.693189	0.544458	0.998995
Os10g0188400	248378_at	AT5G51840	-0.123065	0.727138	-0.229234	0.938088	-0.372539	0.433032	-0.196268	0.998995
Os02g0535400	248379_at	AT5G51700	0.0447518	0.885264	-0.0294936	0.989734	0.0394855	0.939674	0.0472296	0.998995
Os10g0189100	248380_at	AT5G51820	-0.88552	0.0566812	-0.145363	0.98366	-0.68952	0.609011	0.259512	0.998995
Os03g0586600	248386_at	AT5G51940	0.260703	0.392495	0.11622	0.929946	0.654947	0.338786	0.437823	0.998995
Os11g0133900	248387_at	AT5G51960	-0.667455	0.0805295	-0.135506	0.963796	-0.111627	0.909782	0.611087	0.998995
Os01g0187500	248388_at	AT5G51980	0.63031	0.0176195	0.260685	0.806721	0.78325	0.346566	0.193575	0.998995
Os02g0677300	248389_at	AT5G51990	1.18858	0.390866	0.867784	0.899894	2.92038	0.0351736	1.78883	0.998995
Os08g0545700	248391_at	AT5G52030	-0.904984	0.0680301	-0.048699	0.99364	-0.268778	0.832859	0.693719	0.998995
Os02g0676400	248392_at	AT5G52050	4.45941	0.00843903	0.542057	1	2.78524	0.437935	-1.61586	0.998995
Os04g0619900	248393_at	AT5G52060	-2.73379	3.9648e-17	-0.120212	0.984574	-1.63105	0.222416	1.13932	0.998995
Os05g0140600	248394_at	AT5G52070	0.618169	0.0353186	0.417822	0.557993	0.510531	0.483189	-0.0617279	0.998995
Os08g0545200	248398_at	AT5G51970	0.778372	0.0653913	-0.1682	0.968898	0.841447	0.34577	0.104609	0.998995
Os06g0166200	248399_at	AT5G52010	-0.677157	0.102295	-0.0407351	0.994556	-0.773883	0.416497	-0.0481178	0.998995
Os02g0676800	248400_at	AT5G52020	-1.10188	0.443572	-0.518901	0.940638	0.601643	0.701294	1.74551	0.998995
Os10g0522500	248401_at	AT5G52110	-1.88389	5.1852e-10	-0.34339	0.901194	-1.49635	0.149942	0.444653	0.998995
Os03g0118600	248402_at	AT5G52100	-1.5805	9.1757e-05	-0.288411	0.940005	-0.355728	0.857	1.2749	0.998995
Os07g0456400	248403_at	AT5G51410	0.356012	0.148215	0.132957	0.938322	0.554468	0.288328	0.245713	0.998995
Os02g0661100	248404_at	AT5G51460	-2.10794	2.89928e-06	-0.0113293	0.997994	-0.933654	0.303876	1.23111	0.967971
Os02g0125000	248409_at	AT5G51545	-0.226421	0.651011	-0.108168	0.983055	-0.121208	0.908878	0.153988	0.998995
Os06g0136000	248410_at	AT5G51570	0.544168	0.0454783	0.00948783	0.998646	0.206149	0.754217	-0.284393	0.998995
Os02g0126300	248413_at	AT5G51600	3.11322	1	1.75927	1	5.18538	0.0339343	2.13983	0.993162
Os04g0252200	248418_at	AT5G51660	0.426881	0.0439628	0.1007	0.915219	0.299112	0.693364	-0.0847376	0.998995
Os06g0133600	248419_at	AT5G51550	-3.63593	2.71224e-14	-0.523571	0.873078	-3.45937	6.53802e-08	0.228358	0.998995
Os06g0134700	248420_at	AT5G51560	-2.0564	0.322649	-0.48714	1	-1.52118	0.571745	0.614381	1
Os10g0508600	248421_at	AT5G51510	0.0900087	0.781185	0.108253	0.974321	0.200952	0.800336	0.16291	0.998995
Os03g0858600	248423_at	AT5G51670	-1.46694	0.0360791	0.912021	0.340373	-0.165453	0.891119	1.36435	0.927262
Os06g0130400	248425_at	AT5G51690	0.913292	0.0359607	0.163334	0.982155	0.660335	0.338907	-0.201926	0.998995
Os02g0735100	248426_at	AT5G51740	-0.0248357	0.944786	-0.0921662	0.973287	-0.252391	0.715732	-0.179997	0.998995
Os02g0758000	248434_at	AT5G51440	3.41704	6.39632e-10	0.287306	0.946067	2.17749	0.0830145	-1.19642	0.998995
Os09g0306800	248438_at	AT5G51230	0.17987	0.451996	0.0342743	0.987885	0.0446875	0.93992	-0.0850578	0.998995
Os05g0189300	248440_at	AT5G51260	-5.79764	7.92505e-13	-1.72185	0.0773995	-6.99339	2.33596e-08	-1.15709	0.998995
Os10g0561500	248441_at	AT5G51270	-0.119747	0.864429	0.536236	0.764396	0.766705	0.634196	0.924569	0.998995
Os02g0150100	248442_at	AT5G51280	0.27931	0.330801	0.0517947	0.980641	0.465788	0.41041	0.23265	0.998995
Os02g0651000	248445_at	AT5G51170	0.49655	0.170939	0.354384	0.743444	0.323701	0.639912	-0.120136	0.998995
Os02g0512300	248446_at	AT5G51140	0.245932	0.429219	0.0658453	0.983343	0.325594	0.654096	0.134458	0.998995
Os02g0656200	248450_at	AT5G51290	1.06729	0.0132953	0.0342786	0.988296	0.104677	0.881965	-0.906741	0.921807
Os02g0655600	248451_at	AT5G51180	2.16508	5.66123e-10	0.631641	0.572243	1.78895	1	-0.341443	1
Os04g0385700	248452_at	AT5G51300	0.0269493	0.915677	0.0367676	0.985532	0.208489	0.61871	0.23223	0.998995
Os04g0347600	248453_at	AT5G51340	0.252467	0.360352	-0.0914266	0.964571	0.0711563	0.901053	-0.130783	0.998995
Os06g0669600	248458_at	AT5G51430	-1.02802	7.35157e-09	-0.199335	0.929946	-0.918527	0.0189255	0.162644	0.998995
Os11g0524300	248459_at	AT5G51020	0.156756	0.891783	0.00607619	0.999224	-0.179742	0.920732	-0.274623	0.998995
Os08g0536800	248460_at	AT5G50915	-6.59779	1.38232e-20	1.3805	0.588059	-2.2802	0.248075	4.34321	1
Os03g0337900	248461_s_at	AT5G50950	-0.229385	0.54108	-0.437111	0.797011	-0.502743	0.503745	-0.21632	0.998995
Os02g0601100	248462_at	AT5G50960	1.07057	0.000793952	0.152971	0.955842	0.950193	0.109593	-0.0678763	0.998995
Os08g0540500	248463_at	AT5G51130	0.668614	0.249913	0.162732	0.977772	1.18134	0.102931	0.563505	0.998995
Os02g0202300	248465_at	AT5G51200	-0.204422	0.676439	0.478635	0.439778	-0.209504	0.770323	0.0410803	0.998995
Os09g0450600	248466_at	AT5G50720	-1.7475	0.0242425	-0.869543	0.731306	-3.15777	0.0338444	-1.37472	0.998995
Os03g0288600	248471_at	AT5G50840	0.187511	0.492598	0.166762	0.908292	0.429083	0.36412	0.290956	0.998995
Os01g0925700	248472_at	AT5G50860	0.594341	0.251007	-0.129602	0.980243	-0.473607	0.542188	-1.00707	0.922885
Os08g0535600	248473_at	AT5G50810	0.112694	0.775951	-0.443518	0.669052	0.248863	0.759191	0.191175	0.998995
Os09g0509200	248474_at	AT5G50850	-0.410807	0.139351	-0.583992	0.424663	-0.685443	0.0823383	-0.22175	0.998995
Os01g0751600	248476_at	AT5G50890	-2.05549	0.000792846	-1.35578	0.314301	-1.99946	0.00270241	0.11176	0.998995
Os11g0515000	248477_at	AT5G50900	-4.25101	9.64581e-22	-1.10364	0.454072	-4.37567	3.5298e-18	-0.0694251	0.998995
Os01g0925800	248478_at	AT5G50870	-0.165554	0.61688	-0.198193	0.87737	-0.433616	0.352122	-0.212699	0.998995
Os12g0230100	248480_at	AT5G50920	0.852154	0.00365649	-0.0216456	0.996374	0.538338	0.225494	-0.26303	0.998995
Os04g0397700	248481_at	AT5G50930	0.217683	0.567365	0.256973	0.894491	0.62262	0.34294	0.459757	0.998995
Os06g0604500	248485_at	AT5G51050	-0.563703	0.00903382	-0.0230865	0.992498	-0.46411	0.302211	0.149918	0.998995
Os12g0541300	248486_at	AT5G51060	-0.306282	0.770172	0.458927	0.900843	1.57062	0.529721	1.90966	0.998995
Os02g0526400	248487_at	AT5G51070	3.16643	4.75273e-20	0.455011	0.835308	2.1304	0.042667	-0.980637	0.998995
Os11g0528500	248491_at	AT5G51010	-2.14849	4.34047e-14	-0.319806	0.912574	-1.37341	0.26153	0.830436	0.998995
Os11g0528300	248492_at	AT5G51040	-0.0396618	0.926311	-0.142031	0.947797	0.115846	0.889389	0.208926	0.998995
Os06g0115400	248493_at	AT5G51100	-0.918162	0.0206806	-0.0442013	0.993945	-0.554201	0.683516	0.410381	0.998995
Os02g0469300	248495_at	AT5G50780	1.80896	5.08177e-14	0.0689676	0.982303	1.20421	0.284691	-0.566804	0.998995
Os08g0535200	248496_at	AT5G50790	-8.99125	6.92788e-08	1.37399	0.82353	-6.69258	8.92087e-05	2.25552	1
Os01g0905300	248497_at	AT5G50380	2.72178	0.00129211	1.22551	0.730534	2.25682	0.0500424	-0.414543	0.998995
Os08g0138600	248498_at	AT5G50390	-0.928034	0.00941313	0.212655	0.929715	-0.375548	0.693591	0.598964	0.998995
Os08g0531000	248499_at	AT5G50400	0.994574	0.126149	0.481579	0.732269	0.531149	0.642265	-0.399991	0.998995
Os08g0531200	248500_at	AT5G50410	-0.437038	0.105656	0.0914232	0.972379	-0.273401	0.576331	0.213628	0.998995
Os04g0484900	248508_at	AT5G50320	0.909712	0.000178864	0.829719	0.0721196	1.31695	4.87548e-05	0.456323	0.998995
Os11g0302500	248511_at	AT5G50375	-0.581168	0.0350841	0.0937657	0.981905	0.217519	0.746816	0.848267	0.575899
Os06g0653900	248512_at	AT5G50460	-0.775299	0.00737931	-0.33543	0.904681	-0.732506	0.413439	0.100644	0.998995
Os02g0511400	248520_at	AT5G50700	2.44641	0.000421157	0.163716	0.985924	0.393666	0.747999	-1.99009	0.0752052
Os01g0922600	248524_s_at	AT5G50670	3.31327	1.34787e-42	0.24161	0.92191	1.05679	0.255883	-2.21439	0.0490073
Os01g0924200	248525_s_at	AT5G50710	-1.3356	0.00578881	0.282382	0.932906	-0.587956	0.525151	0.80475	0.998995
Os02g0510600	248526_at	AT5G50740	-0.687396	0.0370935	0.259169	0.952109	-0.487277	0.721281	0.25127	0.998995
Os01g0924966	248528_at	AT5G50760	-2.48245	0.00387136	0.0405856	0.997903	-1.53368	0.322822	1.00213	0.998995
Os05g0577700	248529_at	AT5G50000	1.26687	2.30172e-10	0.522861	0.793895	0.997463	0.0752096	-0.219745	0.998995
Os11g0181500	248532_at	AT5G49940	0.956759	2.04452e-05	0.00109583	0.999471	0.878952	0.103227	-0.0278061	0.998995
Os08g0103400	248533_at	AT5G50020	-1.12639	0.000433514	0.0353067	0.994327	-1.31942	0.00295329	-0.146269	0.998995
Os06g0285900	248536_at	AT5G50140	-0.945983	0.199761	-0.988793	0.666188	-1.43069	0.237218	-0.427238	0.998995
Os04g0668800	248537_at	AT5G50100	-2.11559	0.000198128	-0.587649	0.872134	-0.822314	0.679058	1.34589	0.998995
Os02g0594100	248541_at	AT5G50180	0.0797313	0.770473	0.127582	0.924248	0.204307	0.689769	0.172503	0.998995
Os03g0746600	248543_at	AT5G50230	0.326399	0.350363	0.0741412	0.983797	-0.0389557	0.96479	-0.317174	0.998995
Os09g0564000	248545_at	AT5G50260	1.5997	0.00173963	1.39067	0.680144	1.33195	0.260175	-0.210344	0.998995
Os05g0294600	248547_at	AT5G50280	-0.739636	0.00716302	-0.295397	0.704164	-0.615325	0.100805	0.172171	0.998995
Os11g0427700	248548_at	AT5G50300	7.49702	1.568e-07	2.698	1	6.19109	0.0152056	-1.27517	0.998995
Os04g0483600	248549_at	AT5G50310	0.324421	0.299827	0.369469	0.711253	0.884015	0.159892	0.613321	0.998995
Os04g0480200	248551_at	AT5G50200	4.77126	0.0156532	2.92684	1	1.91376	0.558729	-2.79671	0.845569
Os04g0476600	248553_at	AT5G50170	1.35289	0.138558	-1.64995	0.585486	-0.836317	0.68077	-2.14385	0.866528
Os06g0151600	248555_at	AT5G50340	0.332278	0.330982	0.400169	0.770971	0.765906	0.0860858	0.485249	0.998995
Os06g0609800	248556_at	AT5G50350	-0.704259	0.355629	0.246898	0.963796	-0.673262	0.491804	0.0816532	0.998995
Os03g0187500	248557_at	AT5G49980	0.391573	0.576028	0.579083	0.85702	1.19643	0.140614	0.849702	0.822345
Os10g0377800	248560_at	AT5G49970	0.572532	0.00320787	0.153321	0.931818	0.535901	0.214795	0.0130666	0.998995
Os12g0561900	248563_at	AT5G49690	-2.26771	7.32248e-05	-0.125623	0.983837	-2.24604	0.00938944	0.0804301	0.998995
Os08g0478466	248564_at	AT5G49700	-1.80825	0.198539	0.899889	0.703631	1.36701	0.172765	3.2359	0.122651
Os02g0781700	248565_at	AT5G49710	1.19857	1.95445e-06	0.270069	0.696865	1.11393	0.175674	-0.0424693	0.998995
Os04g0444800	248566_s_at	AT5G49740	0.533695	0.198766	-0.322345	0.948996	0.136794	0.928599	-0.355336	0.998995
Os11g0245200	248568_at	AT5G49760	-0.487297	0.184323	0.0807059	0.983837	0.0661781	0.941941	0.605477	0.998995
Os11g0245500	248572_at	AT5G49800	-5.50879	2.09287e-22	0.408644	0.969476	-2.99471	0.000393002	2.56647	0.194428
Os03g0736300	248573_at	AT5G49720	-2.49276	5.24472e-08	-0.400794	0.747306	-2.07749	0.0665699	0.463634	0.998995
Os07g0200000	248574_at	AT5G49830	-1.33711	2.68331e-06	-0.547744	0.772619	-1.37611	0.000573195	0.0139557	0.998995
Os05g0105000	248576_at	AT5G49810	-1.25432	0.000241597	-0.90476	0.135534	-1.52185	0.0340765	-0.205504	0.998995
Os05g0419200	248578_at	AT5G49820	0.538586	0.331478	-0.249365	0.876596	-0.283915	0.67575	-0.765508	0.998995
Os01g0877300	248579_at	AT5G49880	-0.869916	0.000825477	-0.413107	0.712494	-0.747385	0.0670829	0.172812	0.998995
Os02g0558100	248580_at	AT5G49890	1.07442	0.00637874	0.223193	0.963796	0.0243466	0.980853	-0.997036	0.430333
Os08g0111200	248581_at	AT5G49900	3.99588	4.65115e-11	1.12274	0.668784	2.96915	0.00115929	-0.964781	0.998995
Os05g0303000	248582_at	AT5G49910	-0.661007	0.0485512	-0.490987	0.585486	-0.583894	0.286069	0.13418	0.998995
Os12g0564600	248583_at	AT5G49930	0.944866	0.000135842	0.470282	0.527735	0.521659	0.322938	-0.376459	0.998995
Os01g0870100	248584_at	AT5G49960	0.688191	0.000140819	0.24059	0.824101	0.615451	0.154009	-0.0222755	0.998995
Os04g0195100	248586_at	AT5G49610	-1.68747	0.00240992	-0.376339	0.844739	-1.8666	0.00551353	-0.132643	0.998995
Os02g0190900	248587_at	AT5G49550	-0.0534643	0.897575	0.250218	0.86905	0.427269	0.320508	0.530178	0.998995
Os01g0683600	248588_at	AT5G49540	0.316791	0.138301	-0.0256365	0.992092	0.21932	0.677958	-0.045672	0.998995
Os12g0562900	248589_at	AT5G49510	0.112034	0.720969	0.174986	0.951582	0.524577	0.448888	0.464793	0.998995
Os12g0632900	248590_at	AT5G49660	-0.818311	0.0135914	-0.187905	0.932071	-0.699686	0.12991	0.170392	0.998995
Os12g0633000	248591_at	AT5G49650	-1.09778	0.00021319	-0.411215	0.668064	-1.13523	0.0778987	0.0173647	0.999967
Os11g0148600	248594_at	AT5G49210	0.343659	0.208497	0.0905662	0.972935	0.722385	0.337891	0.434924	0.998995
Os07g0182900	248597_at	AT5G49160	0.107242	0.877028	0.375446	0.940005	-0.237433	0.812402	-0.286614	0.998995
Os11g0199600	248601_at	AT5G49400	0.574361	0.079659	0.457417	0.627278	0.691932	0.349698	0.157715	0.998995
Os03g0306200	248603_at	AT5G49430	0.225865	0.389539	0.166165	0.906511	0.462922	0.38667	0.282811	0.998995
Os11g0678000	248604_at	AT5G49470	-0.290686	0.668739	-0.0060486	0.998894	0.766011	0.437127	1.1114	0.96419
Os08g0360000	248605_at	AT5G49410	0.0435034	0.949512	0.518298	0.746394	0.546753	0.474505	0.554471	0.998995
Os03g0310800	248607_at	AT5G49480	0.272961	0.610006	-0.0858513	0.98603	-0.372631	0.796805	-0.584916	0.998995
Os01g0300200	248608_at	AT5G49460	-2.07509	1.89512e-22	-0.83891	0.527299	-2.13603	0.00015438	-0.0023421	0.999967
Os08g0268900	248612_at	AT5G49530	0.160313	0.609592	0.33274	0.821659	0.756251	0.078615	0.64847	0.805084
Os12g0631800	248613_at	AT5G49555	0.320165	0.349703	0.661525	0.462955	1.02201	0.0118205	0.751135	0.540044
Os07g0569500	248614_at	AT5G49560	0.1937	0.79799	0.0877179	0.989734	0.639153	0.418341	0.495317	0.998995
Os07g0497400	248615_at	AT5G49570	0.723485	0.00620566	-0.0768581	0.980028	0.242515	0.692355	-0.431007	0.998995
Os03g0832900	248616_at	AT5G49580	0.0315553	0.904879	-0.153866	0.881057	-0.0334765	0.951434	-0.0129197	0.998995
Os07g0688200	248618_at	AT5G49620	3.40056	1.3317e-07	0.528437	0.953383	2.79424	0.0117311	-0.553469	0.998995
Os07g0134000	248619_at	AT5G49630	-1.11743	0.0018405	-0.238119	0.957464	-0.832062	0.398657	0.334696	0.998995
Os01g0253400	248620_at	AT5G49320	-4.12345	1.38489e-07	-0.581756	0.905345	-3.69883	0.00307396	0.469154	0.998995
Os02g0129300	248624_at	AT5G48790	0.11573	0.809982	0.195068	0.979675	0.743999	0.610757	0.684976	0.998995
Os01g0250900	248628_at	AT5G48960	-0.264411	0.310066	0.195731	0.929715	-0.136905	0.861735	0.180384	0.998995
Os01g0934200	248629_at	AT5G48970	0.201054	0.470437	0.0103773	0.998646	0.06198	0.943243	-0.0907021	0.998995
Os05g0143400	248632_at	AT5G49010	-0.568787	0.0164003	-0.183056	0.92365	-0.590045	0.205315	0.0318938	0.998995
Os02g0778200	248634_at	AT5G49030	-0.156409	0.706349	0.182648	0.95983	0.116517	0.912605	0.325303	0.998995
Os05g0364500	248637_at	AT5G49060	0.29122	0.187221	0.0671439	0.977588	0.149498	0.817828	-0.0927842	0.998995
Os11g0182200	248639_at	AT5G48930	4.34573	6.52892e-09	0.841758	0.815178	2.41436	1	-1.90337	0.998995
Os07g0636900	248640_at	AT5G48910	-0.811138	0.310447	-0.743585	0.828903	-0.627967	0.671328	0.240362	0.998995
Os05g0314700	248641_at	AT5G49110	4.83665	0.0166988	0.398877	1	0.0658846	1	-4.74739	0.38775
Os07g0109500	248655_at	AT5G48760	-0.534397	0.0461181	-0.209213	0.888093	0.0858749	0.941831	0.678102	0.998995
Os01g0514600	248656_at	AT5G48460	-3.19304	3.10209e-06	-0.216972	0.975551	-3.74301	0.00321529	-0.487592	0.998995
Os01g0562400	248657_at	AT5G48570	-1.12224	1	-1.07107	1	0.351546	1	1.4951	1
Os09g0504700	248665_at	AT5G48655	0.861383	0.00223581	-0.0732722	0.975551	0.317021	0.630116	-0.492544	0.998995
Os09g0504400	248666_at	AT5G48630	-0.273491	0.145561	-0.0730339	0.973134	-0.21364	0.596903	0.111267	0.998995
Os04g0376600	248668_at	AT5G48720	-1.48646	5.10424e-05	0.190656	0.940523	-0.70925	0.539672	0.831715	0.998995
Os06g0172000	248669_at	AT5G48730	0.446283	0.398722	0.315169	0.912574	0.940833	0.21838	0.536285	0.998995
Os03g0194600	248671_at	AT5G48750	0.605299	0.470082	-0.00556477	0.999461	0.91889	0.459171	0.371768	0.998995
Os10g0471700	248675_at	AT5G48820	0.357939	0.142117	0.11948	0.969534	0.555436	0.164639	0.24588	0.998995
Os05g0389300	248678_at	AT5G48870	-0.133685	0.718792	-0.0561995	0.985924	0.101131	0.907342	0.289005	0.998995
Os02g0515000	248679_at	AT5G48830	-0.517409	0.0721024	-0.00449465	0.998886	-0.285459	0.801564	0.284503	0.998995
Os03g0851800	248680_at	AT5G48840	1.24189	2.67192e-06	0.198572	0.920366	1.12358	0.0145917	-0.0649605	0.998995
Os12g0223300	248682_at	AT5G48810	-1.01685	7.58584e-09	-0.121209	0.947805	-0.833665	0.0245776	0.234553	0.998995
Os07g0290200	248683_at	AT5G48490	2.23884	3.54137e-14	0.377235	0.919702	2.06388	0.00231198	-0.121358	0.998995
Os03g0277700	248686_at	AT5G48540	5.92892	1.61215e-16	1.36086	0.835308	4.82537	0.000169961	-1.04678	0.998995
Os08g0345800	248687_at	AT5G48300	0.500675	0.119781	0.41997	0.857434	1.09979	0.265162	0.651183	0.998995
Os09g0255400	248688_at	AT5G48220	3.288	2.93076e-09	2.40277	0.17314	4.19879	0.000250902	0.962759	0.998995
Os07g0545800	248689_at	AT5G48150	0.885405	0.00137716	-0.153141	0.932071	0.71852	0.129894	-0.114115	0.998995
Os02g0198400	248691_at	AT5G48310	-0.635937	0.192172	0.379111	0.942123	0.134318	0.942264	0.818303	0.998995
Os02g0197500	248693_at	AT5G48330	-0.00536587	0.99233	-0.214871	0.92191	0.117068	0.877885	0.16822	0.998995
Os01g0897100	248694_at	AT5G48340	0.454152	0.102495	0.215764	0.892371	0.532683	0.187763	0.128889	0.998995
Os09g0517700	248697_at	AT5G48370	1.379	5.36709e-06	0.183184	0.964571	0.814912	0.362431	-0.508377	0.998995
Os11g0249900	248698_at	AT5G48380	0.656659	0.00602245	0.3211	0.699546	0.508998	0.269936	-0.0987465	0.998995
Os01g0100400	248704_at	AT5G48450	-0.778728	0.0251453	0.10144	0.967526	-0.301214	0.601695	0.525281	0.998995
Os06g0186500	248705_at	AT5G48520	-1.46769	1.41085e-07	-0.333304	0.851144	-1.61538	0.000533526	-0.0936986	0.998995
Os08g0524800	248708_at	AT5G48560	-1.70521	8.65551e-09	-0.409584	0.816466	-1.62664	0.269093	0.129737	0.998995
Os11g0425300	248709_at	AT5G48470	-1.62718	1.32294e-06	-0.463067	0.820244	-1.31865	0.295911	0.368492	0.998995
Os02g0585200	248715_at	AT5G48290	2.95632	4.97666e-06	2.68533	0.304316	3.48328	0.000855453	0.583049	0.998995
Os01g0695300	248718_at	AT5G47770	3.76338	1.23121e-32	0.671534	0.722637	2.80117	3.43492e-05	-0.90422	0.998995
Os01g0360200	248719_at	AT5G47910	-1.30208	6.33034e-07	-0.128554	0.940659	-1.05793	0.380777	0.298981	0.998995
Os02g0725000	248720_at	AT5G47750	-2.87752	8.23363e-12	-0.743011	0.494411	-2.74873	6.30271e-07	0.182905	0.998995
Os09g0480400	248721_at	AT5G47780	-3.57219	4.25661e-06	0.625723	0.927557	-2.75587	0.0517107	0.860603	0.998995
Os04g0469500	248722_at	AT5G47810	0.980886	0.124622	0.460535	0.874766	1.02612	0.282313	0.0960676	0.998995
Os09g0281700	248726_at	AT5G47960	0.838077	0.00888093	0.161714	0.963753	0.450743	0.59466	-0.331463	0.998995
Os07g0177100	248737_at	AT5G48120	-0.246167	0.449469	0.148864	0.932906	0.07174	0.921805	0.37189	0.998995
Os02g0717500	248738_at	AT5G48020	3.75653	2.46781e-21	0.0195992	0.994556	2.24391	1	-1.476	0.998995
Os06g0116800	248739_at	AT5G48030	0.416848	0.0841786	0.0798759	0.973261	0.488542	0.469062	0.124463	0.998995
Os07g0584200	248740_at	AT5G48130	0.859665	0.599555	-0.488838	1	0.743779	0.749284	-0.0740176	0.998995
Os03g0196500	248741_at	AT5G48170	-2.96998	0.00556095	-0.0738857	0.992092	-1.07205	0.477204	1.94575	0.998995
Os04g0310500	248746_at	AT5G47890	-0.634658	0.00209723	-0.326885	0.649359	-0.539719	0.275251	0.150146	0.998995
Os08g0109300	248748_at	AT5G47840	0.900417	0.00389419	-0.245955	0.733151	0.208823	0.680203	-0.636292	0.985289
Os08g0335600	248750_at	AT5G47530	-8.54945	1.23685e-10	-0.857916	0.963069	-9.29253	3.25296e-19	-0.661983	0.998995
Os07g0585100	248751_at	AT5G47540	-0.225383	0.485347	0.103381	0.947082	0.00611327	0.995112	0.274161	0.998995
Os03g0595800	248753_at	AT5G47630	-0.938135	0.0477881	0.0445728	0.991382	-0.381158	0.641886	0.611986	0.998995
Os08g0503700	248756_at	AT5G47560	2.81782	3.50493e-13	-0.645803	0.822504	3.5729	7.07249e-06	0.795392	0.998995
Os02g0725600	248757_at	AT5G47680	0.523928	0.184449	0.165773	0.971495	1.20907	0.144678	0.743012	0.998995
Os02g0106600	248759_at	AT5G47610	-2.19353	1.64219e-05	-0.267702	0.929715	-1.11962	0.285308	1.11512	0.998995
Os10g0551600	248760_at	AT5G47570	-0.962249	0.00024272	-0.474782	0.606436	-1.06811	0.0807931	-0.0481899	0.998995
Os10g0208600	248761_at	AT5G47635	-1.60095	1.42717e-06	-0.478762	0.789524	-1.43636	0.072913	0.20684	0.998995
Os02g0658300	248762_at	AT5G47455	0.293036	0.341227	0.0206669	0.995635	0.535886	0.504314	0.298213	0.998995
Os03g0429000	248763_at	AT5G47550	1.13242	0.0029722	0.181391	0.975577	1.32747	0.142115	0.249103	0.998995
Os06g0634300	248765_at	AT5G47650	1.63575	7.41223e-10	0.139338	0.935264	1.30992	0.03919	-0.271857	0.998995
Os09g0251800	248767_at	AT5G47710	0.67235	0.0754709	0.606971	0.314757	1.17184	0.0242015	0.546084	0.998995
Os06g0291500	248770_at	AT5G47740	5.33808	3.58235e-14	1.04741	0.821184	1.9144	0.172965	-3.36475	0.00118559
Os08g0326100	248771_at	AT5G47790	0.103335	0.735335	-0.0211407	0.992092	-0.015763	0.977241	-0.068759	0.998995
Os09g0266600	248772_at	AT5G47800	-0.833107	0.0616968	-0.497608	0.588059	-1.89874	1.87888e-05	-1.00895	0.86385
Os09g0114500	248773_at	AT5G47820	-1.63509	1.87923e-11	0.114117	0.971352	-1.19033	0.301487	0.492962	0.998995
Os02g0158600	248774_at	AT5G47830	0.952815	0.000283433	0.814108	0.504589	1.81639	0.00783288	0.919055	0.992411
Os04g0439600	248775_at	AT5G47850	-2.65646	4.39124e-15	-1.09769	0.455454	-1.95029	0.0833022	0.767382	0.998995
Os11g0543500	248776_at	AT5G47900	3.33799	0.00116235	0.632872	1	3.07464	0.159256	-0.199878	0.998995
Os02g0505500	248777_at	AT5G47920	-7.20493	3.93098e-18	-1.95993	0.000433931	-4.66567	4.11611e-06	2.57811	0.998995
Os07g0569000	248778_at	AT5G47940	0.116371	0.696146	0.113034	0.948199	0.109893	0.867048	0.041166	0.998995
Os01g0110400	248779_at	AT5G47720	3.06227	5.67261e-14	0.538355	0.8177	3.00153	0.00740015	-0.020631	0.999967
Os09g0261300	248780_at	AT5G47760	0.190519	0.554044	-0.155949	0.941938	-0.10011	0.879073	-0.236376	0.998995
Os09g0512800	248781_at	AT5G47870	-0.438322	0.0764145	-0.292879	0.732269	-0.818097	0.0142841	-0.328022	0.998995
Os03g0225300	248783_at	AT5G47360	-0.181468	0.580042	0.229182	0.888261	-0.136001	0.865255	0.0945396	0.998995
Os10g0559800	248784_at	AT5G47380	0.190115	0.933186	0.791203	1	-0.300215	0.939424	-0.427772	1
Os10g0560500	248785_at	AT5G47400	0.161577	0.74435	0.0577572	0.989824	0.386343	0.677502	0.274522	0.998995
Os10g0431000	248788_at	AT5G47430	0.427447	0.172944	0.284922	0.631196	0.595505	0.529657	0.20756	0.998995
Os04g0547900	248793_at	AT5G47240	1.45538	1.53571e-08	0.599391	0.58034	0.27372	0.801168	-1.12646	0.770084
Os04g0546800	248794_at	AT5G47220	2.35994	7.64612e-16	0.750618	0.698462	1.89831	7.81871e-05	-0.411286	0.998995
Os01g0192300	248795_at	AT5G47390	2.39506	1.44192e-15	0.217302	0.912574	0.905829	0.274055	-1.44359	0.387954
Os02g0652550	248796_at	AT5G47180	-3.28479	2.56162e-09	-0.539991	0.616995	-3.50159	9.44325e-06	-0.179711	0.998995
Os12g0603300	248799_at	AT5G47230	-2.71491	1.40105e-08	0.0593219	0.99206	-1.48602	0.0053137	1.28149	0.71499
Os06g0105700	248804_at	AT5G47470	0.762245	0.381677	0.116458	0.973384	-1.94978	0.134222	-2.64722	0.41669
Os02g0105100	248806_at	AT5G47490	-0.226039	0.269187	0.0854082	0.975551	-0.400248	0.25008	-0.124308	0.998995
Os04g0553500	248807_at	AT5G47500	-11.0037	1.72097e-33	-0.498797	0.952109	-8.93554	3.2499e-27	2.20878	1
Os07g0456500	248808_at	AT5G47510	-0.936412	0.152785	-0.166068	0.967561	-0.791191	0.259412	0.191382	0.998995
Os07g0634200	248809_at	AT5G47520	-0.727548	0.012801	-0.327445	0.616057	-1.1566	0.0142694	-0.374791	0.998995
Os06g0560400	248811_at	AT5G47310	-0.279534	0.374608	0.0359609	0.991716	-0.132927	0.85892	0.196106	0.998995
Os01g0254900	248813_at	AT5G46860	0.452555	0.0615434	-0.024866	0.99206	0.355684	0.559523	-0.0478828	0.998995
Os02g0696700	248814_at	AT5G46910	-1.67233	1.28326e-11	-0.42859	0.669097	-1.62798	0.0593409	0.0978642	0.998995
Os10g0567500	248815_at	AT5G46920	0.594845	0.0940571	0.457769	0.748105	0.723739	0.406307	0.184455	0.998995
Os07g0495900	248816_at	AT5G47010	0.427425	0.0180559	0.178192	0.777749	0.407079	0.503731	0.025651	0.998995
Os04g0182600	248817_at	AT5G47020	0.641081	0.0458669	0.278779	0.842818	0.452591	0.697346	-0.150475	0.998995
Os09g0533400	248818_at	AT5G47040	1.30181	2.07667e-13	0.313634	0.82285	1.27617	0.00227586	0.0274374	0.998995
Os04g0586000	248820_at	AT5G47060	-2.67637	2.49561e-11	-1.00884	0.402259	-1.8806	0.0164124	0.852462	0.998995
Os06g0714900	248821_at	AT5G47070	1.97164	0.000638007	0.934835	0.671476	1.82425	0.053584	-0.0912331	0.998995
Os04g0465100	248822_at	AT5G47000	-1.18281	0.0121631	0.487541	0.909424	-1.16174	0.0782914	0.0749781	0.998995
Os07g0495200	248825_at	AT5G47030	-0.40693	0.148493	-0.278217	0.835308	-0.664389	0.215324	-0.202074	0.998995
Os02g0125300	248833_at	AT5G47120	-0.00227629	0.99678	-0.223326	0.872134	-0.147084	0.831098	-0.0907877	0.998995
Os06g0139700	248834_at	AT5G47090	0.804588	0.00499539	0.585348	0.119086	1.0205	0.0719531	0.259788	0.998995
Os10g0573700	248838_at	AT5G46800	-2.98796	5.89259e-25	-0.662473	0.789718	-2.23	0.0859524	0.819074	1
Os02g0693400	248841_at	AT5G46740	-0.047043	0.985385	0.0715608	1	0.390897	0.87845	0.501818	1
Os12g0596900	248842_at	AT5G46850	0.761973	0.0594722	0.228841	0.891788	0.870543	0.136053	0.153761	0.998995
Os10g0575600	248843_at	AT5G46880	1.60912	0.0948908	0.620119	0.938088	0.892334	0.569257	-0.680963	0.998995
Os01g0393400	248849_at	AT5G46540	2.28087	0.0224231	-0.218725	1	1.22453	0.471476	-1.01054	0.998995
Os07g0507700	248850_at	AT5G46550	1.00032	0.0108885	0.858181	0.00987246	1.26339	0.0479801	0.303405	0.998995
Os03g0100050	248852_at	AT5G46560	0.59225	0.0259037	0.397904	0.582308	0.849196	0.0856244	0.304525	0.998995
Os10g0571300	248853_at	AT5G46570	-2.0993	5.02145e-07	-0.320411	0.938088	-2.26565	0.0029425	-0.110559	0.998995
Os03g0856100	248854_at	AT5G46580	-1.55639	7.79789e-06	-0.562696	0.68399	-1.13571	0.121456	0.473844	0.998995
Os02g0690700	248858_at	AT5G46630	-0.451634	0.143041	-0.303607	0.908714	-0.639464	0.276249	-0.133387	0.998995
Os03g0854100	248863_at	AT5G46750	-2.34368	2.32409e-15	-0.919541	0.267003	-2.40302	1.0284e-08	-0.00124287	0.999967
Os03g0854300	248869_at	AT5G46840	0.165133	0.648495	0.581189	0.461124	0.905777	0.053474	0.791269	0.838678
Os12g0616200	248878_at	AT5G46160	0.209716	0.411821	0.247695	0.86905	0.33042	0.563879	0.172943	0.998995
Os03g0643300	248879_at	AT5G46180	2.38479	1.36574e-15	0.149826	0.972953	1.20895	0.160524	-1.12877	0.905173
Os01g0752800	248881_at	AT5G46020	0.269614	0.227498	-0.0548925	0.980753	0.2366	0.625356	0.0204764	0.998995
Os03g0786800	248882_at	AT5G46210	0.0636146	0.797917	-0.18568	0.838476	0.171291	0.775234	0.156278	0.998995
Os08g0200400	248883_at	AT5G46190	0.149691	0.635285	0.0624756	0.980753	0.0207547	0.97799	-0.0823944	0.998995
Os02g0134300	248884_at	AT5G46030	3.1606	2.89008e-08	1.2775	0.535702	3.74474	0.000334652	0.632034	0.998995
Os03g0785500	248885_at	AT5G46150	1.05313	2.81371e-05	0.240348	0.858863	0.900567	0.0864968	-0.106138	0.998995
Os01g0239200	248886_at	AT5G46110	-0.944449	0.00244409	-0.0886409	0.98601	-0.924218	0.456939	0.0769136	0.998995
Os02g0245800	248888_at	AT5G46240	0.565472	0.539413	1.1131	0.7506	0.918657	0.557488	0.395906	0.998995
Os01g0210600	248889_at	AT5G46230	1.50399	1.15755e-05	0.182961	0.95983	1.02466	0.285142	-0.421121	0.998995
Os05g0173700	248891_at	AT5G46280	0.6516	0.0691508	0.536555	0.548471	0.728647	0.131601	0.123871	0.998995
Os04g0618700	248895_at	AT5G46330	0.399752	0.661564	1.06557	0.791302	1.47594	0.167192	1.13901	0.998995
Os01g0664000	248899_at	AT5G46390	0.126773	0.641447	0.123953	0.975551	0.13096	0.867809	0.0562101	0.998995
Os08g0379000	248900_at	AT5G46400	0.265041	0.305646	0.0447074	0.988847	0.257896	0.741942	0.0386447	0.998995
Os01g0665300	248901_at	AT5G46410	1.41786	9.17969e-07	0.486241	0.275982	1.37518	0.0698722	-0.000759371	0.999967
Os04g0445700	248903_at	AT5G46290	-2.47354	3.02991e-08	-0.619587	0.704804	-1.64828	0.299544	0.886204	0.998995
Os01g0756400	248905_at	AT5G46250	0.385085	0.173186	0.418021	0.370739	0.763573	0.10191	0.426811	0.998995
Os05g0566300	248906_at	AT5G46420	-1.82288	2.833e-05	-0.0566837	0.992092	-1.03429	0.428798	0.846379	0.998995
Os03g0314200	248907_at	AT5G46340	-1.64984	4.86606e-12	-0.778403	0.191899	-1.97144	5.10209e-11	-0.267935	0.998995
Os02g0241100	248908_at	AT5G45800	2.13899	3.56416e-26	0.563004	0.808561	2.11436	0.000899193	0.0227694	0.998995
Os01g0728100	248912_at	AT5G45670	-4.97454	0.000162524	0.985228	0.947754	-5.51616	0.000231068	-0.514026	0.998995
Os01g0205100	248913_at	AT5G45760	0.437471	0.0456145	0.255633	0.770607	0.660698	0.272429	0.277213	0.998995
Os01g0728700	248915_at	AT5G45690	-0.985088	0.520472	-0.0916303	1	-1.2449	0.564458	-0.212508	1
Os05g0471000	248916_at	AT5G45840	1.17125	0.0804926	-0.14074	0.985924	0.446091	0.748513	-0.673384	0.998995
Os04g0208200	248918_at	AT5G45890	6.24809	4.85601e-24	2.43191	0.525894	5.15814	0.000507606	-1.02523	0.998995
Os01g0214200	248919_at	AT5G45920	0.992789	0.00477938	0.723449	0.758036	1.73714	0.131601	0.800065	0.998995
Os03g0563300	248920_at	AT5G45930	-1.09482	0.00149419	-0.463127	0.759722	-1.08719	0.34872	0.0677209	0.998995
Os02g0110000	248921_at	AT5G45950	-1.26557	0.00153097	-0.510912	0.616057	-0.802581	0.344815	0.516608	0.998995
Os06g0531900	248925_at	AT5G45910	-5.42397	1.8996e-29	-1.12134	0.0448773	-4.43061	0.000513209	1.04237	0.998995
Os01g0614900	248927_at	AT5G45900	0.672144	0.137865	-0.065543	0.989755	0.124616	0.931102	-0.503917	0.998995
Os10g0469900	248932_at	AT5G46050	-1.19958	0.000344081	0.172983	0.968898	-0.301669	0.694445	0.951656	0.867113
Os02g0307000	248933_at	AT5G46070	-0.478406	0.00786203	0.108887	0.938088	-0.247235	0.692739	0.277925	0.998995
Os08g0376600	248934_at	AT5G46080	-4.10034	0.000168624	-0.449577	0.968354	-6.02121	0.000226334	-1.87682	1
Os01g0749300	248936_at	AT5G45710	0.316671	0.152604	0.0959489	0.956861	0.13389	0.786129	-0.132159	0.998995
Os02g0236100	248938_at	AT5G45780	-0.0526929	0.924944	0.0701954	0.988082	0.299534	0.718556	0.396975	0.998995
Os12g0130100	248939_at	AT5G45790	-0.680956	1	-0.17755	1	-0.607589	1	0.12584	1
Os05g0111000	248940_at	AT5G45400	0.820906	0.247843	0.989106	0.496695	1.2734	0.123981	0.509287	0.998995
Os10g0184200	248941_s_at	AT5G45470	2.04345	1.12076e-08	0.860899	0.588865	1.32255	0.0454578	-0.667227	0.998995
Os07g0105900	248943_s_at	AT5G45440	-4.94701	1.27134e-10	0.196828	0.983837	-3.53163	0.00715467	1.45478	0.998995
Os01g0953400	248944_at	AT5G45500	-0.572274	0.0182062	0.00613375	0.998886	-0.656317	0.384043	-0.0407032	0.998995
Os07g0109100	248946_at	AT5G45530	-4.32694	3.30374e-06	0.140908	0.985924	-3.38836	0.0103335	0.988328	0.998995
Os11g0639300	248947_at	AT5G45540	-2.01537	8.63056e-11	-1.22276	0.261545	-2.5032	0.000495268	-0.436059	0.998995
Os06g0116500	248948_at	AT5G45560	-0.402436	0.373729	-0.281503	0.921029	-0.0768491	0.954998	0.368398	0.998995
Os10g0580800	248950_at	AT5G45390	-1.30136	0.00641006	-0.348396	0.832329	-0.947017	0.111496	0.409756	0.998995
Os10g0396300	248951_at	AT5G45550	-0.598276	0.162363	-0.363135	0.813931	0.0275123	0.974724	0.673777	0.998995
Os08g0159000	248954_at	AT5G45420	0.497162	0.470114	0.377139	0.932906	0.42972	0.698613	-0.0191117	0.999091
Os06g0137300	248955_at	AT5G45600	0.274119	0.463589	-0.0548873	0.983837	0.306693	0.696054	0.0764469	0.998995
Os02g0128300	248956_at	AT5G45610	0.433843	0.0654198	0.363999	0.535015	0.609861	0.0721794	0.225243	0.998995
Os10g0579500	248958_at	AT5G45590	-1.30285	6.24333e-05	-0.158431	0.960636	-0.67294	0.343125	0.686154	0.998995
Os01g0727800	248961_at	AT5G45650	-0.410837	0.70227	-0.0341483	0.997903	-0.413684	0.839032	0.0491567	0.998995
Os06g0663800	248962_at	AT5G45680	-0.939741	0.00065471	-0.381552	0.833542	-0.877461	0.26147	0.116836	0.998995
Os05g0205100	248963_at	AT5G45700	-0.736405	0.803654	0.226586	1	-0.390577	0.928235	0.403987	1
Os06g0708700	248965_at	AT5G45370	0.715673	0.0181448	0.568184	0.699886	1.16892	0.000374599	0.500609	0.998995
Os06g0709100	248966_at	AT5G45360	0.123439	0.590494	-0.104214	0.947797	0.119286	0.805626	0.0461722	0.998995
Os01g0962100	248969_at	AT5G45310	3.8729	8.14956e-08	0.688656	0.762219	4.23892	0.00500631	0.39806	1
Os10g0580400	248970_at	AT5G45380	1.44895	0.164749	0.761887	0.917777	1.72086	0.393227	0.333776	0.998995
Os07g0567400	248975_at	AT5G45040	-2.1733	1.63648e-14	-0.341486	0.917777	-1.51104	0.319664	0.716763	0.998995
Os03g0667100	248981_at	AT5G45110	1.47887	9.76604e-06	1.04013	0.374075	1.7153	0.0250452	0.294039	0.998995
Os05g0511050	248982_at	AT5G45120	-0.072609	0.982509	-1.01914	1	-1.7051	1	-1.58168	1
Os12g0631100	248983_at	AT5G45130	0.710224	0.0572819	-0.138076	0.929946	-0.215552	0.728631	-0.873329	0.743696
Os03g0403100	248984_at	AT5G45140	0.0673166	0.87586	-0.0352506	0.992092	0.283285	0.792408	0.273985	0.998995
Os12g0604600	248985_at	AT5G45160	-2.46906	0.000126033	-0.774679	0.828903	-2.06856	0.000900423	0.44939	0.998995
Os12g0630700	248986_at	AT5G45170	0.175406	0.45865	0.0613966	0.979186	0.501671	0.174669	0.375075	0.998995
Os12g0485400	248988_at	AT5G45190	0.293661	0.290014	0.430582	0.390577	0.702669	0.0499241	0.455786	0.998995
Os02g0129600	248997_at	AT5G45300	0.802004	0.0038373	0.378839	0.663567	0.681629	0.227972	-0.0712456	0.998995
Os03g0781400	249002_at	AT5G44520	-1.30972	0.000180201	-0.0836304	0.988296	-0.882703	0.471197	0.48249	0.998995
Os07g0166600	249003_at	AT5G44500	-0.509437	0.0428635	-0.189653	0.940523	-0.0879617	0.929281	0.476261	0.998995
Os01g0798500	249007_at	AT5G44650	-1.49558	9.92333e-06	-0.459558	0.843388	-1.38408	0.212018	0.16649	0.998995
Os01g0799500	249008_at	AT5G44680	-7.06922	5.46321e-75	-0.59804	0.936403	-6.18211	3.18103e-11	0.924088	0.998995
Os05g0148300	249014_at	AT5G44710	-0.560419	0.180362	-0.160669	0.960561	-0.438254	0.715105	0.18113	0.998995
Os02g0173600	249015_at	AT5G44730	-2.03877	0.0011668	-0.935301	0.636026	-2.47511	0.00615647	-0.387396	0.998995
Os06g0691000	249016_at	AT5G44750	0.695951	0.00616466	0.122538	0.966518	0.552538	0.11729	-0.0929561	0.998995
Os02g0817000	249020_at	AT5G44800	0.313177	0.590998	0.0104588	0.998886	-0.0598777	0.956229	-0.32189	0.998995
Os01g0800300	249024_at	AT5G44860	0.519984	0.109785	-0.0348281	0.990847	0.15591	0.830177	-0.314513	0.998995
Os09g0560700	249025_at	AT5G44720	-0.251259	0.759978	-0.054587	0.9904	0.131858	0.925897	0.428954	0.998995
Os06g0665800	249027_at	AT5G44790	-0.231905	0.626596	-0.391256	0.837661	-0.635178	0.277931	-0.346278	0.998995
Os01g0757800	249028_at	AT5G44740	0.491796	0.00854029	0.181008	0.872135	0.565062	0.139811	0.123534	0.998995
Os02g0612300	249036_at	AT5G44200	0.144211	0.593073	0.075256	0.975181	0.0838183	0.877975	-0.0112472	0.999091
Os05g0563600	249037_at	AT5G44130	-3.31683	3.78095e-09	-1.2507	0.0381964	-3.05994	1	0.326026	0.998995
Os01g0796700	249038_at	AT5G44280	0.614773	0.037962	-0.0304518	0.991805	0.404472	0.489911	-0.159725	0.998995
Os11g0186800	249044_at	AT5G44370	-0.511747	0.193524	-0.240577	0.927329	-0.921488	0.247351	-0.359263	0.998995
Os08g0158200	249046_at	AT5G44400	6.70671	7.04302e-08	5.48974	0.0557861	5.25152	0.0113054	-1.39731	0.998995
Os03g0780900	249054_at	AT5G44450	0.599323	0.0258423	0.288375	0.88288	0.871141	0.130125	0.326557	0.998995
Os02g0597300	249058_at	AT5G44510	0.0425572	0.9516	0.0905651	0.984272	0.822966	0.323131	0.837651	0.998995
Os03g0639800	249060_at	AT5G44560	-1.72138	0.00707501	0.89914	0.666188	-1.09955	0.327709	0.674764	0.998995
Os12g0610800	249061_at	AT5G44550	-5.73387	0.00191414	-1.58492	0.916575	-10.5942	2.38585e-18	-4.88453	0.498825
Os10g0465000	249066_at	AT5G43920	0.60707	0.00225848	0.0912774	0.964093	0.158439	0.858339	-0.40588	0.998995
Os02g0131700	249067_at	AT5G43960	0.18889	0.294883	0.0826319	0.945723	0.319171	0.555272	0.178362	0.998995
Os02g0814600	249069_at	AT5G44010	-1.19083	0.00678531	-0.00594968	0.998886	-0.77802	0.480221	0.464558	0.998995
Os10g0467800	249070_at	AT5G44030	-4.40297	1.19232e-17	-1.03305	0.0326707	-3.83631	0.032599	0.62513	0.998995
Os02g0621600	249072_at	AT5G44060	-1.24437	3.68655e-07	-0.829794	0.201123	-1.56812	1.61222e-05	-0.275248	0.998995
Os01g0867300	249074_at	AT5G44080	1.64413	1.72847e-07	1.12473	0.230458	1.54345	0.0112193	-0.0501678	0.998995
Os02g0814800	249075_at	AT5G44000	-0.60216	0.101545	0.000285228	0.999877	-0.330688	0.714338	0.324627	0.998995
Os02g0131600	249076_at	AT5G43970	0.960671	0.0373275	0.183927	0.972953	1.30558	0.188102	0.402132	0.998995
Os02g0815500	249077_at	AT5G43940	-0.993551	9.84097e-11	-0.259542	0.777749	-1.0828	0.0965136	-0.0368057	0.998995
Os05g0415200	249078_at	AT5G44070	0.817873	0.0461743	0.421806	0.772022	0.375598	0.592654	-0.395189	0.998995
Os02g0621100	249080_at	AT5G43990	2.32757	1	3.06885	1	2.32149	1	0.0236004	1
Os01g0762500	249082_at	AT5G44120	-0.359501	0.712604	1.22674	0.663262	1.2511	0.373903	1.65279	0.975899
Os05g0564000	249084_at	AT5G44150	1.13305	0.0102751	0.637505	0.0928043	1.29014	0.0301513	0.199383	0.998995
Os05g0564100	249085_at	AT5G44170	0.315395	0.365197	0.250008	0.87737	0.678697	0.151481	0.413711	0.998995
Os01g0672300	249086_at	AT5G44180	-0.46305	0.0483386	0.214733	0.8864	-0.25317	0.741559	0.258913	0.998995
Os05g0497300	249087_at	AT5G44210	1.33636	0.0160929	0.674171	0.789718	0.978355	0.255342	-0.31146	0.998995
Os06g0694300	249088_at	AT5G44230	-0.599565	0.238705	-0.23777	0.940523	-0.1758	0.856236	0.478697	0.998995
Os11g0446500	249089_at	AT5G44240	0.279115	0.292981	-0.1153	0.959239	0.0262211	0.976637	-0.198224	0.998995
Os03g0163100	249090_at	AT5G43745	1.50856	0.000652993	0.908522	0.249239	1.69927	0.070097	0.244209	0.998995
Os10g0419600	249091_at	AT5G43860	0.727704	0.224629	0.0763191	0.992092	-0.278346	0.81758	-0.95068	0.956489
Os01g0773600	249092_at	AT5G43710	0.541916	0.0544069	0.0838641	0.980243	0.461308	0.375518	-0.0298296	0.998995
Os04g0177300	249098_at	AT5G43530	-0.373359	0.933467	0.759292	1	-0.340582	1	0.110883	1
Os12g0597500	249103_at	AT5G43600	1.0602	2.44267e-05	0.467864	0.280177	0.99856	0.167244	-0.0175795	0.999967
Os03g0742800	249106_at	AT5G43670	0.604501	0.329307	0.442379	0.863699	1.10686	0.164204	0.549885	0.998995
Os11g0550900	249107_at	AT5G43680	0.367381	0.186409	0.353532	0.801672	0.721687	0.17748	0.405921	0.998995
Os08g0239900	249108_at	AT5G43690	0.27563	0.719887	0.627276	0.920366	0.82533	0.609106	0.576224	0.998995
Os06g0597400	249115_at	AT5G43810	-1.49465	3.72304e-08	-0.171334	0.947353	-0.985502	0.183808	0.560792	0.998995
Os10g0566900	249116_at	AT5G43822	0.750951	0.0786422	0.144376	0.979186	0.891915	0.366277	0.197334	0.998995
Os01g0929100	249120_at	AT5G43750	-0.756323	0.0286059	-0.0678151	0.99206	-0.204036	1	0.610226	1
Os10g0419500	249122_at	AT5G43850	0.437692	0.142809	-0.487067	0.456217	-0.302074	0.591036	-0.684976	0.897063
Os07g0592200	249130_at	AT5G43100	0.914015	1.49717e-06	0.211891	0.874766	0.730554	0.138509	-0.131997	0.998995
Os02g0654400	249133_at	AT5G43130	0.564641	0.00134405	0.228638	0.821184	0.65321	0.180117	0.137535	0.998995
Os01g0519100	249140_at	AT5G43190	0.121646	0.793808	-0.0989205	0.978191	0.206866	0.837494	0.125937	0.998995
Os02g0174100	249144_at	AT5G43270	-0.485375	0.0183789	0.290821	0.874945	-0.309031	0.475833	0.224412	0.998995
Os01g0925200	249145_at	AT5G43280	1.11653	8.16559e-06	0.320418	0.863016	1.24893	0.0730863	0.177116	0.998995
Os03g0861100	249146_at	AT5G43310	-3.92139	2.84765e-43	-1.10755	0.280177	-3.33176	0.000281905	0.638751	0.998995
Os04g0551200	249147_at	AT5G43330	-2.54298	5.07609e-07	-1.22126	0.439748	-2.90124	0.129894	-0.328338	0.998995
Os02g0506600	249148_at	AT5G43260	2.30791	3.77407e-12	-0.317549	0.726928	1.24442	0.160116	-1.01878	0.998995
Os03g0150600	249152_s_at	AT5G43350	1.25121	0.000158455	0.547477	0.914873	1.90445	0.0578779	0.711464	0.998995
Os09g0499400	249153_s_at	AT5G43400	-1.85252	1	0.0400264	1	0.876157	1	2.75877	1
Os08g0525900	249156_s_at	AT5G43490	0.349616	0.209593	0.0994705	0.967561	-0.121548	0.891428	-0.426305	0.998995
Os04g0182800	249158_at	AT5G43430	2.09587	2.48831e-26	-0.0193235	0.993162	0.625615	0.401359	-1.42484	0.168132
Os10g0445500	249159_at	AT5G43460	0.571508	0.27343	0.162481	0.981399	0.0872074	0.930957	-0.429656	0.998995
Os03g0769050	249160_at	AT5G42660	1.33356	7.42244e-06	0.642078	0.288581	1.46337	0.00186816	0.179295	0.998995
[truncated: 8,395 more rows]
