# Supplementary material for: Cooperative herbivory between two important pests of rice
Source: Nat Commun. 2021 Nov 19;12:6772. doi: 10.1038/s41467-021-27021-0 (PMC8604950; doi:10.1038/s41467-021-27021-0)
Supplement: Supplementary file 5 — Supplementary Data 3 [file 41467_2021_27021_MOESM5_ESM.xlsx]

## Sheet: Supplementary Data 3
Supplementary Data 3 Genes involved in JA biosynthesis that were activated by SSB feeding but were but were not induced by dual infestation.
P-values calculated by hypergeometric test
FPKM，fragments per kilobase of transcript per million mapped reads; FC, fold change.
Category	Gene id	Gene symbol	log2FC (SSB/BPH vs Control)	P-value (SSB/BPH vs Control)	log2FC (SSB vs Control)	P-value (SSB vs Control)
	Os08g0508800	OsLOX9	8.53062	NA	8.47735	2.67708e-08
	Os01g0221100	OsJAR1;2	0.421967	0.327663	0.770586	0.00691552
	Os02g0653900	OsDAD1;3	0.166461	0.653313	0.863942	0.00796864
	Os03g0438100	OsAOC	0.159501	0.690557	0.995399	0.025969
