# Supplementary material for: Cooperative herbivory between two important pests of rice
Source: Nat Commun. 2021 Nov 19;12:6772. doi: 10.1038/s41467-021-27021-0 (PMC8604950; doi:10.1038/s41467-021-27021-0)
Supplement: Supplementary file 6 — Supplementary Data 4 [file 41467_2021_27021_MOESM6_ESM.xlsx]

## Sheet: Supplementary Data 4
Supplementary Data 4 JA and SA-associated genes that were activated by SSB infestation, but were suppressed by dual infestation as compared to SSB infestation.
P-values calculated by hypergeometric test
Category	Gene ID	Gene name	log2FC (SSB vs Control)	P-value (SSB vs Control)	log2FC (SSB/BPH vs SSB)	P-value (SSB/BPH vs SSB)
Gene associated with SA signaling	Os01g0940700	OsPR2	4.06957	4.67948e-14	-1.57234	1.58745e-05
	Os11g0592200	OsPR4	7.73922	6.81621e-33	-3.83965	0.000188563
	Os11g0592100	OsPR4B	8.73129	2.43584e-09	-5.37053	1.69434e-07
	Os11g0592000	OsPR4C	9.55983	2.38593e-59	-6.14369	3.66495e-17
	Os11g0591800	OsPR4D	5.83943	0.00329475	-5.86147	0.0050425
	Os12g0437800	OsPR6	8.33617	9.6394e-09	-3.65036	0.000754617
	Os12g0555300	OsPR10	9.68438	2.98544e-37	-4.49759	4.0675e-08
	Os12g0555500	OsPR10A	8.99774	3.09678e-11	-3.50744	0.000213845
	Os12g0555200	OsPR10B	11.2377	7.71605e-08	-3.89655	0.00760846
Gene associated with JA signaling	Os03g0738600	OsLOXL-2	2.33009	5.95918e-10	-1.00963	0.0125112
	Os02g0218700	OsAOS3	13.348	5.24884e-27	-2.89859	0.018206
	Os09g0439200	OsJAZ7	5.5705	8.59299e-19	-2.63385	0.00356675
	Os03g0180900	OsJAZ1	6.74962	7.8882e-06	-2.5396	0.0229022
	Os04g0395800	OsJAZ9	5.10237	0.002525	-3.61719	0.0169102
