# Supplementary material for: Cooperative herbivory between two important pests of rice
Source: Nat Commun. 2021 Nov 19;12:6772. doi: 10.1038/s41467-021-27021-0 (PMC8604950; doi:10.1038/s41467-021-27021-0)
Supplement: Supplementary file 7 — Supplementary Data 5 [file 41467_2021_27021_MOESM7_ESM.xlsx]

## Sheet: Supplementary Data 5
Supplementary Data 5 TFs regulation prediction analyses of JA pathway genes.
P values (Padj, Benjamini-Hochberg adjusted) calculated by hypergeometric test.
Pomoter analysis and transcription factor binding sites
Transcription factors gene ID		TF family	Promoter name	Promoter gene ID	JA pathway genes	start	stop	strand	score	P-value	Padj	matched sequence	start site from ATG codon	stop site from ATG codon
LOC_Os03g21030	Os03g0327100	NAC	LOC_Os03g52860	Os03g0738600	OsLOXL-2	1616	1636	+	6.95455	9.55e-05	0.358	AGCATTGTTGAACACGGTATG	-500	-479		115bp
LOC_Os03g10140	Os03g0197800	C2H2	LOC_Os02g12680	Os02g0218700	OsAOS3	1615	1631	+	13.0152	9.83e-06	0.0319	CCTTAAAAGACAAATAG	-458	-441		72bp
LOC_Os03g07450	Os03g0170600	HD-ZIP	LOC_Os02g12680	Os02g0218700	OsAOS3	185	195	-	12.9701	3.09e-05	0.0469	ATAATAATTAG	-1888	-1877
LOC_Os03g21030	Os03g0327100	NAC	LOC_Os02g12680	Os03g0738600	OsAOS3	820	840	-	7.4697	8.14e-05	0.256	ATGCGTGAGCCACACAAAAGT	-1253	-1232
LOC_Os02g43820	Os02g0655200	ERF	LOC_Os09g26780	Os09g0439200	OsJAZ7	1822	1836	+	16.1818	1.74e-06	0.00577	TCCTCGCCGCCGTCG	-253	-238		74bp
LOC_Os03g07450	Os03g0170600	HD-ZIP	LOC_Os09g26780	Os02g0218700	OsJAZ7	1296	1306	+	11.6119	7.71e-05	0.285	ACAATCATTAG	-779	-768
LOC_Os02g43820	Os02g0655200	ERF	LOC_Os03g08320		OsJAZ1	1736	1750	+	14.4697	5.49e-06	0.0217	CGCGCGCCGCCGCCG	-364	-349
LOC_Os03g21030	Os03g0327100	NAC	LOC_Os03g08320	Os03g0738600	OsJAZ1	1220	1240	-	13.1364	1.01e-05	0.0374	TTACGTGTAAATTACGAGACA	-880	-859
LOC_Os03g10140	Os03g0197800	C2H2	LOC_Os03g08320	Os02g0218700	OsJAZ1	1835	1851	-	10.4545	2.88e-05	0.108	GAAAAAAAGACGAGAAA	-265	-248
LOC_Os02g43820	Os02g0655200	ERF	LOC_Os04g32480		OsJAZ9	1201	1215	+	14.8636	4.25e-06	0.0151	CTCCAGCCGCCGCCT	-877	-862
LOC_Os03g10140	Os03g0197800	C2H2	LOC_Os04g32480	Os02g0218700	OsJAZ9	1005	1021	-	14.4848	4.82e-06	0.00906	AAAATACGGACAAAAAA	-1073	-1056
LOC_Os03g07450	Os03g0170600	HD-ZIP	LOC_Os04g32480	Os02g0218700	OsJAZ9	159	169	+	11.8358	6.71e-05	0.0906	CCAATAATGAA	-1919	-1908
Coexpression of TFs and JA pathway genes
Transcription factors gene ID	log2FoldChange	P-value		Promoter gene ID	log2FoldChange	P-value
Os03g0327100	-1.44092	0.0126835		Os03g0738600	-1.00963	0.0125112
Os03g0197800	-0.884045	0.0221246		Os02g0218700	-2.89859	0.018206
Os03g0170600	-1.10056	0.0473053		Os02g0218700	-2.89859	0.018206
Os02g0655200	-2.62877	0.00550391		Os09g0439200	-2.63385	0.00356675
