# Supplementary material for: Cooperative herbivory between two important pests of rice
Source: Nat Commun. 2021 Nov 19;12:6772. doi: 10.1038/s41467-021-27021-0 (PMC8604950; doi:10.1038/s41467-021-27021-0)
Supplement: Supplementary file 8 — Supplementary Data 6 [file 41467_2021_27021_MOESM8_ESM.xlsx]

## Sheet: Supplementary Data 6
Supplementary Data 6 Volatiles released by differently infested rice plants. Volatiles collected from the headspace of uninfested rice plants (Control), plants infested with 15 BPH nymphs mixed with 3rd and 4th instars for 48 hr (BPH), plants infested with one 3rd instar SSB larvae for 48 hr, plants simultaneously infested with one SSB larvae and 15 BPH nymphs for 48 hr (SSB/BPH).
Treatment	Replication	(E)-2-Hexenal	(Z)-3-Hexen-1-ol	Ethylbenzene	p-Xylene	2-Heptanone	2-Heptanol	α-Pinene	Benzaldehyde	β-Myrcene	Undecane	o-Cymene	D-Limonene	Acetophenone	2-Carene	2-Nonanone	Linalool	Nonanal	(E)-4,8-Dimethylnona-1,3,7-triene	(E)-2-Decen-1-ol	Terpinen-4-ol	Naphthalene	Methyl salicylate	Dodecane	Decanal	Benzothiazole	1H-Indene,2,3-dihydro-4,7-dimethyl-	Naphthalene,1-methyl-	Tridecane	Undecanal	Dodecane,4,6-dimethyl-	9-methylheptadecane	Nonadecane	2-Bromo dodecane	Copaene	1-Ethylnaphthalene	Tetradecane	1,6-Dimethylnaphthalene	Dodecanal	Longifolene	Diphenylmethane	1,2-Dimethylnaphthalene	2,6-Dimethylnaphthalene	Dimethyl phthalate	2,6,10-Trimethyltridecane	2-Tridecanone	β-Bisabolene	Butylated Hydroxytoluene	2,3,6-Trimethylnaphthalene
Control	Control1	0	0.67958	2.25169	5.14943	0	0	0.781399	0.557158	0	0.393755	0.319703	0	0.411141	0	0.606136	2.66796	4.6497	0	0	0	3.53439	3.54012	2.62016	2.48217	1.32398	1.33741	20.4246	5.78842	0.629732	0.397306	0	0.997991	0	0	4.55342	7.47222	17.5147	0	0.744392	2.51446	6.4319	0	10.337	2.36912	0	0	8.6007	0
Control	Control2	0	2.70248	0	2.279	0	0	0	0.640297	0	0	0	0	0.472555	0	0.393356	2.59901	4.5477	0	1.2859	0	3.38009	1.87343	2.38773	2.71709	1.4345	1.23746	17.6126	5.18943	0.935745	0.443416	0.509973	0	0.896207	0	4.07882	8.07391	15.4362	0	1.0892	3.05566	6.40343	0	10.7936	2.64657	0	0	8.85605	0
Control	Control3	0	0.970171	1.54667	3.39827	0	0	1.11283	0	0	0.369479	0.303283	0	0.483224	0	0.559467	4.54367	5.01256	0	0	0	4.39337	3.99433	2.6833	2.73769	1.58608	1.80763	27.9992	8.107	0.832521	0	0.68718	0	0.859983	0	8.54866	9.60955	24.2554	1.55379	1.37471	4.25895	9.65678	0	0	3.71675	0	0	8.97325	0
Control	Control4	0	1.32048	5.2837	9.73388	0	0	0	0.623396	0	0	0	0	0.469108	0	0.429879	2.57235	4.65297	0	1.00797	0	2.79841	2.11421	2.7012	2.85063	1.16855	0.840952	14.7948	3.37618	0.749381	0.801817	0	0.669317	1.28915	0	4.59741	6.84133	13.8108	0	0	2.36522	5.38978	0	9.86729	2.65275	0	0	9.5588	0
Control	Control5	0	0.594047	1.56149	2.50852	0	0	0	0.892654	0	0	0.597002	0	0.504878	0	0	4.25168	4.7846	0	1.85162	0	4.13835	2.16639	3.71064	3.92847	1.11269	0.825818	15.5831	3.6014	0.946593	0.960861	0.90844	1.27858	0.72669	0	4.63421	6.97887	12.3258	2.25161	0	1.61405	4.72007	0	8.81791	2.17052	0	0	7.15333	0
Control	Control6	0	0	0	0	0	0	0	2.91816	0	0	9.41932	0	0	0	0.798085	3.9899	7.04162	0	0	0	3.42799	1.30356	8.13875	5.57305	1.8238	0.876072	16.0129	4.1516	0.943767	0	0	0	0	0	2.4665	7.18083	7.61804	1.58575	0	0.721706	2.56305	0	5.23887	0	0	0	6.78524	0
Control	Control7	0	1.41882	2.50609	6.70551	0	0	0	0.75249	0	0	0.503878	0	0	0	0	0	8.40985	0	0	0	4.08516	1.00165	0	5.14491	2.00701	1.92316	23.4336	7.17064	1.12265	1.01662	0.972254	0	0	0	6.77808	8.14248	18.8599	0	0	3.24163	7.57968	0	11.792	3.07432	0	0	7.45642	0
BPH	BPH1	0	0	0	2.22823	0	0	1.86979	1.9796	0	0	1.16989	6.33348	0.686278	0	1.07216	3.78563	6.59734	0	1.71591	0	3.24822	1.28892	4.03362	3.9862	1.55577	1.20724	15.6517	4.50999	0.995776	0.413286	0.447968	0	1.00034	0	4.78231	8.65862	13.7702	2.00459	0	2.16131	5.49772	2.20187	10.6011	2.51918	0	0	7.51338	13.2253
BPH	BPH2	0	1.18255	6.23154	13.4535	0	2.67977	1.06906	0	0	0.975512	0.326169	0	0.724558	0	1.4971	4.56786	7.23274	0	0	0	2.8628	1.50127	2.57942	6.32718	2.04484	1.0636	15.2684	4.29386	0.984856	0.241257	0.544793	0	0	0	4.40598	6.06079	13.4521	2.38071	0	2.31213	5.29106	2.03805	10.2503	0	0	0	9.26302	14.2385
BPH	BPH3	0	1.77213	2.06135	3.90141	0	2.06536	0	1.62472	0	0	1.35496	0	0.530039	0	1.47675	4.32771	6.0235	0	1.5218	0	3.32967	2.81836	3.63378	4.23231	1.40783	1.15806	16.0992	4.50247	0.83802	0.504692	0.519682	0	0.914022	0	4.43538	6.7572	13.0302	1.96917	0	1.83895	5.06462	1.87419	9.53298	0	0	0	7.02105	12.7658
BPH	BPH4	0	2.50598	4.10759	0	0	0	2.51353	0	0	0	0.722497	0	1.50275	0	1.86878	5.33626	10.1114	0	1.72988	0	4.95951	1.70365	0	6.0772	3.59544	2.04101	31.3656	10.7457	1.40148	0	1.54777	2.66556	1.38153	0	10.1158	12.6612	29.1524	4.06329	0	4.91212	11.5733	4.4925	21.8774	5.67008	0	0	11.449	11.7097
BPH	BPH5	0	2.60026	0	2.64816	0	1.29315	0	1.84588	0	0	0.616406	0	0.524503	0	0.951034	3.62206	6.59701	0	1.86712	0	2.99415	1.41123	3.37843	4.22177	1.74722	1.02056	13.7678	4.39317	1.1143	0.324044	0.502593	0	0.686148	0	3.24843	5.69223	11.4018	2.22267	0	2.10475	4.57541	0	8.68562	2.41785	0	0	7.40735	26.2043
BPH	BPH6	0	0.488819	1.79202	4.62099	0	1.95547	0	2.19786	0.875737	0	0.717607	0	0.41557	0	1.33549	4.48692	5.52391	0	1.68997	0	3.35197	1.67106	3.61082	4.45284	2.09534	1.53277	15.3443	4.09745	0.98112	0.263569	0.4668	0	0.856789	0	4.32813	8.03936	12.5344	2.74456	0	2.20684	4.85247	1.87418	8.86297	2.39491	0	0	7.53493	11.4024
BPH	BPH7	0	0	4.81086	16.5247	0	1.93684	0	0	0	2.16289	6.86664	0	0	0	0	0	6.58544	0	0	0	39.6292	0.573141	38.8372	5.30236	1.80049	2.62784	24.9077	9.71621	1.43944	2.68435	0	2.90443	2.08555	0	4.10228	12.3245	11.7603	2.51155	0	2.45818	4.86561	1.99238	8.65579	0	0	0	7.85145	10.7813
SSB	SSB1	0.281331	0	5.3658	13.162	47.0877	34.3483	0.998537	5.3658	0	1.87833	4.51209	19.1063	0	0	18.5485	23.6764	6.14344	2.38056	0	0.474327	23.8055	8.01264	21.8989	3.82931	1.65233	1.95237	26.0556	7.94243	1.04965	1.11099	0	1.09106	1.10815	3.73984	4.02871	11.1407	15.5448	0	0	2.87231	7.35985	2.28621	12.1658	3.43811	12.7486	4.84044	8.48701	15.4566
SSB	SSB2	0	0	0	0.762379	26.4976	17.4105	0.763869	0	0	0	0.705122	9.16778	0	0	7.26998	6.85254	2.30914	1.44563	0	0	0.762861	2.0772	0.782527	1.36775	0.378886	0.526177	4.07038	0	0	0.743057	0	0	0.279363	0.996541	0	1.78182	0	0.639866	0	0.64578	1.62084	2.70824	2.57659	0.842534	0	0	3.56827	1.60054
SSB	SSB3	0	0	4.39768	5.79458	35.3985	29.7014	2.09405	4.39768	0	0	1.92786	33.5453	0.888366	0.688093	12.8971	26.9784	6.39449	2.62455	2.16804	0.574314	3.46326	7.60466	3.11912	4.51013	1.63167	1.27192	19.288	5.82928	0.594733	0.534055	0.667363	0	0	4.00822	5.80602	8.93503	15.5157	2.80096	0	2.58247	7.59755	2.34343	11.511	4.71265	0	0	9.26544	16.7634
SSB	SSB4	0.189942	0	2.12049	4.71868	31.9481	25.2589	2.38764	2.12049	0	0	2.30349	31.4595	0	0	15.2024	30.3457	7.73694	3.77819	2.09818	0	9.16441	5.56759	4.12176	6.26254	2.16715	2.15386	28.2201	7.2787	1.39427	1.04603	0	0	1.51107	4.96694	7.85759	10.4463	21.3164	3.41008	0	3.94128	10.1773	3.4275	17.0377	4.70982	14.9338	0	12.2577	22.591
SSB	SSB5	4.68846	0	3.01396	5.73057	72.6459	53.4466	0	3.01396	0	0	5.72615	20.6533	0	0.553562	33.2885	35.3658	5.1063	4.35263	0	0.225572	3.47293	15.2833	0	4.66754	1.97606	1.27228	30.5549	5.54752	1.24054	1.1428	1.00619	1.38729	0	3.75857	7.25276	9.63132	15.5918	3.05311	0	2.64925	8.12053	2.84798	13.6336	2.9579	18.3348	5.35011	9.36498	15.8755
SSB	SSB6	0	1.08959	3.30038	4.86817	65.1116	54.4153	1.37526	3.30038	0	0	1.56935	21.4647	0.91165	0.711714	31.153	39.1392	5.34081	5.1958	0	0.807454	3.46399	14.5571	3.26059	3.86133	1.51481	1.29665	23.5339	5.89973	0.964028	0	0.620579	0	0.919469	3.85635	6.06266	9.15636	14.8418	0	0	2.31352	7.80578	2.27963	10.9419	3.20141	17.8311	5.93499	8.24715	14.3732
SSB	SSB7	0	0.706217	6.66182	11.5711	67.1484	35.8582	1.45326	6.66182	2.69042	1.53134	1.39345	27.5753	0.625826	0.435397	43.9054	43.8041	4.3745	3.99608	0	0	2.37793	14.447	2.00849	2.82092	1.20152	0.640253	0	4.25814	0.701524	0	0	0	0	4.52306	4.51866	5.78076	10.4079	2.06094	0	2.01851	6.6244	1.61236	8.68445	1.98748	24.6277	5.44915	8.48486	11.5896
SSB	SSB8	0	0	6.60235	0	45.0823	36.3586	1.09549	6.60235	0	1.7504	1.11525	23.1399	0.626263	0.226579	25.0894	24.9923	6.36108	3.7192	1.32579	0	3.92535	12.976	2.58329	3.83359	1.77107	1.5558	24.7479	0	1.09604	1.02356	0.90441	0	1.56584	4.87322	7.8644	9.17216	21.0241	0	0	3.73977	10.1962	3.18093	16.2891	3.30745	12.8983	6.60051	9.20653	19.7028
SSB	SSB9	0.742694	0	5.25216	9.52126	113.168	68.4002	1.93263	5.25216	2.95753	0	1.82806	29.4156	0	1.50949	49.4763	0	7.11125	4.79966	0	0.483961	3.54442	9.82171	2.47762	4.96994	1.61599	1.24716	22.2244	5.24338	0.941102	0.58739	0	0	0	5.49713	5.96426	6.00557	14.198	0	0	2.2499	7.64197	1.85283	11.0077	1.8221	15.1547	7.21695	7.99913	13.9315
SSB/BPH	SSB/BPH1	0	0	0	1.79634	67.3284	42.1185	0	4.09239	3.53966	0	1.90311	25.4347	1.07096	0.919402	28.821	44.3555	10.224	6.72014	3.85805	0	3.02707	13.0077	11.823	12.7302	1.91231	1.51357	25.0988	5.91637	2.09666	1.46863	1.00068	1.70662	1.28604	4.71351	0	12.5588	0	4.87976	0	0	7.17131	1.81863	10.3402	2.63948	12.3689	7.13233	8.48617	12.8502
SSB/BPH	SSB/BPH2	0	0	0	2.94119	32.0862	25.8469	2.10021	0.911711	0	0	1.17451	12.8871	0.607893	0	13.1166	22.6088	8.40189	3.18086	2.52059	0	3.54953	12.2247	3.87384	7.77034	1.84295	1.19662	18.7102	4.40172	1.64726	0.922778	0	0	1.3682	3.21215	6.42755	9.63445	18.3462	2.7467	0	0.0682122	7.84318	2.59154	11.367	0	0	0	7.86838	14.796
SSB/BPH	SSB/BPH3	0	0	0	2.72544	62.0136	39.7965	0	2.32818	2.98624	0	1.75385	31.8419	0.691073	0.570966	33.6517	43.5301	8.23822	5.54658	0	0	4.05196	13.1562	4.62172	6.28694	1.83582	1.28774	25.399	6.27331	1.46135	1.05117	0	0	1.50991	6.15379	7.55768	9.637	15.9868	0	0	1.13096	9.57635	2.92696	14.3527	3.25429	20.4884	6.8704	9.64883	17.4319
SSB/BPH	SSB/BPH4	0.394315	0.545696	3.24796	6.96215	52.2928	29.9612	1.87799	0	0	0.592032	1.60769	15.5763	1.06726	0.563457	22.8409	21.9106	8.18739	2.26096	0	0	6.20807	8.99157	2.8943	5.23128	1.64683	1.50376	23.9373	6.31832	1.09539	0.774215	0.862248	0	0.874458	3.07043	6.41868	7.25749	16.9915	0	0	0	8.1877	2.72581	12.963	2.90315	16.6546	5.23549	8.05576	18.2389
SSB/BPH	SSB/BPH5	0	0	0	4.03951	66.2952	35.9109	1.07217	3.52273	0	0	8.50873	20.9591	0	0	41.1897	58.0603	9.10331	4.57038	3.97865	0	4.55187	18.8097	8.59525	7.98083	2.88004	2.27485	31.0076	7.32458	1.84297	1.57948	2.01619	2.87192	1.88461	4.8896	8.81551	13.7694	18.0328	0.782424	0	0	10.1898	3.07532	14.5532	4.48275	23.0411	6.73727	12.3878	20.0928
SSB/BPH	SSB/BPH6	0.87393	0	7.00828	16.7289	44.6227	34.0227	1.92553	0	0	0	5.82402	17.6718	0	0	19.7367	29.8508	9.16662	2.72858	0	0	24.6099	9.19762	25.8271	5.5658	1.68141	1.81069	25.9803	8.04739	1.25474	1.58769	1.32045	0	1.73942	4.31783	6.75619	11.7373	16.5069	2.3643	0	0	8.01285	0	15.4021	2.78718	11.5438	5.91637	7.57634	16.7206
SSB/BPH	SSB/BPH7	0.543035	0.751511	4.47296	9.58798	72.0155	41.2613	2.58629	0	0	0.815322	2.21405	21.4511	1.46979	0.656556	31.4556	30.1744	11.2753	3.1137	0	0.750437	8.5495	12.3828	3.98591	7.2043	2.26794	2.07091	32.9654	8.70133	1.50853	1.06622	1.18745	0	1.20427	4.22847	8.83954	9.99472	23.4	0	0	0	11.2758	3.75388	17.8521	3.9981	22.9361	7.21011	11.0941	25.1178
SSB/BPH	SSB/BPH8	0	1.93069	7.35898	14.3582	65.1542	46.544	1.97187	0.817484	0	1.95699	1.1873	15.2719	0.892016	0.501424	28.4575	29.534	8.06363	2.56187	2.55412	0.366946	3.43832	12.4772	2.5396	5.97942	1.79004	1.00746	18.4769	4.92227	1.33083	0.339643	0	0	0.937624	3.42349	6.39056	6.63362	15.4812	0	0	0	7.34422	0	13.0384	2.11083	0	5.72972	8.92814	16.8809
SSB/BPH	SSB/BPH9	0	0	3.2074	7.69757	81.0633	39.6879	0	1.29999	0	0	1.98016	21.126	0	0.6965	29.9195	23.7292	9.21766	0	0	0.520765	8.53421	8.01022	3.56545	5.65357	1.10756	1.48749	28.5513	7.26295	1.24886	0.866943	0	0	1.17647	4.87854	7.83515	8.43227	21.2649	0	0	0	10.1156	3.31656	15.1734	3.15841	15.3681	6.58296	9.76211	20.5069
[truncated: 13 more columns]
