# Supplementary material for: Cooperative herbivory between two important pests of rice
Source: Nat Commun. 2021 Nov 19;12:6772. doi: 10.1038/s41467-021-27021-0 (PMC8604950; doi:10.1038/s41467-021-27021-0)
Supplement: Supplementary file 10 — Source data [file 41467_2021_27021_MOESM10_ESM.xlsx]

## Sheet: Figure 1
Source Data for Figure 1
	Figure 1a source data					Figure 1b source data
	Body weight of SSB larvae (mg)					Body weight of SSB larvae (mg)
	Treatment	Batch	Replicate	weight		Treatment	Batch	Replicate	Weight
	Control	1	1	6.13		Control	1	1	3.54
	Control	1	2	8.61		Control	1	2	3.24
	Control	1	3	6.96667		Control	1	3	2.74
	Control	1	4	6.96		Control	1	4	4.59
	Control	1	5	4.24		Control	1	5	7.95
	Control	1	6	6.405		Control	1	6	3.63
	Control	1	7	6.995		Control	1	7	2.84
	Control	1	8	4.05333		Control	1	8	4.62
	Control	1	9	8.155		Control	1	9	3.97
	Control	2	1	8.63		Control	1	10	6.54
	Control	2	2	4.15		Control	1	11	13.47
	Control	2	3	5.74		Control	2	1	7.36
	Control	2	4	4.555		Control	2	2	3.98
	Control	2	5	4.38667		Control	2	3	6.52
	Control	2	6	6.34333		Control	2	4	6.34
	Control	2	7	9.05		Control	2	5	8.21
	Control	2	8	9.55667		Control	2	6	9.09
	Control	2	9	1.855		Control	2	7	8.44
	Control	3	1	3.82		Control	2	8	3.52
	Control	3	2	5.31333		Control	2	9	4.8
	Control	3	3	6.205		Control	2	10	9.69
	Control	3	4	2.48		Control	2	11	7.31
	Control	3	5	3.87667		Control	2	12	2.77
	Control	3	6	4.81		Control	3	1	5.83
	Control	3	7	7.56		Control	3	2	5.83
	Control	3	8	3.37333		Control	3	3	7.48
	Control	4	1	2.11		Control	3	4	11.39
	Control	4	2	3.8425		Control	3	5	8.91
	Control	4	3	9.03333		Control	3	6	5.36
	Control	4	4	6.73		Control	3	7	2.29
	Control	4	5	6.60667		Control	3	8	8.95
	Control	4	6	6.46333		Control	3	9	10.05
	Control	4	7	3.69333		Control	3	10	4.8
	Control	4	8	4.70667		Control	4	1	6.62
	Control	4	9	8.11		Control	4	2	5.61
	Control	4	10	4.7		Control	4	3	5.25
	Control	4	11	6.26		Control	4	4	4.19
	Control	4	12	3.47		Control	4	5	3.88
	Control	4	13	7.76667		Control	4	6	4.1
	Control	4	14	3.26667		Control	4	7	3.99
	Control	4	15	5.66		Control	4	8	5.82
	SSB	1	1	5		Control	4	9	6.02
	SSB	1	2	5.9		SSB	1	1	3.58
	SSB	1	3	7.005		SSB	1	2	4.68
	SSB	1	4	3.31		SSB	1	3	4.37
	SSB	1	5	2.4		SSB	1	4	3.24
	SSB	1	6	3.85		SSB	2	5	2.06
	SSB	1	7	12.04		SSB	2	6	7.48
	SSB	1	8	8.76333		SSB	2	7	1.86
	SSB	1	9	3.245		SSB	2	8	5.06
	SSB	1	10	2.95		SSB	2	9	4.51
	SSB	2	1	1.19		SSB	2	10	1.52
	SSB	2	2	2		SSB	2	11	5.38
	SSB	2	3	2.79		SSB	2	12	0.41
	SSB	2	4	3.05		SSB	3	1	5.7
	SSB	2	5	1.22		SSB	3	2	6.84
	SSB	2	6	1.355		SSB	3	3	1.72
	SSB	2	7	4.62		SSB	3	4	2.07
	SSB	2	8	2.5675		SSB	3	5	1.67
	SSB	2	9	7.01		SSB	3	6	2.79
	SSB	3	1	7.285		SSB	3	7	5.94
	SSB	3	2	5.15		SSB	3	8	7.47
	SSB	3	3	6.82667		SSB	3	9	0.43
	SSB	3	4	2.99		SSB	4	1	3.24
	SSB	3	5	3.28333		SSB	4	2	3.57
	SSB	3	6	3.21667		SSB	4	3	2.2
	SSB	3	7	3.62		SSB	4	4	4.97
	SSB	3	8	7.64667		SSB	4	5	5.09
	SSB	3	9	3.58333		SSB	4	6	1.63
	SSB	3	10	2.51		SSB	4	7	1.76
	SSB	4	1	7.67		SSB	4	8	1.37
	SSB	4	2	2.06333		SSB	4	9	7.09
	SSB	4	3	2.04667		SSB→BPH	1	1	2.97
	SSB	4	4	1.59		SSB→BPH	1	2	5.54
	SSB	4	5	4.3		SSB→BPH	1	3	7.48
	SSB	4	6	2.27		SSB→BPH	1	4	2.71
	SSB	4	7	4.14		SSB→BPH	1	5	2.09
	SSB	4	8	2.2		SSB→BPH	1	6	10.66
	SSB	4	9	1.31		SSB→BPH	1	7	5.99
	SSB	4	10	2.685		SSB→BPH	1	8	6.44
	SSB	4	11	4.155		SSB→BPH	1	9	3.41
	SSB	4	12	4.305		SSB→BPH	2	1	12.42
	SSB	4	13	6.555		SSB→BPH	2	2	4.24
	SSB	4	14	3.91		SSB→BPH	2	3	9.99
	SSB	4	15	4.865		SSB→BPH	2	4	3.31
	SSB	4	16	5.47		SSB→BPH	2	5	3.28
	SSB	4	17	4.66667		SSB→BPH	2	6	3.12
	BPH	1	1	7.76667		SSB→BPH	2	7	3.04
	BPH	1	2	10.15		SSB→BPH	2	8	4.2
	BPH	1	3	3.385		SSB→BPH	2	9	5.21
	BPH	1	4	7.385		SSB→BPH	2	10	6.9
	BPH	1	5	8.847		SSB→BPH	3	1	17.5
	BPH	1	6	8.07		SSB→BPH	3	2	4.3
	BPH	1	7	7.52		SSB→BPH	3	3	3.04
	BPH	1	8	7.75667		SSB→BPH	3	4	4.57
	BPH	1	9	6.57667		SSB→BPH	3	5	3.48
	BPH	1	10	3.86333		SSB→BPH	3	6	4.26
	BPH	2	1	8.91		SSB→BPH	3	7	1
	BPH	2	2	9.245		SSB→BPH	4	8	7.35
	BPH	2	3	4.32333		SSB→BPH	4	9	5.24
	BPH	2	4	7.78333		SSB→BPH	4	10	5.41
	BPH	2	5	7.4825		SSB→BPH	4	11	8.06
	BPH	2	6	7.48667		SSB→BPH	4	12	4.34
	BPH	2	7	12.6133		SSB→BPH	4	13	4.9
	BPH	2	8	8.55		SSB→BPH	4	14	1.72
	BPH	2	9	2.44		SSB→BPH	4	15	5.12
	BPH	3	1	6.42		BPH→SSB	1	1	10.19
	BPH	3	2	8.43		BPH→SSB	1	2	7.99
	BPH	3	3	6.65		BPH→SSB	1	3	5.32
	BPH	3	4	6.03		BPH→SSB	1	4	6.06
	BPH	3	5	2.53		BPH→SSB	1	5	12.45
	BPH	3	6	4.63333		BPH→SSB	1	6	4.99
	BPH	3	7	3.185		BPH→SSB	1	7	6.52
	BPH	4	1	3.18		BPH→SSB	1	8	12.72
	BPH	4	2	4.22667		BPH→SSB	1	9	4.07
	BPH	4	3	8.405		BPH→SSB	1	10	1.48
	BPH	4	4	4.235		BPH→SSB	1	11	15.77
	BPH	4	5	5.085		BPH→SSB	1	12	8.78
	BPH	4	6	6.04667		BPH→SSB	2	1	3.4
	BPH	4	7	5.96667		BPH→SSB	2	2	4.96
	BPH	4	8	1.89		BPH→SSB	2	3	3.63
	BPH	4	9	6.665		BPH→SSB	2	4	4.86
	BPH	4	10	8.27333		BPH→SSB	2	5	2.61
	BPH	4	11	4.49333		BPH→SSB	2	6	9.64
	BPH	4	12	3.77		BPH→SSB	2	7	2.44
	BPH	4	13	8.625		BPH→SSB	2	8	2.06
	BPH	4	14	7.34		BPH→SSB	2	9	10.48
	BPH	4	15	4.075		BPH→SSB	2	10	12.05
	SSB/BPH	1	1	7.62333		BPH→SSB	3	1	7.38
	SSB/BPH	1	2	7.02667		BPH→SSB	3	2	8.9
	SSB/BPH	1	3	6.385		BPH→SSB	3	3	10.39
	SSB/BPH	1	4	7.34		BPH→SSB	3	4	3.3
	SSB/BPH	1	5	5.38		BPH→SSB	3	5	5.41
	SSB/BPH	1	6	5.765		BPH→SSB	3	6	1.32
	SSB/BPH	1	7	6.53		BPH→SSB	3	7	13.85
	SSB/BPH	1	8	9.145		BPH→SSB	3	8	6.86
	SSB/BPH	1	9	13.17		BPH→SSB	3	9	2.66
	SSB/BPH	2	1	1.885		BPH→SSB	3	10	5.24
	SSB/BPH	2	2	3.3		BPH→SSB	4	1	1.96
	SSB/BPH	2	3	10.98		BPH→SSB	4	2	2.17
	SSB/BPH	2	4	4.11		BPH→SSB	4	3	7.97
	SSB/BPH	2	5	7.6		BPH→SSB	4	4	5.28
	SSB/BPH	2	6	3.23333		BPH→SSB	4	5	7.37
	SSB/BPH	2	7	8.30333		BPH→SSB	4	6	10.98
	SSB/BPH	2	8	5.38667		BPH→SSB	4	7	11.9
	SSB/BPH	2	9	7.13667		BPH→SSB	4	8	12.88
	SSB/BPH	3	1	8.27		BPH→SSB	4	9	3.39
	SSB/BPH	3	2	7.76667		BPH→SSB	4	10	6.96
	SSB/BPH	3	3	4.03		BPH→SSB	4	11	4.14
	SSB/BPH	3	4	5.405
	SSB/BPH	3	5	6.055
	SSB/BPH	3	6	4.61
	SSB/BPH	3	7	6.81
	SSB/BPH	4	1	3.725
	SSB/BPH	4	2	6.7
	SSB/BPH	4	3	7.53
	SSB/BPH	4	4	2.375
	SSB/BPH	4	5	5.445
	SSB/BPH	4	6	4.02667
	SSB/BPH	4	7	3.97
	SSB/BPH	4	8	2.5
	SSB/BPH	4	9	4.64
	SSB/BPH	4	10	4.35667
	SSB/BPH	4	11	4.915
	SSB/BPH	4	12	5.07667

## Sheet: Figure 2
Source Data for Figure 2b-h
	Figure 2b source data				Figure 2c source data				Figure 2d source data				Figure 2e source data				Figure 2f source data				Figure 2g source data				Figure 2h source data
		Egg per two plants				Egg per two plants				Egg per two plants				Egg per two plants				Egg per two plants				Egg masses per two plants				Egg per plant
	Replicate	Control	SSB		Replicate	Control	BPH		Replicate	Control	SSB/BPH		Replicate	SSB	BPH		Replicate	SSB	SSB/BPH		Replicate	BPH	SSB/BPH		Replicate	Control	BPH	SSB	SSB/BPH
	1	374	29		1	107	299		1	25	195		1	55	298		1	62	43		1	173	96		1	54	140	17	36
	2	280	180		2	138	172		2	47	344		2	17	66		2	105	270		2	277	205		2	214	75	10	64
	3	401	203		3	607	679		3	281	228		3	52	158		3	14	169		3	164	114		3	6	28	0	132
	4	143	23		4	140	128		4	74	359		4	37	315		4	50	102		4	93	124		4	0	0	0	200
	5	184	33		5	431	292		5	178	197		5	32	123		5	169	355		5	74	156		5	183	230	22	82
	6	122	46		6	281	215		6	183	229		6	14	184		6	133	262		6	241	341		6	50	26	0	58
	7	311	152		7	126	461		7	164	283		7	115	366		7	122	225		7	87	157		7	19	133	0	95
	8	213	148		8	228	473		8	642	339		8	31	159		8	29	102		8	86	122		8	42	190	12	173
	9	390	125		9	83	275		9	467	644		9	34	310		9	76	156		9	53	129		9	214	231	14	195
	10	100	59		10	32	386																		10	168	85	46	366
					11	172	440

## Sheet: Figure 3
Source Data for Figure 3
	Figure 3a source data				Figure 3b source data
		Number of SSB eggs				Number of SSB eggs
	Replicate	Control	SSB		Replicate	Control	BPH
	1	527	115		1	223	371
	2	610	85		2	426	912
	3	401	178		3	185	256
	Figure 3c source data				Figure 3d source data
		Number of SSB eggs				Number of SSB eggs
	Replicate	Control	SSB/BPH		Replicate	SSB/BPH	SSB
	1	384	485		1	258	110
	2	93	430		2	213	96
	3	124	362		3	436	133
	4	285	254		4	864	124

## Sheet: Figure 4
Source Data for Figure 4a-g
	Figure 4a source data														Figure 4b source data																												Figure 4c source data						Figure 4f source data
	The expression level of each gene was calculated as FPKM (fragments per kilobase of transcript per million per million fragments mapped)														Gene ID	SSB	Control	log2FoldChange	Padj			Gene ID	BPH	Control	log2FoldChange	Padj			Gene ID	SSB/BPH	Control	log2FoldChange	Padj			Gene ID	SSB/BPH	SSB	log2FoldChange	Padj				Correlation value between the rice response to insect herbivores treatment and the Arabidopsis response to a hormone treatment					The expression level of each gene was calculated as FPKM (fragments per kilobase of transcript per million per million fragments mapped)
	Gene ID	Control-1	Control-2	Control-3	SSB-1	SSB-2	SSB-3	BPH-1	BPH-2	BPH-3	SSB/BPH-1	SSB/BPH-2	SSB/BPH-3		Os11g0115100	8.54054	57860.6	-12.7388	3.52051e-265	down		Os04g0493100	302.398	962.595	-1.67061	4.75384e-08	down		Os11g0115100	5.88503	58385.4	-13.2972	8.39117e-151	down		Os06g0242700	30.116	5377.29	-7.48008	1.19e-20	down		Treatment (Time in h)	SSB vs Control	BPH vs Control	SSB/BPH vs Control	SSB/BPH vs SSB		Gene ID
	Os01g0348900	252.447	433.875	656.835	9475.71	12729	22205.9	679.451	249.988	658.011	4754.87	150.038	456.537		Os08g0460000	16.7177	40319.4	-11.2308	1.16229e-143	down		Os03g0729600	124.454	371.266	-1.57601	3.59418e-05	down		Os08g0401500	36.8176	6235.92	-7.40575	1.27867e-62	down		Os06g0242600	2.81713	437.699	-7.32369	6.57e-14	down		MJ (0.5)	0.255461	0.618144	0.232996	-0.34577		Os01g0124200
	Os02g0626100	2756.1	2651.13	3640.42	3444.89	9160.44	1168.52	7925.2	3794.56	6748.1	16456	310.64	7545		Os02g0662100	8.015	30843	-11.9004	6.07715e-135	down		Os02g0134000	90.5129	385.654	-2.09048	3.59418e-05	down		Os02g0662100	12.0353	31127.2	-11.316	2.29168e-45	down		Os09g0492700	453.25	6437.84	-3.82951	9.29e-14	down		MJ (1)	0.268939	0.475324	0.238118	-0.512219		Os01g0124100
	Os11g0167800	5020.33	5248.95	5363.12	3993.2	3560.03	3545.4	5328.63	4051.16	3052.3	4833.88	2766.31	4859.04		Os03g0401300	297.612	9396.56	-4.97994	5.66484e-131	down		Os07g0413800	338.814	2035.77	-2.58711	5.28149e-05	down		Os07g0510900	6.08017	1467.53	-7.96099	1.49129e-40	down		Os11g0592000	44.4903	3128.37	-6.14369	2.21e-13	down		MJ (3)	0.275344	0.495719	0.292165	-0.725076		Os01g0124401
	Os03g0670700	4057.38	3224.89	3902.18	4601.16	4091.87	3264.52	4469.96	4081.31	3849.84	7718.95	6920.11	4349.16		Os02g0232900	38.6042	5787.11	-7.22762	5.09628e-119	down		Os10g0569400	252.672	76.4485	1.7242	5.28149e-05	up		Os10g0150400	1.42966	35400.6	-14.6961	4.93105e-40	down		Os04g0107900	24.9156	834.267	-5.05593	8.5e-09	down		SA (3)	0.246756	0.165443	0.184425	-0.422394		Os01g0615050
	Os11g0115350	6354.6	1397.71	2471.2	575.276	358.621	509.059	5233.97	597.872	280.409	678.802	752.463	415.224		Os07g0147550	14159.4	20.9902	9.39482	7.4849e-111	up		Os01g0840100	262.027	1048.57	-2.00098	6.80288e-05	down		Os09g0132900	1.3576	2818.18	-11.1005	2.86113e-39	down		Os11g0539500	4.55679	853.98	-7.56983	3.35e-08	down								Os01g0615100
	Os01g0256500	354.563	450.066	723.848	4656.93	10060.2	2212.68	879.294	1112.96	1651.8	16329	3654.98	1493.61		Os03g0833100	60.9168	4406.14	-6.1739	1.90686e-109	down		Os07g0637700	1.63105	138.52	-6.41846	8.23265e-05	down		Os06g0553200	3.12315	22446.1	-12.8644	2.07396e-38	down		Os06g0726200	283.103	3810.96	-3.75075	1.01e-07	down								Os03g0830600
	Os01g0600900	6172.53	5578.26	7579.58	5171.34	5787.86	8666.6	3759.13	1937.78	5102.08	2679.08	1419.53	6897.91		Os03g0108300	4.19935	6860.78	-10.6688	3.54949e-94	down		Os05g0143600	0.992273	170.578	-7.44838	0.000122153	down		Os01g0952000	7.39157	8542.18	-10.1448	7.51409e-38	down		Os04g0474800	957.852	4599.4	-2.26362	1.29e-07	down		Figure 4d, e source data						Os03g0830800
	Os07g0529800	1676.56	1369.88	1476.16	2696.07	3359.16	1827.62	5832.19	1408.76	2320.78	4681.08	2369.66	4348.19		Os03g0703000	659.825	11279	-4.0953	5.7037e-92	down		Os03g0804200	1147.33	15922.2	-3.7947	0.000122153	down		Os10g0150700	0.84856	22302.3	-14.549	5.99041e-36	down		Os01g0952100	5.9938	183.113	-4.96548	1.54e-07	down		Treatment	Replicate	Contents of JA （µg/g）	Contents of SA (n/g)			Os12g0437800
	Os02g0161900	594.792	581.75	945.512	2604.48	6382.14	1284	1288.77	1345.09	1635.73	19140.1	1398.28	861.991		Os07g0590700	51.9291	7711.92	-7.21786	1.679e-91	down		Os12g0101800	739.968	335.971	1.13913	0.000155168	up		Os11g0696200	100.603	1320.63	-3.71331	8.12282e-36	down		Os01g0946700	35.3168	2037.75	-5.84854	1.94e-07	down		Control	1	0.146977	5.28814			Os04g0526600
	Os04g0659300	1.47419	3.30294	5.07413	972.282	1864.78	5801.48	3.26532	32.829	23.2887	1041.65	1650.05	6.34768		Os03g0250200	59.064	1759.87	-4.89686	7.80843e-91	down		Os11g0687200	295.909	65.3983	2.18081	0.000155168	up		Os10g0531700	4.61811	550.311	-6.86149	1.05636e-35	down		Os08g0544400	64.6467	3624.83	-5.81306	6.12e-07	down		Control	2	0.153597	5.54159			Os12g0548401
	Os06g0728000	2323.27	1724.53	1900.36	2801.66	3199.88	2167.97	3037.19	2065.78	1818.67	5772.95	1853.46	2601.24		Os07g0245100	22154.5	436.931	5.66428	8.86129e-91	up		Os04g0587500	675.905	218.525	1.62921	0.000155168	up		Os09g0363900	40.4997	1692.05	-5.39382	1.55398e-35	down		Os01g0946600	6.58	544.827	-6.38512	2.44e-06	down		Control	3	0.134523	4.74058			Os01g0132000
	Os01g0501800	1784.91	1304.7	1826.37	1930.92	2881.17	1886.83	2298.6	1063.6	1398.01	3903.06	843.329	2843.8		Os03g0323500	15.8076	1427.89	-6.49182	2.48438e-90	down		Os03g0804000	0.32621	140.463	-8.66836	0.000216858	down		Os02g0219200	2.75486	1067.15	-8.55179	2.17744e-35	down		Os07g0281800	194.828	697.258	-1.83974	6.13e-06	down
	Os12g0632000	2205.86	1460.24	1542.26	2097.49	1658.51	1491.62	2519.13	1733.67	2215.66	2284.84	3924.18	2589.62		Os01g0262500	94.9213	1485.8	-3.9674	2.90033e-90	down		Os11g0629100	147.286	449.575	-1.61102	0.000221573	down		Os10g0150600	0.884594	18253.9	-14.2441	3.85832e-34	down		Os01g0138800	28.0757	987.024	-5.13908	7.01e-06	down
	Os11g0171300	1117.92	757.228	1109.65	939.984	1912.77	633.263	1687.56	784.418	761.194	1660.32	581.674	2234.57		Os01g0868900	8.2888	10200.1	-10.2529	5.98991e-87	down		Os06g0334400	2185.65	1126.09	0.956796	0.000228627	up		Os10g0148100	0.613752	11505.1	-14.14	2.23004e-33	down		novel.245	16.0518	204.938	-3.68301	9.55e-06	down		SSB-12 hr	1	0.850496	9.89117			Figure 4g source data
	Os05g0247100	90.2483	63.2194	170.857	5644.89	5443.96	9866.2	217.578	188.467	119.354	1298.83	833.51	480.501		Os04g0137100	8.75051	3205.78	-8.51588	1.17603e-83	down		Os03g0336200	823.615	263.922	1.64162	0.000433931	up		Os01g0743200	3.02207	524.635	-7.49856	2.95458e-31	down		Os05g0247100	20279	158062	-2.96246	1.22e-05	down		SSB-12 hr	2	0.807185	10.4875			Treatment
	Os06g0612800	1160.85	907.177	1233.99	2253.28	2346.62	1087.48	2309.44	1356.88	1679.15	3694.77	1741.49	2002.13		Os01g0668100	360.459	25181.7	-6.12626	2.32262e-81	down		Os05g0548900	814.454	7048.68	-3.1134	0.000433931	down		Os06g0137400	3.26051	646.674	-7.55708	3.00478e-31	down		Os02g0720600	610.696	4780.94	-2.9689	1.32e-05	down		SSB-12 hr	3	0.827776	9.01604			0 hr
	Os11g0645400	788.521	1416	1252.73	125.026	35.277	85.2987	4410.41	1466.52	54.2461	87.0035	0.340197	1068.26		Os10g0569400	2472.24	76.3483	5.01722	3.18132e-80	up		Os02g0505500	49.5611	192.536	-1.95993	0.000433931	down		Os12g0630600	2.51642	1851.59	-9.63331	4.16241e-31	down		Os09g0453900	176.012	809.462	-2.20023	1.61e-05	down								0 hr
	Os01g0102900	1459.64	1370.3	1181.04	3587.91	3120.1	2794.6	1624.63	777.062	1662.48	3221.35	8829.7	3749.98		Os11g0179000	17.2592	947.22	-5.78098	9.71931e-80	down		Os04g0688100	350.289	101.069	1.79277	0.000475582	up		Os03g0807500	2.98967	1185.09	-8.57124	1.26298e-30	down		Os10g0550900	100.491	821.645	-3.0347	1.66e-05	down								0 hr
	Os09g0346500	2459.13	2375.4	3133.06	4032.38	4647.07	5201.87	1724.8	1154.99	1507.44	1950.25	2615.45	3617.98		Os03g0255100	21482.8	313.397	6.09834	3.75306e-79	up		Os01g0696800	160.918	4.08359	5.29999	0.000550772	up		Os11g0210100	1.08337	3129.02	-11.3145	1.19007e-29	down		Os04g0108101	17.4294	360.605	-4.36001	2.22e-05	down		SSB-24 hr	1	0.66868	7.73638			48 hr-Control
	Os01g0132000	54.0149	313.74	207.459	1140.46	1832.75	4616.91	5.16719	408.896	281.608	515.372	830.916	84.1117		Os05g0363500	175.654	8912.3	-5.66435	8.00125e-79	down		Os07g0631200	52.2242	225.031	-2.10503	0.00085187	down		Os06g0193200	5.01566	4632.28	-9.81605	3.78205e-29	down		Os11g0134700	8.99951	1548.61	-7.42396	2.22e-05	down		SSB-24 hr	2	0.675756	7.24746			48 hr-Control
	Os08g0237000	1709	1165.53	1886.7	600.61	346.162	878.507	1182.71	1306.83	847.093	718.925	251.783	734.84		Os01g0944700	5371.96	38.4571	7.12279	6.20323e-78	up		Os07g0449100	97.9178	216.587	-1.1463	0.000989227	down		Os06g0598800	9.58953	901.019	-6.55348	8.68806e-29	down		Os05g0586500	4.14021	66.8047	-3.98031	2.27e-05	down		SSB-24 hr	3	0.562763	7.3506			48 hr-Control
	Os01g0773700	1648.12	1196.99	1549.55	1397.74	1708.34	1631.28	1769.79	768.087	980.973	1034.82	847.279	2715.32		Os01g0952000	17.9565	8460.74	-8.87482	8.2611e-78	down		Os04g0403500	251.361	494.337	-0.976577	0.000989227	down		Os10g0551700	0	5830.09	-14.9944	9.55986e-29	down		Os01g0615050	29.2493	1235.3	-5.40532	2.27e-05	down								48 hr-BPH
	Os12g0115000	3547.32	1055.46	1913.03	187.49	169.851	213.875	1738.27	359.048	169.175	128.699	384.803	126.494		Os03g0186900	7.01199	4541.08	-9.36219	3.16957e-77	down		Os05g0562300	65.7599	195.335	-1.5698	0.000989227	down		Os02g0308400	0	5446.03	-14.8961	3.69049e-28	down		Os03g0399000	0	48.8473	-8.04173	3.48e-05	down								48 hr-BPH
	Os06g0320500	2280.57	1965.18	2441.05	2572.37	2749.76	2662.9	2121.76	1087.09	1515.23	1768.58	1755.57	3215.53		Os01g0140100	116.984	2159.77	-4.2077	7.70658e-77	down		Os07g0414000	120.122	468.477	-1.96352	0.000989227	down		Os03g0108300	9.71912	6922.71	-9.52184	5.36628e-28	down		Os03g0148000	12.3652	822.123	-6.05681	3.48e-05	down		SSB→BPH	1	0.382554	0.794049			48 hr-BPH
	Os07g0147500	1691.7	1746.58	2060.56	3614.85	3980.27	3030.59	1214.66	1223.01	3010.66	2439.32	9270.5	3652.55		Os01g0957100	18.4288	1987.09	-6.74984	8.58376e-76	down		Os03g0849800	286.487	664.693	-1.21347	0.000989227	down		Os07g0580300	9.01181	629.309	-6.1299	1.589e-27	down		Os07g0694300	287.675	1097.64	-1.93206	3.48e-05	down		SSB→BPH	2	0.377398	0.678894			48 hr-SSB
	Os03g0227800	1220.39	934.404	1084.91	1189.49	1582.68	895.657	1544.7	1147.52	1194.77	2516.98	935.431	1259.62		Os01g0799500	45.1897	6082.93	-7.06922	5.46321e-75	down		Os03g0788200	466.721	1103.01	-1.2408	0.00104612	down		Os07g0658600	0	3565.13	-14.2848	2.56088e-27	down		Os12g0555300	75.2782	1701.58	-4.49759	3.48e-05	down		SSB→BPH	3	0.383935	0.650476			48 hr-SSB
	Os06g0101600	1987.83	1495.88	1705.34	1326.41	1357.29	1895.8	1693.45	826.001	895.244	464.824	766.685	2684.34		Os08g0401500	41.0437	6178.51	-7.235	2.31293e-74	down		Os12g0528100	55.6973	158.216	-1.50552	0.00104612	down		Os04g0553500	4.34701	2011.05	-8.93554	3.2499e-27	down		Os03g0661600	30.5557	538.158	-4.14707	3.48e-05	down								48 hr-SSB
	Os12g0563600	3649.42	481.85	1381.97	53.028	38.7678	38.9468	1527.33	310.018	178.791	460.45	15.097	104.152		novel.1019	2471.49	22.8556	6.75734	5.57748e-73	up		Os11g0242600	167.93	465.849	-1.47232	0.00108422	down		Os03g0323500	17.3032	1440.58	-6.35849	3.36666e-26	down		Os11g0312220	9.26359	126.559	-3.75542	3.48e-05	down								48 hr-SSB/BPH
	Os07g0141400	1621.35	1226.69	1527.77	1349.54	1449.65	1614.43	1534.69	887.323	969.962	926.4	1044.92	1971.43		Os07g0510900	9.10232	1454.04	-7.32083	2.83737e-71	down		Os03g0254200	8.06591	47.7869	-2.56743	0.00121587	down		Os10g0463200	0	3822.6	-14.3855	3.7811e-26	down		novel.510	24.88	259.985	-3.38687	3.89e-05	down								48 hr-SSB/BPH
	Os11g0115100	4221.96	5254.69	5335	0.468062	0.727157	0.948574	9.00942	5066.9	3024.99	0.502172	0.702644	0.277293		Os01g0825800	3795.14	72.1804	5.71858	2.67569e-69	up		Os06g0119100	279.426	563.411	-1.01202	0.00134067	down		Os02g0732800	1.19147	3681.77	-11.5203	6.84708e-26	down		novel.1759	0	68.0755	-8.51995	4.43e-05	down								48 hr-SSB/BPH
	Os08g0200300	1399.58	818.137	1113.25	1012.37	1171.05	1343.31	1403.31	658.381	470.778	569.76	302.044	1703.16		Os01g0937900	37.6136	1225.85	-5.03054	8.42865e-69	down		Os06g0559400	102.345	14.655	2.8127	0.0015081	up		Os01g0924933	3.09777	2435.84	-9.59494	4.31692e-25	down		Os09g0537700	1462.34	26.8883	5.76522	4.78e-05	up								72 hr-Control
	Os04g0414700	1604.41	1386.05	1693.96	1890.26	1911.24	2112.24	1910.17	723.837	1110.11	1036.87	1092.8	2466.35		Os02g0697800	206.921	2451.83	-3.56691	2.14416e-68	down		Os08g0546800	37.5964	133.852	-1.83465	0.00177491	down		Os01g0601200	6.87096	1693.4	-7.91044	5.25905e-25	down		Os05g0477900	3343.68	16273.7	-2.283	5.09e-05	down								72 hr-Control
	Os03g0592500	1864.01	1759.23	2358.04	2053.06	2646.71	4151.59	1376.28	521.823	924.827	958.327	492.885	3172.09		Os01g0848900	875.425	13.6827	6.00283	1.6348e-67	up		Os02g0599500	28.5005	1.41713	4.37215	0.00177491	up		Os01g0607000	3.1662	1152.07	-8.57998	1.27484e-24	down		Os01g0800500	8.47153	461.774	-5.79796	6.05e-05	down								72 hr-Control
	Os07g0544800	1325.09	943.166	1214.06	1095.65	1452.73	1389.53	1378.69	840.786	801.211	963.022	1158.01	1584.79		Os07g0413800	9.20869	2032.61	-7.79641	3.19644e-67	down		Os05g0360400	97.7285	25.2663	1.94699	0.00177491	up		Os01g0827300	3.83823	1087.51	-8.09104	2.92402e-24	down		Os03g0341600	24.0355	2749.19	-6.84746	6.05e-05	down								72 hr-BPH
	Os06g0336200	1733.42	1321.08	1982.06	639.352	1545.37	351.648	593.177	2410.14	1512.49	2745.84	663.554	466.338		Os12g0630200	2448.73	29.2358	6.38734	3.65291e-66	up		Os10g0565150	958.411	210.7	2.18604	0.00177491	up		Os04g0560100	0	1855.39	-13.3426	8.74255e-24	down		Os11g0592100	3.74326	157.722	-5.37053	0.000113474	down								72 hr-BPH
	Os08g0435900	1771.85	1644.29	2005.61	2594.7	2431.28	2838.9	1441.48	807.925	1209.29	1118.9	1702.54	2558.01		Os01g0314100	9129.34	590.479	3.95067	3.65291e-66	up		Os01g0123900	29.4497	3.37615	3.11573	0.00177491	up		Os07g0600000	0	2188.27	-13.5807	1.44172e-23	down		Os03g0270800	6.63532	257.311	-5.24933	0.000127078	down								72 hr-BPH
	Os08g0560900	1755.97	1337.89	1737.29	1361.21	1428.01	1603.34	1637.01	919.51	1075.25	839.91	869.066	2023.68		Os06g0478600	4.16746	1308.63	-8.27933	4.55775e-66	down		Os01g0127600	140.203	1.05111	7.07774	0.0017803	up		Os02g0616100	1.22387	1203.16	-10.2378	1.82856e-23	down		Os05g0399400	25.4121	306.621	-3.60714	0.000130949	down								72 hr-SSB
	Os12g0515800	866.922	1673.54	1053.08	3046.97	1282.81	2168.25	468.483	729.469	1444.45	590.785	2250.47	1641.2		Os03g0239000	5.59947	1469.63	-8.05138	5.57963e-66	down		Os11g0128500	18.0748	903.971	-5.64579	0.00183604	down		Os03g0685300	27.1839	458.459	-4.08786	2.53416e-23	down		Os02g0575000	54.7854	633.058	-3.52694	0.000164265	down								72 hr-SSB
	Os05g0489600	916.808	911.861	1058.95	1361.01	1230.2	855.104	1235.42	1240.88	1443.03	2090.68	1719.37	1071.4		Os04g0486950	18614.5	116.066	7.32518	6.81389e-66	up		Os05g0421900	18.969	144.769	-2.93211	0.00185109	down		Os04g0447600	2.88495	429.403	-7.22501	3.2072e-23	down		Os08g0508000	14.4835	387.873	-4.75687	0.000174467	down								72 hr-SSB
	Os08g0104600	1078.89	744.008	947.109	425.475	559.531	636.646	1259.17	464.102	334.521	242.662	89.2581	1502.62		Os03g0738900	121.103	2157.23	-4.15477	5.25121e-65	down		Os03g0111400	162.217	512.499	-1.65911	0.0020564	down		Os04g0642000	27.7959	1601.58	-5.83696	4.36714e-23	down		Os07g0496700	13.4226	97.8047	-2.85733	0.000189812	down								72 hr-SSB+BPH
	Os07g0435300	1478.02	965.273	1452.7	1198.71	1435.16	1433.93	1510.98	747.066	804.653	871.12	699.115	1887.98		Os01g0195200	37.205	1645.82	-5.46964	4.44347e-64	down		Os02g0471500	2552.97	1279.39	0.996705	0.00212514	up		Os06g0113900	1147.13	7733.69	-2.75319	4.80349e-23	down		Os08g0544250	18.0594	1366.11	-6.25507	0.000196207	down								72 hr-SSB+BPH
	Os01g0720500	3404.27	1413.88	2759.32	507.172	1646.83	2228.74	1974.98	505.187	3456.52	182.05	2.42857	3003.96		Os05g0436100	3.65354	1885.62	-9.03816	4.70135e-64	down		Os10g0416500	182.028	2.12458	6.43717	0.00212514	up		Os06g0676700	5.26789	220.782	-5.36043	8.91255e-23	down		Os02g0332450	0.321356	96.2281	-8.05766	0.000201628	down								72 hr-SSB+BPH
	Os05g0178300	1136.93	672.242	931.082	864.532	961.728	652.14	1131.52	830.806	846.366	1386.6	340.551	838.755		Os06g0695400	3729.18	8.54081	8.77192	1.71928e-63	up		Os08g0151300	141.475	342.597	-1.27691	0.00220935	down		Os01g0636500	4.00097	616.216	-7.18549	2.68392e-22	down		Os02g0640500	5.88054	164.043	-4.83796	0.000202052	down
	Os11g0660500	1042.21	924.067	913.338	983.15	764.807	799.231	1044.78	1184.91	1299.8	916.905	1901.23	1105.98		Os09g0363900	51.4895	1676.44	-5.02633	4.3134e-63	down		Os01g0507700	1178.59	2569.74	-1.12445	0.00234605	down		Os07g0599600	68.5266	1244.57	-4.17784	3.44543e-22	down		Os06g0718300	0.832099	110.237	-7.25949	0.000202052	down
	Os05g0560000	1621.06	1027.04	1438.67	1101.47	1325.65	1588.87	1554.11	626.364	841.743	524.327	530.518	2196.74		Os01g0315700	7.22907	934.249	-7.0263	5.67221e-63	down		Os08g0440300	1662.23	894.947	0.893439	0.00268325	up		Os07g0590700	30.0134	7782.6	-8.01495	7.05512e-22	down		Os06g0244000	103.89	1629.52	-3.97255	0.000228318	down
	Os07g0148900	1632.93	1142.86	1591.2	1092.03	1190.79	1387.41	1566.81	682.476	769.916	543.604	284.716	1915		Os05g0421600	861.215	29.85	4.855	1.82778e-62	up		Os06g0119300	121.714	296.468	-1.28505	0.00279693	down		Os01g0262500	86.2739	1499.11	-4.11597	1.10637e-21	down		Os03g0830500	14.1593	1119.81	-6.30318	0.000253398	down
	Os02g0115700	1758.6	1491.62	1428.72	1983.66	859.674	1926.24	1536.5	957.917	1850.28	1093.14	4554.09	1476.55		Os03g0231600	992.155	6.8298	7.18479	9.37176e-62	up		Os02g0640100	9.42853	140.55	-3.90023	0.00279693	down		Os07g0564200	40.3324	1147.93	-4.83977	1.29403e-21	down		novel.721	0.41605	110.791	-8.26111	0.000359235	down
	Os12g0115500	672.327	916.069	403.447	1414.53	1316.85	1940.97	1169.69	428.782	805.356	522.461	932.698	1983.32		Os06g0113900	1256.81	7665.09	-2.60872	6.28135e-61	down		Os12g0448900	2187.9	599.97	1.86648	0.00312462	up		Os12g0603700	40.1108	539.08	-3.74557	3.16168e-21	down		Os01g0124200	898.331	25272.1	-4.81451	0.000359235	down
	Os07g0558400	1640.29	1291.78	1690.42	1111.46	1239.48	1815.41	1138.98	659.015	695.089	279.134	254.255	1857.57		Os05g0421450	698.267	19.6506	5.14627	8.16924e-61	up		Os09g0457100	2.2824	25.3356	-3.49059	0.00314586	down		Os02g0691500	7.02981	423.959	-5.94781	4.61969e-21	down		Os01g0185900	28.8329	284.46	-3.30903	0.000367579	down
	Os08g0460000	2557.46	1936.34	3033.44	1.08241	1.59308	0.377848	114.469	2948.92	2016.92	20.6099	0.228056	39.1839		Os08g0103500	133.14	1432.81	-3.42876	1.13668e-60	down		Os05g0491200	1481.78	573.132	1.37075	0.00320685	up		Os01g0315700	9.84608	942.877	-6.60966	6.70686e-21	down		Os05g0399300	17.0148	273.006	-4.00083	0.000367579	down
	Os11g0242800	1114.84	946.743	1278.87	996.681	1214.69	1701.42	1136.54	478.108	553.59	260.618	222.13	2109.6		Os10g0533150	5.83074	779.261	-7.0596	1.1674e-60	down		Os01g0611000	647.418	1893.89	-1.54867	0.00320685	down		Os01g0855000	59.1621	3870.38	-6.02934	9.54379e-21	down		Os10g0377000	21.6489	655.161	-4.92198	0.000418712	down
	Os03g0726100	1638.19	1457.91	1734.44	338.486	155.943	355.743	1299.84	1421.15	830.075	651.131	173.991	662.279		Os05g0363566	18.5139	911.634	-5.62193	1.57922e-58	down		Os01g0136300	36.5944	259.105	-2.82343	0.00343239	down		Os01g0195200	33.5554	1660.92	-5.62028	1.16176e-20	down		Os04g0398000	172.764	1591.24	-3.20559	0.00046935	down
	Os04g0598000	789.32	674.512	744.547	1185.81	1093.37	942.269	1190.92	731.721	803.859	1222.86	1035.97	1065.24		Os06g0696400	15.6101	614.943	-5.30177	2.60851e-58	down		Os06g0591200	151.651	7.29418	4.3706	0.0034682	up		Os07g0101000	0	1254.5	-12.7781	2.56254e-20	down		Os06g0352200	13.7452	522.307	-5.24702	0.000484658	down
	Os03g0791800	665.924	627.949	618.801	1043.92	920.842	640.766	1091.32	783.981	1027.05	1225.67	1481.23	966.12		Os05g0406800	71.063	3661.68	-5.68517	3.61331e-58	down		Os01g0194300	327.711	122.633	1.41968	0.0034682	up		Os07g0677900	4.71919	230.845	-5.60152	3.79943e-20	down		Os06g0284900	0.983161	153.214	-7.27876	0.000492414	down
	Os01g0200700	361.426	801.153	149.407	2060.02	823.118	1896.63	347.612	158.502	918.152	1431.6	5616.91	425.025		Os03g0859100	10.2712	4674.22	-8.84086	6.21705e-58	down		Os09g0514200	88.094	573.155	-2.70141	0.00349926	down		Os05g0406800	175.355	3695.51	-4.40025	4.21354e-20	down		Os08g0277200	9.69848	189.779	-4.29051	0.000506147	down
	Os03g0765900	772.354	480.591	633.039	418.851	535.158	445.01	882.816	435.565	318.454	282.176	59.5541	1183.89		Os10g0150700	3.93266	22103.5	-12.4624	7.45236e-58	down		Os07g0621800	52.5274	235.882	-2.16486	0.00359971	down		Os03g0398250	18.4434	378.59	-4.34195	4.36424e-20	down		Os05g0562800	10.6062	848.319	-6.31538	0.000506929	down
	Os05g0111300	935.115	1951.75	1488.36	1352.18	672.758	1457.74	1067.91	611.144	1641.15	777.8	182.337	707.647		Os11g0592000	3077.31	4.05614	9.55983	1.10987e-56	up		Os01g0651350	79.7944	654.444	-3.0345	0.0036753	down		Os08g0562500	5.83495	1325.84	-7.83908	4.5061e-20	down		novel.741	68.0803	3.03785	4.50242	0.000506929	up
	Os11g0707000	312.787	221.731	278.924	302.064	509.049	294.527	607.432	178.654	138.864	253.538	199.543	900.006		Os07g0675100	5.66151	1089.29	-7.61393	4.38899e-56	down		Os07g0663800	425.983	94.8281	2.16861	0.00390136	up		Os05g0583600	3.93567	505.943	-7.03132	5.06245e-20	down		Os01g0859100	15.8801	302.725	-4.24763	0.000606739	down
	Os05g0227600	1988.12	1316.85	1729.26	324.109	152.707	268.444	493.749	885.39	524.765	163.955	4.40901	345.643		Os07g0606800	6.29598	904.604	-7.18778	8.97325e-56	down		Os03g0335200	34.1562	0	7.50217	0.0039364	up		Os02g0575200	11.595	3805.36	-8.33142	8.14377e-20	down		Os04g0450600	111.777	726.344	-2.70142	0.000667309	down
	Os05g0344200	408.679	241.814	469.817	705.321	1201.91	546.417	504.536	568.268	522.421	1207.91	899.896	663.19		Os07g0684800	8863.13	178.952	5.63068	9.62548e-55	up		Os03g0332900	100.88	212.52	-1.07684	0.00400388	down		Os11g0693800	144.006	2270.12	-3.97457	8.14377e-20	down		novel.425	1.94723	48.9239	-4.63022	0.00074159	down
	Os05g0477900	113.598	264.068	190.215	1405.41	2211.56	2951.42	264.371	188.444	415.208	368.384	562.984	384.158		Os01g0264400	9.175	515.515	-5.82197	1.05659e-54	down		Os03g0232800	159.442	348.334	-1.12718	0.00406769	down		Os01g0854800	0	2572.2	-13.8139	1.90223e-19	down		Os01g0327000	38.7391	231.617	-2.57844	0.00078609	down
	Os06g0246000	902.076	817.123	908.917	830.466	741.213	588.538	956.374	949.685	1018.76	739.724	1395.4	664.894		Os03g0760200	3684.54	139.874	4.7187	1.74801e-54	up		Os04g0359100	576.266	1199.59	-1.05811	0.00406769	down		Os04g0545250	0.815911	1029.98	-10.6263	2.00659e-19	down		Os11g0477400	111.11	298.003	-1.42204	0.000790346	down
	Os12g0291100	508.994	443.836	363.36	495.047	531.403	644.929	1227.94	171.619	161.135	191.373	185.952	2025.53		Os05g0153000	116.81	2825.94	-4.59597	5.96372e-54	down		Os06g0247000	68.7412	172.965	-1.33264	0.00406769	down		novel.1513	25.3424	723.406	-4.85292	2.59484e-19	down		Os03g0361500	2.87349	55.1522	-4.23247	0.000839788	down
	Os02g0197600	1038.57	967.375	1235.63	1561.72	1892.21	1937.58	1092.92	413.733	684.75	1388.64	760.715	2118.78		Os01g0525700	67.0188	1284.14	-4.25902	4.52407e-53	down		Os04g0689500	2985.09	9427.09	-1.65906	0.00406769	down		Os11g0503900	10.6185	1150.18	-6.73819	2.7238e-19	down		Os12g0569500	1107.75	7046.86	-2.66932	0.000857342	down
	Os02g0750100	911.31	643.589	796.643	656.412	979.583	715.277	871.668	456.06	459.301	803.546	308.872	1116.64		Os04g0644400	12.3367	24154.3	-10.9348	2.36455e-52	down		Os08g0137800	32.3382	0	7.42363	0.00406769	up		Os11g0195800	2.84892	301.547	-6.72198	2.84931e-19	down		Os01g0838600	6.6556	135.648	-4.36877	0.000872138	down
	Os12g0189300	313.547	496.961	473.803	164.56	234.476	1562.77	310.107	529.076	200.123	530.38	24.12	198.344		Os01g0939600	435.964	3498.38	-3.00435	3.03381e-52	down		Os01g0313300	63.2776	245.555	-1.95394	0.00408397	down		Os08g0335600	2.88834	1716.8	-9.29253	3.25296e-19	down		Os01g0639600	110.483	568.345	-2.36049	0.000878862	down
	Os05g0190300	618.586	649.735	844.308	278.911	9.90431	176.892	1189.98	670.458	315.654	120.21	0.288556	299.609		Os01g0607900	57.1493	5143.11	-6.49501	3.03381e-52	down		Os01g0106400	423.336	2619.9	-2.62978	0.00408397	down		Os07g0599700	11.7887	1711.33	-7.18158	4.59886e-19	down		Os01g0550800	534.261	57923.6	-6.76086	0.000878862	down
	Os03g0306800	1187.49	593.437	940.763	628.874	496.679	458.507	1000.28	785.764	590.088	1167.79	164.392	547.392		Os07g0600000	4.01241	2168.04	-9.10614	8.42301e-52	down		Os02g0537000	217.931	654.667	-1.58668	0.00413384	down		Os01g0208400	69.983	2190.86	-4.97485	5.26237e-19	down		Os06g0291500	13.4994	139.134	-3.36475	0.00118559	down
	Os01g0124200	0.771078	3.37828	5.03504	778.547	549.057	2777.53	0.323757	14.1302	9.94305	106.737	25.9063	7.89199		Os12g0569500	6989.73	17.5745	8.62661	1.93253e-51	up		Os03g0852400	787.53	3099.34	-1.9766	0.00437899	down		Os01g0296450	1.76217	587.331	-8.30445	5.26237e-19	down		Os09g0262000	190.075	7165.13	-5.23588	0.00118559	down
	Os12g0420400	1053.87	729.419	1001.08	972.546	1087.59	1110.53	1008.65	496.95	605.306	648.209	552.461	1156.27		Os08g0442000	5.40624	625.248	-6.83051	2.60196e-51	down		Os02g0513100	1.58798	37.6889	-4.56298	0.00448181	down		Os02g0136900	1.08675	1671.89	-10.7186	6.21506e-19	down		Os04g0108600	850.824	11379.3	-3.74107	0.00119902	down
	Os09g0481200	777.454	697.43	858.49	891.551	1012.86	1179.81	843.374	341.272	519.17	368.087	399.652	1265.36		Os12g0630100	940.739	13.4929	6.13472	3.59539e-51	up		Os06g0627500	21.526	102.453	-2.2548	0.00462337	down		Os03g0291800	457.259	3040.81	-2.73261	1.32409e-18	down		Os01g0795400	418.569	4176.48	-3.31832	0.00133353	down
	Os06g0130800	746.432	570.099	572.709	912.977	905.092	573.535	1082.55	685.691	767.543	1232.63	852.392	707.031		Os01g0315600	3.59503	695.268	-7.60386	6.12899e-51	down		Os03g0861000	7.84737	77.4929	-3.30944	0.00511249	down		Os06g0680700	2.71519	256.536	-6.62779	1.43324e-18	down		Os08g0556900	368.406	17812.2	-5.59603	0.00138612	down
	Os07g0562700	1160.4	1122.59	1353.23	1067.29	1218.5	1731.93	734.001	475.431	672.405	505.648	479.705	1246.01		Os04g0505200	197.975	18440.9	-6.5411	2.88254e-50	down		Os06g0708832	666.332	1562.79	-1.22974	0.00511249	down		Os07g0599900	10.9184	2469.59	-7.80663	1.51442e-18	down		Os09g0333000	26.0531	118.184	-2.18042	0.00144537	down
	Os03g0778100	1051.09	724.633	1031.17	711.854	821.664	859.82	973.2	506.782	531.335	555.392	374.407	1094.32		Os10g0150600	1.9424	18091.3	-13.1822	3.91358e-50	down		novel.9	92.5516	328.877	-1.8285	0.00513334	down		Os06g0474500	2.85594	379.026	-7.0465	1.83442e-18	down		Os06g0112100	234.109	839.372	-1.84084	0.00175644	down
	Os10g0150400	592.799	3526.92	2205.86	0	0.850585	0.0605228	0.409838	4489.53	2184.14	0.140979	0.109588	0		Os10g0148100	0.989808	11401.9	-13.5138	7.38698e-50	down		Os12g0455000	0.992273	59.7352	-5.93344	0.00514907	down		Os08g0152800	724.313	6760.1	-3.22233	2.35527e-18	down		Os04g0107700	59.4706	2171.85	-5.18777	0.00177447	down
	Os04g0533300	786.841	1013.59	936.5	662.947	604.69	559.008	649.579	747.571	945.302	466.355	568.928	637.595		Os01g0644000	5405.55	145.876	5.21004	8.52908e-50	up		Os06g0661766	1899.97	604.239	1.65304	0.005946	up		Os12g0610800	0.812526	1418.48	-10.5942	2.38585e-18	down		Os09g0552600	16.5429	588.91	-5.1504	0.00184396	down
	Os03g0343900	826.395	636.018	915.157	572.54	657.312	722.434	909.048	509.674	481.498	374.817	316.853	758.998		Os04g0458600	1422.75	7.13594	7.63684	2.87648e-49	up		Os01g0929200	124.528	346.269	-1.47507	0.005946	down		Os01g0102000	1.35421	632.579	-8.70356	2.67145e-18	down		Os12g0491800	0	56.3355	-8.24737	0.00184396	down
	Os02g0121300	499.815	889.711	514.954	737.576	724.91	1000.07	512.87	735.998	772.676	394.481	1369.96	811.553		Os01g0358100	95.0358	2894.07	-4.9302	3.77622e-49	down		Os01g0609501	88.2198	4.94452	4.14474	0.005946	up		Os02g0833900	1.89928	422.203	-7.79202	3.21675e-18	down		novel.1019	271.896	2490.68	-3.19615	0.00184396	down
	Os10g0505700	131.87	177.587	184.141	959.743	1864.89	1468.07	109.288	222.777	99.719	359.443	693.526	181.261		Os11g0178800	81.8635	2318.8	-4.82678	4.86868e-49	down		Os03g0190000	292.715	498.486	-0.767736	0.00601954	down		Os11g0515000	62.3864	1303.3	-4.37567	3.5298e-18	down		Os01g0839100	1.5695	129.948	-6.46083	0.00232154	down
	Os04g0401000	241.908	490.061	466.731	753.811	1181	963.799	608.673	187.451	647.437	1407.65	314.952	928.174		Os06g0208700	1270.65	107.731	3.56009	1.78789e-48	up		Os01g0651400	55.8852	422.96	-2.9182	0.00613405	down		Os03g0850900	23.3779	1453.79	-5.95206	4.67291e-18	down		Os11g0147150	31.6751	1669.03	-5.72686	0.00232154	down
	Os08g0157500	1168.6	1132.53	1400.28	198.219	68.7933	334.07	1059.23	751.824	386.957	40.5173	24.118	1297.93		Os01g0819100	67.8172	676.619	-3.31605	1.91944e-48	down		Os10g0447900	278.279	902.113	-1.6965	0.00613405	down		Os05g0476400	3.93567	312.856	-6.33914	5.86056e-18	down		Os12g0151000	1.24815	104.728	-6.53593	0.00251316	down
	Os01g0974200	722.492	1833.19	1141.26	587.808	301.798	1455.19	933.536	275.245	1415.27	209.981	317.447	731.405		Os10g0529300	143.189	6052.3	-5.40242	2.69843e-48	down		Os02g0276200	333.284	869.822	-1.38443	0.00613775	down		Os04g0602500	14.2482	1048.05	-6.19408	5.89308e-18	down		Os06g0220900	2.7601	97.3008	-5.10189	0.00252797	down
	Os07g0556200	545.795	353.594	438.722	388.593	492.573	382.29	689.312	264.342	264.198	401.011	268.83	871.669		Os04g0666900	508.064	3396.96	-2.74118	2.8013e-48	down		Os10g0507700	3.24632	27.0177	-3.06348	0.00613775	down		Os12g0571700	17.8156	579.683	-5.01225	5.98989e-18	down		Os08g0538600	811.63	3392.4	-2.06346	0.00260032	down
	Os02g0465900	207.484	102.348	206.025	437.682	1299.42	123.168	805.221	359.098	296.691	1120.4	165.747	1076.78		Os05g0163700	3708.54	131.263	4.82032	3.75347e-48	up		Os12g0586300	1534.27	873.133	0.813114	0.00625819	up		Os02g0715000	0	743.114	-12.0226	8.29043e-18	down		Os09g0409000	3.08198	165.288	-5.75893	0.00260032	down
	Os07g0529600	1740.59	1288.37	1156.22	1074.73	941.826	1667.57	1581.74	504.918	598.443	755.294	1116.92	2598.27		Os04g0676400	89.615	1087.13	-3.59959	3.79797e-48	down		Os03g0392600	274.105	1518.44	-2.46996	0.00629874	down		Os04g0283900	164.312	1180.83	-2.84575	9.09151e-18	down		Os07g0281700	19.9663	120.691	-2.60743	0.00260032	down
	Os06g0335500	1074.04	938.173	1307.55	236.71	122.515	219.762	705.782	993.24	570.533	198.989	171.36	306.032		Os12g0448900	14406	599.547	4.58646	3.9041e-48	up		Os11g0449600	37.4049	296.294	-2.9876	0.00705807	down		Os08g0242900	171.304	1156.61	-2.75382	1.04543e-17	down		Os01g0954500	141.264	1265.42	-3.16585	0.00260032	down
	Os02g0626400	462.683	473.141	533.737	371.236	665.777	489.76	707.024	394.606	488.835	1044.31	72.5656	759.206		Os03g0327600	465.891	3766.23	-3.01459	4.19087e-48	down		Os03g0575200	84.0252	8.98113	3.21643	0.00705807	up		Os05g0376800	0	968.685	-12.4049	1.20829e-17	down		Os05g0453700	113.025	1721.04	-3.92892	0.00260032	down
	novel.1424	393.889	420.427	413.229	595.563	647.288	616.317	442.176	395.745	565.341	950.015	800.86	470.999		Os03g0371800	5.84492	1359.89	-7.86208	4.85801e-48	down		Os03g0405500	5118.27	1651.6	1.63179	0.00706506	up		Os06g0257600	0	2104.48	-13.5244	1.37696e-17	down		Os02g0112900	0	38.0275	-7.67966	0.00283847	down
	Os12g0555500	0.463566	4.67989	0.294767	306.82	1793.77	590.63	2.17889	104.134	401.948	18.4476	176.158	38.0242		Os01g0941200	917.408	5.46506	7.39362	4.85801e-48	up		Os08g0515700	2651.37	8975.14	-1.75919	0.00706506	down		Os03g0291200	0.407955	1236.82	-11.7958	1.59254e-17	down		Os01g0557100	36.1661	204.833	-2.49792	0.00284825	down
	Os03g0342900	344.526	272.631	351.972	677.992	1024.56	491.335	628.835	444.556	487.392	1465.48	766.924	736.322		Os04g0396800	5.60833	651.968	-6.8779	6.15802e-48	down		Os03g0110600	163.752	328.405	-1.00468	0.00716139	down		Os02g0445100	2.84553	501.782	-7.37715	1.99427e-17	down		Os09g0532000	781.1	7692.9	-3.30027	0.00284825	down
	Os05g0190500	1363.01	559.17	1817.6	33.2609	0.56861	7.13092	473.29	515.42	223.069	81.9916	0.274721	55.4145		Os01g0166500	29.2414	1660.36	-5.832	1.11279e-47	down		Os10g0146901	167.462	16.0578	3.38342	0.00725352	up		Os06g0179100	2.33988	286.129	-6.85222	2.60027e-17	down		novel.899	2.21222	55.1842	-4.70799	0.00284825	down
	Os01g0662300	836.217	389.416	678.273	198.627	204.187	198.325	721.219	459.939	284.515	174.043	70.2055	605.402		Os01g0265100	32.8843	2850.03	-6.44123	1.35859e-47	down		Os02g0526000	503.055	886.224	-0.817265	0.00725352	down		Os04g0683600	172.328	2085.66	-3.59694	2.86978e-17	down		Os01g0124100	140.294	2582.66	-4.20371	0.00285243	down
	Os05g0176700	438.856	153.424	612.037	574.431	813.663	393.985	303.825	510.549	418.416	722.42	295.238	134.366		Os05g0586400	43.1226	2197.82	-5.67335	2.64397e-47	down		Os02g0306401	411.305	112.586	1.86925	0.00728411	up		Os07g0634600	378.722	4105.38	-3.43705	2.98016e-17	down		Os01g0626400	34.8246	221.834	-2.67186	0.00285243	down
	Os11g0592200	3.26053	5.20189	4.11605	232.105	1779.48	601.795	1.83207	8.61107	20.5106	145.683	16.901	15.9497		Os04g0659300	49116.3	55.0155	9.8013	3.253e-47	up		Os03g0158500	9872.91	5416.34	0.866196	0.00733236	up		Os07g0142300	2.68618	1009.88	-8.58726	7.93914e-17	down		Os02g0188000	199.281	585.433	-1.55246	0.00285243	down
	Os08g0502700	245.23	134.112	105.173	408.103	537.67	334.161	491.784	144.402	152.674	389.056	426.284	921.433		Os01g0208400	20.0771	2170.69	-6.76214	3.34033e-47	down		Os05g0227600	18509.4	48621.2	-1.39333	0.00769853	down		Os05g0458500	0	624.606	-11.7718	8.16784e-17	down		Os06g0688200	4.80321	169.165	-5.19101	0.00291923	down
	Os05g0230700	636.315	635.686	667.162	489.885	229.87	336.326	590.488	699.444	518.965	193.727	602.312	568.62		Os08g0538600	3364.34	107.283	4.97022	3.89146e-47	up		Os12g0555000	695.58	0	11.8492	0.00782874	up		Os12g0569500	1065.53	17.7236	5.90301	9.64836e-17	up		Os04g0631100	23.3711	227.286	-3.29834	0.00312644	down
	Os02g0537700	773.628	362.691	571.548	195.952	174.711	195.184	759.134	411.845	262.431	106.962	97.433	735.292		Os10g0556100	89.397	9850.19	-6.78398	8.72184e-47	down		Os05g0376600	16.5732	96.5967	-2.54004	0.00795366	down		Os02g0189200	3.74392	840.924	-7.84585	1.33203e-16	down		Os06g0507100	0	44.8205	-7.9171	0.00312644	down
	Os01g0147900	478.145	487.766	469.04	418.15	440.127	421.971	456.384	448.885	462.741	589.684	471.297	455.094		Os03g0157300	163.055	1655.84	-3.34338	9.6557e-47	down		Os10g0456500	29.7461	267.025	-3.16541	0.00795366	down		Os10g0556100	138.602	9940.82	-6.16173	1.34392e-16	down		novel.1300	0.41605	50.3234	-7.12216	0.00323458	down
	Os04g0678700	639.524	398.66	404.532	330.893	435.56	602.184	649.92	457.85	169.366	40.9107	34.6609	1203.39		Os04g0642000	15.0553	1587.68	-6.72493	1.70407e-46	down		Os03g0273800	1855.27	4866.67	-1.39122	0.00814702	down		Os09g0567500	0.306876	1078.24	-11.5978	1.41372e-16	down		Os01g0928700	1.24815	161.592	-7.13574	0.00350979	down
	Os11g0247300	893.486	1130.5	1193.58	191.369	91.4843	206.157	451.186	1061.94	555.944	254.178	266.633	290.222		Os06g0559400	545.971	14.5827	5.24165	2.42066e-46	up		Os06g0664300	2640.11	5327.02	-1.01278	0.008369	down		Os06g0636700	0.306876	1228.08	-11.7856	1.68136e-16	down		Os01g0940700	956.161	2844.07	-1.57234	0.00378944	down
	Os03g0826800	96.3523	29.0947	159.147	1437.8	2001.52	767.792	177.955	194.273	362.612	3411.28	712.944	142.069		Os07g0529000	12432.7	1.0035	13.5731	3.17937e-46	up		Os01g0108400	98.6232	25.4386	1.95372	0.008369	up		Os02g0788600	21.3675	224.133	-3.39995	1.69825e-16	down		Os02g0823100	81.7413	907.917	-3.47101	0.00389063	down
	Os03g0203200	156.694	102.707	170.126	633.683	1127.07	589.747	313.555	252.941	255.402	1135.85	689.93	569.262		Os01g0123900	4225.07	3.37377	10.2821	7.63956e-46	up		Os03g0140200	2883.37	7763.75	-1.42898	0.00853077	down		Os03g0281900	13.8613	978.777	-6.13183	2.17093e-16	down		Os12g0129350	16.3912	336.343	-4.35716	0.0040218	down
	Os05g0562200	234.723	157.506	207.854	410.314	815.566	152.978	657.084	371.546	362.382	2335.1	242.757	417.039		Os10g0528900	17.2227	1782.02	-6.68508	9.58164e-46	down		Os06g0640800	35.1759	115.923	-1.72058	0.00853077	down		Os05g0363566	19.0685	920.097	-5.58905	2.34462e-16	down		Os09g0460700	12.0993	73.4954	-2.58424	0.0041072	down
	Os04g0667800	382.352	359.463	397.484	594.441	709.837	365.671	589.406	441.836	566.135	1058.17	668.096	544.868		Os04g0560100	1.62427	1839.06	-10.1459	1.13474e-45	down		Os04g0436400	591.222	331.037	0.836816	0.0090701	up		Os08g0267300	0.541684	645.676	-10.0038	2.84569e-16	down		Os09g0444900	3.91316	71.8417	-4.18481	0.00436828	down
	Os03g0828100	854.824	380.482	682.847	161.3	215.164	127.504	686.472	482.021	279.223	193.124	32.2852	632.317		Os02g0575200	14.6053	3769.01	-8.02007	1.36606e-45	down		Os01g0672100	911.932	1877.34	-1.04165	0.0092638	down		Os05g0355900	0	1041.32	-12.5094	3.02139e-16	down		Os05g0120200	431.925	2146.01	-2.31287	0.00438259	down
	Os06g0194000	741.825	788.569	767.536	454.682	354.838	561.891	823.08	526.602	753.541	454.962	494.027	458.649		Os10g0371000	799.558	9648.86	-3.59332	1.55099e-45	down		Os04g0583900	257.176	114.469	1.16989	0.00929273	up		Os04g0644400	69.7725	24378.9	-8.45036	3.52703e-16	down		Os08g0412700	3.36514	105.236	-4.969	0.00447688	down
	Os02g0223700	586.135	479.485	525.916	617.988	516.811	397.988	589.514	366.593	513.146	738.716	698.692	591.727		Os01g0601200	4.8675	1677.87	-8.42907	4.08175e-45	down		Os06g0157000	1191.79	2148.22	-0.849866	0.00972847	down		Os09g0427125	3.97171	200.971	-5.69628	3.83376e-16	down		Os11g0702100	8.69622	359.628	-5.36921	0.00469699	down
	Os08g0389700	249.819	271.057	272.322	419.488	853.27	1123.83	197.661	160.893	334.004	1771.05	287.778	174.675		Os07g0553700	1877.25	216.762	3.11564	1.0272e-44	up		Os07g0507700	4208.29	2321.62	0.858181	0.00987246	up		Os09g0443700	2.44096	271.819	-6.76161	5.11296e-16	down		Os07g0190000	55.5427	1819.76	-5.03259	0.00521109	down
	Os05g0355400	223.574	247.694	250.556	967.819	1343.26	478.661	243.16	246.685	690.677	1451.24	1746.37	518.954		Os03g0120000	11.548	498.641	-5.42239	1.21152e-44	down		Os01g0742400	244.027	28.1363	3.11594	0.00989126	up		Os02g0526700	23.1807	957.851	-5.37232	5.11296e-16	down		Os02g0709300	2.51487	123.974	-5.65832	0.00521109	down
	Os01g0124401	0.118181	0.961591	0.563606	271.408	182.33	1273.21	0.107513	1.94913	1.51268	113.196	2.16331	2.09959		Os04g0562800	68.9009	1234.79	-4.16268	1.36889e-44	down		Os10g0569800	180.23	7.84279	4.51401	0.0104119	up		Os03g0303100	31.0337	1164.3	-5.23089	5.8699e-16	down		Os03g0179700	10.305	90.0791	-3.16099	0.00635714	down
	Os01g0303000	633.432	629.609	494.704	996.162	884.367	1207.06	684.927	239.687	449.256	426.202	1689.51	1611.98		Os01g0243100	16.8152	468.992	-4.79917	1.52652e-44	down		Os05g0199100	727.133	1495.64	-1.04043	0.0108355	down		Os01g0834100	14.4166	289.496	-4.351	8.80447e-16	down		Os02g0761300	1.34232	33.0646	-4.62948	0.00707069	down
	Os07g0186000	309.506	361.883	347.322	612.33	707.048	674.939	414.561	248.032	500.016	550.097	908.484	669.169		Os12g0630600	2.56622	1834.7	-9.46891	1.74059e-44	down		Os12g0152100	269.819	931.166	-1.78698	0.0117277	down		Os10g0474800	93.5844	1653.28	-4.13889	1.02055e-15	down		Os02g0207100	3.95121	80.5691	-4.31493	0.00707069	down
	Os06g0264800	651.818	429.095	576.788	387.374	499.21	454.033	774.324	341.8	271.93	241.136	72.2175	827.025		Os06g0137400	4.59902	640.981	-7.13607	2.2733e-44	down		novel.1067	3.89299	77.6786	-4.32177	0.0118901	down		Os02g0656100	1.3576	419.281	-8.33856	1.11924e-15	down		Os01g0186000	66.9846	266.202	-1.992	0.00721455	down
	Os10g0330000	413.108	462.942	555.36	1190.81	896.599	868.152	717.226	258.722	491.141	932.762	1044.38	1093.65		Os04g0545250	3.34427	1020.58	-8.28651	2.67666e-44	down		Os03g0239300	2064.42	1057.84	0.964689	0.0119735	up		Os01g0264400	24.9107	520.216	-4.37473	1.16547e-15	down		Os02g0178800	462.322	1208.53	-1.38565	0.00742225	down
	Os06g0317600	299.738	40.5746	17.7381	3.06739	5.09974	7.67378	631.164	21.4739	13.5553	7.37859	0.888624	15.2072		Os04g0117900	1121.22	87.7298	3.67539	3.00797e-44	up		Os02g0828500	81.9874	222.114	-1.43945	0.0120587	down		Os07g0510833	0	413.985	-11.1783	1.22419e-15	down		Os05g0572700	4.59459	34.9803	-2.97349	0.00745287	down
	Os07g0577600	690.53	609.833	762.665	753.412	925.612	1045.04	708.218	287.112	430.779	476.545	383.052	1043.16		Os11g0210100	1.69164	3100.98	-10.8897	4.95692e-44	down		Os02g0170500	738.828	452.101	0.709018	0.012128	up		Os10g0524000	3.66145	310.681	-6.37769	1.24661e-15	down		Os07g0249900	12.8197	231.792	-4.18757	0.00756785	down
	Os02g0503400	464.357	333.687	378.707	434.957	336.125	277.105	432.014	482.526	493.448	478.581	846.425	452.986		Os08g0544400	3609.87	9.96877	8.50436	4.95692e-44	up		Os01g0926700	1668.33	3834.02	-1.20055	0.012128	down		Os01g0357900	528.506	4059.38	-2.94154	1.34187e-15	down		Os04g0636400	31.1586	616.847	-4.30758	0.00771204	down
	Os11g0116000	546.299	515.614	227.379	355.748	343.817	518.775	550.31	348.671	530.665	196.755	210.977	925.731		Os02g0219200	2.59105	1057.29	-8.66962	6.7578e-44	down		Os01g0106300	1626.09	4584.77	-1.49546	0.0121906	down		Os05g0458600	0.678798	846.604	-10.3616	1.6887e-15	down		Os03g0326200	22.5526	270.096	-3.57695	0.00814879	down
	Os09g0437500	330.57	318.801	210.709	1142.76	973.05	850.793	386.833	471.049	939.445	848.971	1725.2	508.622		Os09g0416900	12.0895	2348.57	-7.60516	1.46517e-43	down		Os05g0324700	161.658	11.3048	3.83904	0.0121906	up		Os08g0549600	0	312.905	-10.7745	2.54061e-15	down		novel.110	1.11566	92.4257	-6.44559	0.00815244	down
	Os05g0375400	45.2803	19.1414	65.6599	734.002	613.274	707.85	18.2644	53.6808	49.802	1465.32	3705.78	33.1666		Os04g0493400	2414.85	37.0282	6.02633	1.56822e-43	up		Os12g0174300	22.665	72.3801	-1.67109	0.0121906	down		Os01g0315600	8.99752	701.617	-6.3174	2.60252e-15	down		Os11g0684000	303.576	1657.15	-2.44899	0.00881741	down
	Os08g0498100	647.371	919.985	978.898	217.207	538.766	495.393	160.855	574.697	373.164	126.62	335.548	167.566		Os01g0550800	57510.8	0	18.2209	2.03921e-43	up		Os11g0210201	331.261	10.7688	4.94169	0.0121906	up		Os04g0483500	89.1144	1756.78	-4.30037	2.88959e-15	down		Os10g0101200	81.5051	364.369	-2.15993	0.00914574	down
	Os01g0550300	507.185	468.705	440.328	463.36	467.124	597.363	437.662	316.043	433.901	385.682	357.735	429.8		Os09g0555300	53.282	904.875	-4.08377	2.50211e-43	down		Os06g0208700	275.902	107.924	1.35386	0.0121906	up		Os08g0478000	6.15613	2743.06	-8.77253	3.29501e-15	down		Os10g0323500	10.2087	289.982	-4.81457	0.00958054	down
	Os05g0160300	513.926	219.194	312.503	629.299	343.121	924.084	573.73	264.095	109.384	160.357	12.0348	127.81		Os03g0861100	657.366	9960.59	-3.92139	2.84765e-43	down		Os04g0141400	16.0259	345.351	-4.42753	0.0125584	down		Os12g0182100	4.91796	223.959	-5.48497	4.24559e-15	down		novel.1458	0	16.2365	-6.45172	0.0096973	down
	Os02g0662100	2919.44	1591.62	2617.98	0.988268	0.219332	0.624257	70.3532	1719.08	1112.16	0.545291	0.211938	2.00735		Os04g0683600	69.8242	2067.12	-4.88596	3.60428e-43	down		Os04g0440000	1491.91	938.933	0.667993	0.0133036	up		Os04g0570800	203.496	1493.2	-2.87489	4.6296e-15	down		Os07g0119800	3.5731	81.9624	-4.50942	0.0104991	down
	Os03g0856500	426.041	185.926	309.714	511.743	709.148	271.22	743.33	274.787	256.718	575.608	554.64	664.35		Os08g0515700	185.062	8941.24	-5.59428	3.65907e-43	down		Os04g0677200	35.8081	1.66458	4.40932	0.0133036	up		Os06g0559400	729.087	14.7133	5.63597	4.99788e-15	up		novel.949	3.25227	33.3118	-3.41912	0.0105736	down
	Os06g0633800	568.265	403.972	491.877	624.526	478.826	707.487	350.586	375.276	383.566	258.643	455.506	493.111		Os02g0120100	1124.52	34.0347	5.04554	5.27457e-43	up		novel.1019	73.2219	22.9086	1.6789	0.0133403	up		Os05g0582000	0	342.103	-10.9037	5.19627e-15	down		Os12g0528100	11.4005	445.554	-5.28444	0.0111446	down
	Os04g0344100	35.6333	33.2232	11.9823	1548.3	1513.6	2307	45.7679	74.8466	217.783	107.568	907.794	94.2851		Os04g0494100	2235.17	27.497	6.3398	6.10366e-43	up		Os06g0506200	215.649	522.359	-1.27668	0.0134275	down		Os02g0207400	10.727	2593.5	-7.93546	9.23119e-15	down		Os09g0421300	16.2779	194.704	-3.57243	0.0115996	down
	Os05g0188100	302.326	227.149	263.763	509.957	524.714	323.66	419.993	312.775	571.9	820.185	1108.96	570.9		Os10g0463200	1.36465	3786.78	-11.5007	1.12199e-42	down		Os02g0692000	57.8865	135.636	-1.23111	0.0134386	down		Os05g0245300	14.197	961.241	-6.08502	9.8054e-15	down		Os04g0583000	47.1559	379.265	-3.01418	0.0118213	down
	Os03g0658800	1138.48	396.851	695.983	42.1194	0.214422	69.8265	994.285	192.035	104.634	0.681164	0.0230215	33.1363		Os01g0922600	7690.48	773.653	3.31327	1.34787e-42	up		Os09g0409000	11.4834	86.8088	-2.92357	0.0139293	down		Os06g0119600	22.2884	1070.47	-5.58271	1.02791e-14	down		Os09g0135800	83.5081	25.3229	1.72179	0.0120981	up
	Os04g0416700	1180.73	897.693	1026.07	52.2688	6.05004	137.007	861.057	475.966	233.219	12.2292	3.66016	38.6843		Os04g0344100	66716.2	987.064	6.07876	1.34787e-42	up		Os07g0549100	0.304677	21.7966	-5.978	0.0145369	down		Os10g0438600	0	780.466	-12.0934	1.02825e-14	down		Os05g0574100	0	28.2082	-7.24868	0.0123804	down
	Os03g0811900	378.001	436.996	432.084	393.86	427.563	265.289	328.063	625.895	487.732	612.344	413.985	290.219		Os03g0311600	16.3456	344.009	-4.40182	1.65843e-42	down		Os06g0637500	178.448	392.641	-1.13743	0.0145369	down		Os04g0662200	1.08337	237.637	-7.58621	1.0714e-14	down		Os03g0168300	832.237	7952.49	-3.25669	0.0123804	down
	Os04g0233400	619.385	830.911	836.788	109.941	129.872	73.1712	186.382	1391.63	633.835	518.587	37.3167	123.276		Os07g0560300	78.4339	3244.82	-5.37097	1.8921e-42	down		Os12g0571700	196.759	575.614	-1.54925	0.0147106	down		Os07g0524200	0	644.23	-11.8166	1.25472e-14	down		Os06g0549900	0	33.7534	-7.50821	0.0128887	down
	Os01g0639900	253.463	111.284	95.8582	64.3997	79.6204	173.763	209.884	52.1688	76.0914	41.6328	61.4206	832.624		Os06g0148200	14.8684	3576.5	-7.91657	1.96694e-42	down		Os07g0523700	762.348	73.4299	3.37561	0.0165531	up		Os04g0218400	415.066	4236.64	-3.35108	1.25472e-14	down		Os10g0535800	24.558	297.466	-3.59652	0.0128887	down
	Os04g0108600	21.8287	115.454	8.49807	1152.25	1323.82	2119.27	6.07905	60.819	161.497	15.2883	173.206	147.062		Os04g0511200	3665.88	4.76161	9.58715	2.57402e-42	up		Os03g0562200	415.629	214.505	0.953572	0.017429	up		Os05g0458300	0	301.158	-10.7197	1.36015e-14	down		Os08g0503000	26.3023	398.91	-3.93082	0.0138658	down
	Os01g0633000	670.959	340.876	528.63	207.104	232.477	207.062	519.177	354.632	233.971	227.731	115.752	399.953		Os12g0564100	1107.7	7.01355	7.28729	3.45758e-42	up		Os01g0609200	92.4874	7.80116	3.56679	0.0174533	up		Os02g0439200	19.8953	392.593	-4.28289	1.45379e-14	down		Os09g0454600	21.7775	370.069	-4.08368	0.0148305	down
	Os11g0455500	694.485	845.862	865.195	119.232	121.723	222.275	426.158	584.47	367.064	46.2308	203.539	682.71		Os11g0490900	474.899	7.75509	5.92573	3.58314e-42	up		Os09g0460100	542.147	1151.06	-1.08646	0.017805	down		Os02g0666500	4.48074	594.514	-7.096	1.46212e-14	down		Os10g0496000	73.2044	231.653	-1.65937	0.0150285	down
	Os09g0553100	318.807	242.734	257.835	510.906	677.996	432.946	398.825	355.292	316.116	883.511	449.664	259.669		Os05g0247100	156778	2387.77	6.03694	5.34198e-42	up		Os06g0128800	256.357	10.4721	4.61258	0.017805	up		Os01g0284500	4.38305	499.777	-6.91116	1.47491e-14	down		Os08g0387050	7.35587	140.61	-4.29059	0.015692	down
	Os11g0671000	353.275	381.489	388.04	619.897	538.177	458.477	544.964	417.677	648.736	878.221	974.039	533.2		Os02g0207400	41.3742	2570.51	-5.95807	6.75486e-42	down		Os11g0625900	161.886	7.88529	4.35275	0.017805	up		Os03g0401300	385.582	9482.19	-4.61925	1.64313e-14	down		Os07g0125500	0.642711	74.3898	-6.822	0.0162167	down
	Os07g0631900	852.899	482.342	714.555	396.947	333.698	341.688	655.002	445.125	411.318	703.525	510.768	648.756		Os06g0687600	187.424	1367.88	-2.86792	7.6429e-42	down		Os08g0351300	36.0686	3.01012	3.57093	0.0179726	up		Os03g0844600	2.10508	254.399	-6.86295	1.74269e-14	down		Os10g0571900	16.5616	0	6.51658	0.0163415	up
	Os02g0525600	585.956	555.186	648.217	625.348	466.43	634.035	444.788	603.866	599.825	580.053	841.736	494.608		Os11g0147500	127.456	2480.36	-4.28352	1.07428e-41	down		Os08g0517700	27.3102	81.1273	-1.56987	0.0179955	down		Os09g0571100	1.62844	142.727	-6.48062	2.10484e-14	down		Os10g0433700	33.181	5.91764	2.48382	0.0163415	up
	Os01g0233000	359.873	426.66	508.016	633.279	774.023	677.428	442.18	321.53	528.108	952.632	525.008	435.988		Os03g0807500	3.94152	1174.23	-8.2299	1.2155e-41	down		Os11g0450400	10.0648	69.1593	-2.77271	0.0179955	down		Os10g0150800	0.306876	1515.8	-12.0892	2.66237e-14	down		Os06g0157000	1757.98	5403.39	-1.62014	0.0163415	down
	Os03g0736300	688.114	607.264	806.428	162.029	52.1109	154.332	645.555	562.277	366.556	166.05	20.6684	309.534		Os01g0753800	12.7825	5720.02	-8.80871	2.83067e-41	down		Os04g0565750	676.58	393.7	0.781234	0.018176	up		Os01g0138500	40.7581	1207.75	-4.88748	2.8326e-14	down		Os10g0329400	5.71024	209.599	-5.21251	0.0167062	down
	Os07g0617100	235.26	175.414	280.72	319.393	173.164	151.118	911.047	265.523	321.644	584.885	278.714	421.042		Os06g0242700	5323.17	21.2189	7.9679	3.03416e-41	up		Os09g0482761	13.0294	61.0749	-2.23523	0.018231	down		Os12g0151500	91.2333	1528.55	-4.06051	2.94219e-14	down		Os03g0694000	249.666	947.532	-1.92529	0.0167373	down
	Os10g0466700	522.88	320.507	404.117	290.606	224.356	243.758	362.75	423.82	356.116	278.238	600.201	398.526		Os04g0619800	15.5596	3635.57	-7.87506	3.37461e-41	down		Os04g0566300	41.3333	196.812	-2.25134	0.0182325	down		Os03g0664400	0.270842	1356.85	-11.9294	3.07789e-14	down		novel.15	10.7941	88.1226	-2.99804	0.0167373	down
	Os01g0971000	242.398	258.211	209.577	750.731	657.166	868.511	521.162	155.568	371.77	500.463	748.003	717.742		Os07g0489300	8.60693	718.86	-6.36977	3.37461e-41	down		Os02g0738600	249.683	585.716	-1.23043	0.0182325	down		Os07g0600200	0.407955	1176.45	-11.7236	3.35612e-14	down		Os09g0132900	1.39921	61.4378	-5.49202	0.0167373	down
	Os07g0448800	415.623	588.583	524.513	169.623	324.302	232.319	175.967	775.309	357.734	270.947	18.1425	120.272		Os01g0382400	1352	21.265	5.9935	1.42993e-40	up		Os10g0535800	55.6806	0.732059	6.30561	0.0182325	up		Os01g0941800	7.67595	325.529	-5.45437	3.51787e-14	down		Os05g0531000	19.9269	178.031	-3.15695	0.0167373	down
	Os03g0819600	412.547	214.134	238.279	132.405	107.408	174.584	776.807	146.279	157.385	126.377	93.8475	551.211		Os07g0658300	440.528	3176.97	-2.85047	2.29877e-40	down		Os12g0571400	34.1864	871.276	-4.67208	0.0182325	down		Os05g0499300	3.25011	1974.58	-9.17833	3.73135e-14	down		Os11g0451700	3.93331	54.2899	-3.86702	0.0167373	down
	Os12g0437800	0	3.39216	0.927831	140.095	550.263	671.206	0.884959	4.45658	7.45924	55.8599	48.1548	1.2607		Os04g0465600	1.28843	7251.14	-12.4495	6.51503e-40	down		Os03g0421800	795.923	1993.55	-1.32459	0.0186737	down		Os03g0782400	0	795.736	-12.1214	3.87607e-14	down		Os05g0211100	10.4954	242.44	-4.55651	0.0169493	down
	Os01g0668100	1022.65	1432.68	1791.06	19.1654	25.118	15.222	143.352	1345.37	359.502	183.24	0.462799	14.9308		Os08g0547800	229.528	1492.29	-2.70078	6.62075e-40	down		Os06g0538900	1726.11	8771.06	-2.34522	0.0186862	down		Os08g0547800	155.446	1505.97	-3.27388	4.34457e-14	down		Os05g0444200	121.087	660.001	-2.44473	0.0170647	down
	Os03g0183300	265.235	213.416	368.593	478.832	602.262	292.435	269.457	351.583	515.882	988.439	682.294	343.254		Os09g0423500	30.1027	605.221	-4.32812	7.62779e-40	down		Os03g0273200	496.27	1971.93	-1.99048	0.0187828	down		Os11g0139400	2.58171	133.491	-5.58206	6.30142e-14	down		Os09g0432300	2.51434	25.2101	-3.28046	0.0176278	down
	Os09g0485900	574.982	350.552	439.034	311.192	214.805	277.51	343.57	435.949	402.406	190.283	783.069	359.748		Os03g0146400	5373.32	639.518	3.07028	9.47304e-40	up		Os09g0494200	2707.78	6455.22	-1.25342	0.0187853	down		Os06g0589600	108.326	785.948	-2.85632	6.43767e-14	down		novel.1366	1.6642	40.7558	-4.76628	0.0195096	down
	Os10g0516100	444.342	261.47	311.263	79.7017	79.2558	105.739	552.083	225.185	125.269	32.8959	7.78821	682.445		Os01g0794400	2568.59	64.6506	5.31283	1.11037e-39	up		Os03g0413400	617.509	1295.47	-1.06911	0.0194296	down		Os12g0571400	0	872.685	-12.2543	6.43767e-14	down		Os09g0426100	46.1331	260.729	-2.50084	0.0211533	down
	Os11g0703900	474.545	478.575	486.04	438.301	382.434	345.011	360.297	544.304	562.223	612.093	630.711	374.463		Os03g0198600	2817.28	42.7596	6.03743	1.44678e-39	up		Os12g0438400	216.692	950.711	-2.13309	0.0196282	down		Os01g0829100	62.9416	1110.38	-4.14116	7.83307e-14	down		Os04g0450701	28.7782	203.418	-2.83321	0.0211758	down
	Os04g0656100	374.672	439.232	377.553	540.303	467.506	608.749	439.51	310.527	573.825	379.431	581.31	411.309		Os04g0554800	82.4934	13232.1	-7.32623	1.50625e-39	down		Os03g0634400	904.882	1865.6	-1.04361	0.0196282	down		Os01g0801500	4.31462	114.745	-4.77199	8.99874e-14	down		Os10g0542900	822.485	7118.68	-3.11348	0.0211758	down
	Os03g0278900	416.745	267.117	362.869	313.839	366.966	310.713	454.963	191.37	200.523	251.761	231.632	522.498		Os06g0129100	487.054	29.7318	4.02886	2.31513e-39	up		Os07g0526400	1119.89	60.2011	4.2163	0.0203858	up		Os12g0435200	0.541684	1410.29	-11.1705	1.05722e-13	down		Os04g0459000	40.6864	8.8842	2.19651	0.0211758	up
	Os03g0234200	456.028	438.651	429.581	418.397	298.313	374.538	268.024	423.723	504.893	267.948	845.565	380.039		Os08g0524400	36.1134	2227.22	-5.94955	2.36993e-39	down		Os04g0306400	1672.89	671.417	1.31737	0.0205078	up		Os07g0573900	462.818	4289.19	-3.2117	1.07305e-13	down		Os07g0664500	69.3429	247.112	-1.8263	0.0216845	down
	Os08g0116500	451.538	392.021	398.491	361.78	314.877	365.843	274.667	425.222	433.048	249.786	927.196	361.906		Os12g0629700	1136.73	3.65883	8.25541	3.50035e-39	up		Os01g0660200	123.868	3.27994	5.22723	0.0205078	up		Os01g0658700	4.47736	254.841	-5.83676	1.14845e-13	down		Os04g0619000	7.24209	163.755	-4.52473	0.0216845	down
	Os06g0152100	440.584	663.129	671.162	284.285	278.58	432.242	215.227	608.063	350.309	194.32	414.859	201.343		Os05g0163300	64.746	3544.13	-5.77565	4.74726e-39	down		Os08g0161800	10.362	119.406	-3.52734	0.0215339	down		Os03g0178400	76.6479	1524.39	-4.31453	1.23599e-13	down		Os05g0115100	67.3029	615.889	-3.19403	0.0216845	down
	Os02g0666200	364.671	560.751	487.352	150.547	181.617	111.91	252.16	953.506	388.08	598.207	57.7876	128.971		Os07g0132300	31.7031	594.995	-4.23394	5.38281e-39	down		Os05g0386201	14.5097	47.2812	-1.70591	0.0215339	down		Os11g0605600	6.10943	146.838	-4.55492	1.34345e-13	down		Os04g0171600	13.8184	297.331	-4.41755	0.0220488	down
	Os02g0308800	1183.94	335.092	989.513	20.2664	0.754129	31.838	416.396	194.968	72.1709	14.1657	0.202419	16.1763		Os01g0743200	3.71026	519.911	-7.17433	7.87109e-39	down		Os12g0569300	1390.27	434.846	1.67695	0.0218821	up		Os12g0114800	0	213.09	-10.2207	1.37652e-13	down		Os02g0770800	0.567112	21.4986	-5.06779	0.022516	down
	Os02g0595700	579.944	280.848	482.422	150.86	185.758	115.084	474.01	315.572	205.044	248.383	51.6155	384.455		Os03g0165400	22.6947	3709.42	-7.35623	7.97079e-39	down		Os03g0229500	101.993	222.373	-1.12341	0.0218821	down		Os03g0624600	6.25018	733.846	-6.84743	1.47316e-13	down		Os07g0418500	2.30638	68.0013	-4.87462	0.0228255	down
	Os02g0469600	332.702	398.124	295.073	625.571	525.569	800.018	304.365	289.786	412.725	410.558	786.246	460.808		Os02g0555300	699.373	2.3111	8.20087	2.89916e-38	up		Os08g0290700	50.0699	180.73	-1.85065	0.021992	down		Os08g0550700	5.56749	505.003	-6.5473	1.47316e-13	down		Os03g0152600	72.1647	189.341	-1.39028	0.0232735	down
	Os01g0550800	0	0	0	1722.28	1060.39	3615.39	0	0	0	55.9866	0.516872	0.428357		Os03g0793800	50.9471	2808.73	-5.78602	4.45883e-38	down		Os06g0231600	154.898	423.083	-1.44948	0.0220292	down		Os07g0142200	5.22145	1219.25	-7.8344	1.73271e-13	down		Os02g0691500	7.26052	70.5972	-3.29714	0.0233964	down
	Os03g0452300	663.301	305.669	506.356	155.954	146.005	149.936	504.685	336.176	215.033	85.6249	40.5319	445.275		Os06g0683700	11.9228	318.229	-4.73146	4.62656e-38	down		Os12g0623900	10234.2	18933.6	-0.887569	0.0221657	down		Os10g0195600	0	267.937	-10.5512	1.83221e-13	down		Os08g0173600	2.49525	59.3036	-4.53596	0.0234135	down
	Os04g0459500	266.214	251.191	263.709	121.854	157.623	243.976	335.378	125.104	96.8843	49.731	18.9191	542.183		Os04g0555600	565.761	2706.62	-2.25799	7.17281e-38	down		Os07g0462200	2591.52	7321.28	-1.49835	0.0222706	down		Os04g0382900	0	216.603	-10.2438	2.2881e-13	down		Os05g0145100	7.25946	57.976	-2.97586	0.0234135	down
	Os03g0767800	232.006	286.151	323.032	286.536	544.506	278.897	249.106	351.574	247.071	1093.03	161.132	143.165		Os07g0575900	3814.5	65.0851	5.87221	1.24726e-37	up		Os02g0611800	3434.28	6402.97	-0.898736	0.0226265	down		Os02g0130600	94.5834	2218.03	-4.55098	2.34632e-13	down		Os02g0202500	1520.86	697.769	1.12409	0.0234135	up
	Os03g0146100	280.597	280.049	326.215	261.599	637.974	219.833	287.407	510.848	296.395	1140.28	15.7815	247.843		Os06g0598800	10.0336	892.439	-6.47305	1.2663e-37	down		Os12g0555500	2409.65	24.9379	6.59293	0.0230407	up		Os06g0274800	4.18452	665.258	-7.31499	2.34632e-13	down		Os10g0544600	90.4201	767.366	-3.08795	0.0234135	down
	Os03g0265900	534.303	244.242	359.617	614.859	679.349	506.579	608.816	230.358	257.739	878.623	611.084	810.164		Os01g0824500	13.3832	630.866	-5.56271	1.34786e-37	down		Os04g0497200	53.6725	318.588	-2.56887	0.0235177	down		Os11g0507200	24.7541	1271.76	-5.67749	2.58844e-13	down		Os05g0437100	8.73494	86.3826	-3.31913	0.0234135	down
	Os07g0424400	443.616	345.743	406.613	233.753	56.6765	218.213	929.269	230.241	232.469	133.074	4.75149	404.943		Os03g0780800	16.2959	342.606	-4.39746	1.36678e-37	down		Os10g0529300	2357.69	6072.22	-1.36486	0.0236512	down		Os07g0144500	2.44773	604.706	-8.10951	3.30943e-13	down		Os06g0129900	1548.25	5293.1	-1.77369	0.0234135	down
	Os07g0694700	435.675	506.481	433.359	356.151	385.319	540.892	322.369	395.201	342.438	149.247	304.541	257.325		Os12g0566000	57.8394	607.222	-3.39296	1.53365e-37	down		Os03g0386500	155.85	474.191	-1.6049	0.0243459	down		Os02g0445600	2.30723	143.518	-5.99524	3.82891e-13	down		Os02g0484200	3.04432	57.4701	-4.29957	0.0234137	down
	Os06g0133800	363.016	304.145	326.555	205.284	236.411	254.425	358.254	281.379	233.314	121.565	194.791	472.802		Os11g0461000	48.0178	1806.58	-5.23649	2.12305e-37	down		Os03g0291800	1130.34	3016.46	-1.41616	0.0248848	down		Os11g0462100	0	434.153	-11.2474	4.21801e-13	down		Os05g0542001	3.44047	190.495	-5.75586	0.0248468	down
	Os10g0150700	404.478	1927.68	1437.7	0.0518303	0.483125	0.114588	0	2090.02	1185.32	0	0.051871	0.0921173		Os10g0554001	17.4541	684.505	-5.30134	3.76311e-37	down		Os02g0671100	129.797	25.7447	2.34039	0.0249386	up		Os07g0668300	3.9103	654.321	-7.35483	4.76503e-13	down		Os11g0592200	705.964	10104.2	-3.83965	0.026279	down
	Os04g0691600	628.132	308.705	512.98	124.578	139.455	125.771	407.644	344.01	189.981	75.3845	14.7108	344.818		Os01g0636500	4.68056	610.596	-7.05595	4.53208e-37	down		Os03g0255400	1668.76	807.975	1.04653	0.0250697	up		Os03g0114800	983.29	6122.49	-2.63849	5.25681e-13	down		Os12g0433700	44.4847	525.791	-3.55999	0.0271711	down
	Os02g0581100	286.195	264.297	423.289	247.223	344.166	474.971	424.425	233.219	211.712	150.838	146.478	304.595		Os02g0674800	1013.47	5733.45	-2.50032	4.88584e-37	down		Os02g0503350	43.2371	124.914	-1.53051	0.0254279	down		Os07g0604400	1.89928	188.177	-6.62679	5.37603e-13	down		Os01g0623200	82.3777	437.645	-2.41166	0.0283634	down
	Os02g0310200	406.983	297.152	371.271	417.339	585.009	265.748	427.454	393.261	357.356	698.358	369.917	411.896		Os02g0739900	45.4345	2166.78	-5.5772	8.26623e-37	down		Os06g0604200	315.623	111.985	1.4944	0.0258406	up		Os04g0553650	0.270842	434.262	-10.2857	5.8539e-13	down		Os09g0332700	887.095	2353.76	-1.40743	0.0284897	down
	Os06g0697000	381.458	316.515	322.866	257.743	624.93	329.988	456.239	290.139	186.766	881.012	46.4022	121.764		Os03g0137600	77.7321	1750.93	-4.49376	8.68301e-37	down		Os12g0538700	272.291	97.4397	1.48288	0.0262218	up		Os03g0304100	0	409.992	-11.1647	6.16279e-13	down		Os01g0592500	4.38716	125.852	-4.8881	0.0287456	down
	Os01g0675100	281.925	241.678	216.381	386.621	383.1	431.213	310.799	247.032	281.717	272.42	354.767	355.779		Os06g0172800	2247.05	258.28	3.12074	3.94996e-36	up		Os12g0569500	132.877	17.5291	2.91734	0.0262218	up		Os08g0243100	148.652	815.147	-2.45432	8.11371e-13	down		Os12g0555500	1135.88	12918.5	-3.50744	0.0289653	down
	Os03g0704000	540.036	258.027	404.402	142.61	149.431	128.847	476.073	300.502	187.9	128.135	64.7096	489.289		Os08g0157400	145.928	1014.91	-2.79873	4.45668e-36	down		Os06g0554100	18.884	68.0844	-1.84952	0.0262218	down		Os06g0604000	39.9884	1077.31	-4.75295	9.02417e-13	down		Os01g0926800	71.5946	476.661	-2.7327	0.029481	down
	Os03g0125000	544.903	235.044	454.476	122.552	154.413	89.7664	427.56	319.552	173.266	217.672	27.8419	390.455		Os05g0130100	1186.33	49.686	4.58115	4.46962e-36	up		novel.233	30.0757	4.13058	2.86926	0.0263408	up		Os03g0343800	11.9807	226.458	-4.21069	9.73119e-13	down		Os01g0885000	89.7845	206.863	-1.20205	0.029481	down
	Os08g0366100	297.504	289.94	287.909	410.875	442.825	410.334	325.5	262.872	361.958	440.705	577.288	312.153		Os01g0844300	1688.4	109.974	3.93958	5.01198e-36	up		Os03g0700400	115.343	41.3527	1.48319	0.0277036	up		Os01g0177900	80.2699	2688.71	-5.06601	1.13385e-12	down		novel.1824	0	19.1548	-6.6908	0.0295753	down
	Os02g0151600	347.923	336.696	351.183	430.339	356.993	325.934	372.038	370.221	374.497	423.032	509.947	428.557		Os01g0138500	75.2899	1196.78	-3.98921	5.49552e-36	down		Os05g0370700	66.4104	2.59935	4.6555	0.0286014	up		Os03g0807700	0	232.814	-10.3486	1.37257e-12	down		Os07g0537900	9.18904	75.1266	-3.04123	0.0299474	down
	Os02g0137200	553.608	261.856	493.627	146.406	146.556	143.406	542.375	325.525	188.709	130.873	25.8064	343.863		Os09g0567500	2.5609	1068.06	-8.68964	5.49552e-36	down		Os03g0788600	204.861	479.303	-1.227	0.0289413	down		Os03g0852400	51.4312	3117.22	-5.92882	1.37257e-12	down		Os06g0254700	472.436	4639.69	-3.2957	0.0306975	down
	Os07g0114300	316.426	391.518	361.397	304.18	339.197	434.732	233.99	333.481	315.955	236.422	385.738	224.945		Os03g0761000	11.0252	653.707	-5.8887	9.49888e-36	down		Os10g0555600	171.44	947.559	-2.46595	0.029188	down		Os05g0470900	6.96451	508.204	-6.2457	1.47837e-12	down		Os08g0560500	819.049	4226.4	-2.36739	0.0312313	down
	Os11g0116200	498.619	562.13	203.412	257.337	278.565	616.17	499.156	299.715	415.653	124.778	145.244	559.19		Os01g0253900	7149.33	256.849	4.79811	1.00823e-35	up		Os11g0496500	602.321	1660.95	-1.46318	0.0296206	down		Os10g0554800	5.32253	412.642	-6.24228	1.4991e-12	down		Os11g0104866	3.40281	71.5703	-4.36643	0.0313077	down
	Os06g0278000	97.5422	405.672	160.601	257.533	553.171	534.521	353.295	238.371	294.036	242.851	296.376	516.048		Os04g0650300	93.4097	1417.22	-3.9254	1.18248e-35	down		Os02g0695200	8.40577	31.576	-1.91277	0.0296206	down		Os03g0219100	2.50965	269.714	-6.64437	1.51311e-12	down		Os01g0937100	17.622	182.425	-3.38221	0.0316604	down
	Os08g0561700	489.979	233.277	358.718	134.313	154.144	144.261	427.472	253.058	204.333	163.179	79.8579	390.963		Os01g0118300	19.2157	381.143	-4.31269	1.35757e-35	down		Os11g0248466	313.051	161.799	0.952242	0.0296206	up		Os02g0579300	1.12279	149.635	-7.25981	1.53987e-12	down		Os03g0189400	76.211	438.498	-2.52625	0.031698	down
	Os03g0129300	347.11	282.405	278.737	255.851	253.71	334.106	428.898	163.798	151.011	102.846	104.363	637.781		Os08g0453200	7855.37	2065.9	1.9269	1.70553e-35	up		Os12g0555200	278.657	0	10.5295	0.0297974	up		Os12g0245700	4.07617	364.433	-6.57	1.98959e-12	down		Os03g0153500	38.2645	439.819	-3.52252	0.0322436	down
	Os01g0111900	502.506	432.781	482.392	161.877	95.6642	206.919	549.277	314.746	255.958	172.33	29.5597	185.68		Os01g0314000	514.033	62.6253	3.03896	1.82096e-35	up		Os01g0266800	1554.43	371.617	2.06468	0.0298762	up		Os07g0565400	96.8627	1468.7	-3.91954	2.16063e-12	down		Os01g0788400	21.8911	201.458	-3.19697	0.0323219	down
	novel.553	131.515	84.3416	181.126	200.389	388.862	100.205	300.315	213.566	307.893	1265.81	378.08	169.552		Os02g0781400	69.686	2137.91	-4.93887	2.11754e-35	down		Os01g0942300	582.088	2688.76	-2.20773	0.03029	down		Os01g0615500	6.35778	694.029	-6.82769	2.42824e-12	down		Os03g0370400	162.703	1654.92	-3.3457	0.0327735	down
	Os03g0648400	200.843	239.488	253.058	510.621	489.944	269.943	250.543	344.783	482.155	775.656	529.201	266.739		Os06g0726200	3794.72	19.4168	7.60584	2.29763e-35	up		Os03g0822400	148.872	412.321	-1.47026	0.0304688	down		Os12g0613250	7.25784	385.333	-5.70984	2.67404e-12	down		novel.1171	0	19.5173	-6.71692	0.0327735	down
	Os05g0189300	1000.14	517.795	885.193	25.7084	1.30777	15.8005	167.054	433.773	126.979	8.19328	0.101095	10.4578		Os04g0243700	65.018	794.801	-3.61381	2.50525e-35	down		Os01g0609300	872.687	91.389	3.25502	0.0304688	up		Os10g0368400	23.8518	199.424	-3.05668	3.34808e-12	down		Os01g0237750	1.39921	26.4799	-4.29013	0.0327758	down
	Os10g0109300	372.582	266.944	160.771	84.3102	157.428	168.516	232.245	216.174	103.562	576.34	67.1907	91.8225		Os05g0354400	1116.94	4676.16	-2.06582	2.55134e-35	down		Os12g0125000	63.4942	1035.31	-4.02755	0.0304688	down		Os06g0708832	247.079	1575.15	-2.67068	3.34808e-12	down		Os01g0376600	0	31.0573	-7.38817	0.0327758	down
	Os03g0278000	636.729	1111.43	997.597	72.606	52.6874	90.268	265.122	722.31	369.219	38.3854	85.1178	130.929		Os12g0182500	26.1816	453.71	-4.11985	2.92408e-35	down		Os04g0607600	262.954	616.903	-1.22959	0.0309606	down		Os03g0672900	2.30385	222.906	-6.51506	3.99615e-12	down		Os06g0146800	29.814	548.418	-4.20226	0.0327758	down
	Os03g0339300	996.504	397.064	753.279	51.7119	1.39451	29.8607	638.428	254.097	119.915	11.7552	0	89.1774		Os06g0354700	6278.86	639.513	3.295	3.18691e-35	up		Os09g0538000	208.919	64.4685	1.69299	0.0315754	up		Os01g0824500	17.3748	636.67	-5.19927	4.44662e-12	down		Os02g0755900	28.8133	252.968	-3.13674	0.0327943	down
	Os04g0549600	239.307	217.673	233.948	410.777	438.547	222.474	555.129	256.096	363.761	594.866	275.958	432.156		Os03g0287800	95.0941	1233.79	-3.69833	3.27546e-35	down		Os12g0217800	15.5195	0	6.36564	0.0319181	up		Os07g0516400	0	131.629	-9.52549	5.32342e-12	down		Os07g0115500	29.7978	137.809	-2.21715	0.0327943	down
	Os05g0134400	562.963	536.108	452.967	131.455	115.186	258.359	356.466	300.789	113.564	177.025	5.21421	94.8839		Os07g0510400	269.995	2223.68	-3.04243	3.45462e-35	down		Os10g0467800	673.744	1378.67	-1.03305	0.0326707	down		Os01g0123900	1481.92	3.40223	8.76298	5.63424e-12	up		Os04g0415800	2.57084	58.5184	-4.48719	0.0333902	down
	Os04g0659100	266.806	120.836	219.866	57.6182	90.252	68.8214	319.603	129.551	56.8198	33.9064	7.60341	479.192		Os06g0244000	1618.12	16.0661	6.64697	3.46513e-35	up		Os07g0618600	992.374	676.456	0.552818	0.0326707	up		Os03g0635800	232	1663.86	-2.84131	6.83798e-12	down		Os03g0828300	45.4524	201.494	-2.15125	0.0343405	down
	Os10g0518200	226.733	219.35	194.171	357.32	305.529	350.294	251.843	246.995	255.727	262.094	528.476	326.684		Os12g0555300	1691.47	2.08926	9.68438	4.0476e-35	up		Os05g0256500	61.31	22.172	1.46846	0.0326707	up		Os01g0516200	0.541684	242.083	-8.59012	7.15565e-12	down		Os01g0283600	11.3615	233.433	-4.34473	0.0356266	down
	Os05g0231700	433.366	419.073	259.376	646.755	349.543	665.072	436.407	208.592	527.535	263.091	1132.64	429.2		Os03g0663400	792.733	8.84289	6.48455	5.20754e-35	up		Os10g0398600	1.63105	25.1777	-3.96065	0.0326707	down		Os12g0233100	14.4461	567.234	-5.2842	7.54118e-12	down		Os09g0472700	149.397	1447.88	-3.27739	0.0371342	down
	Os11g0644700	184.257	118.616	203.824	40.6708	8.59794	15.8857	1035.14	71.2282	22.7525	14.6397	0.418896	449.2		Os07g0539300	3004.52	106.964	4.81221	5.96548e-35	up		Os09g0256100	87.1264	303.379	-1.80149	0.0330157	down		Os03g0675500	12.3166	278.232	-4.47472	7.75635e-12	down		Os02g0678200	70.1187	243.401	-1.7891	0.0385319	down
	Os04g0461100	494.302	221.711	386.443	126.415	133.612	114.467	448.758	268.512	172.643	108.159	69.9085	406.706		Os05g0362100	137.282	1278.26	-3.21813	6.85101e-35	down		Os07g0582400	43.1993	2.6687	4.00658	0.0334745	up		Os08g0139200	160.261	1260.35	-2.9732	8.02487e-12	down		Os01g0705700	31.0675	222.355	-2.85305	0.0387498	down
	Os02g0754300	480.055	219.017	388.491	137.086	175.27	116.89	431.384	285.474	162.587	121.831	24.1755	380.661		Os02g0299200	34.4015	1184.78	-5.11181	8.26976e-35	down		novel.1737	10.644	0	5.81842	0.0356521	up		Os05g0363500	225.76	8994.57	-5.31508	8.13216e-12	down		novel.1588	0.41605	23.8146	-6.04224	0.0399483	down
	Os07g0665200	216.975	209.789	195.14	370.93	452.166	372.312	273.715	193.873	226.822	735.937	370.992	256.834		Os07g0604800	123.184	5407.33	-5.45663	1.07191e-34	down		Os06g0698748	5444.2	2230.98	1.28713	0.0361544	up		Os01g0942300	43.668	2700.36	-5.95951	8.13277e-12	down		Os12g0570700	1404.77	5581.21	-1.99061	0.0402667	down
	Os10g0371000	646.514	721.01	636.736	50.3347	42.4266	70.4784	301.558	869.578	479.248	171.994	9.69466	141.39		Os06g0651000	789.616	27.1589	4.85449	1.22879e-34	up		Os08g0118100	22.145	80.6404	-1.86612	0.0361544	down		Os06g0539500	0.270842	490.092	-10.4603	8.14449e-12	down		Os03g0700700	146.521	1889.71	-3.68888	0.043549	down
	Os01g0819500	358.071	391.415	361.838	277.752	288.605	351.084	289.751	352.963	296.13	214.944	324.802	239.042		Os12g0577200	96.2136	1701.89	-4.14668	2.95615e-34	down		Os02g0135900	203.353	367.619	-0.854671	0.0361544	down		Os11g0247300	8235.4	32495.7	-1.98032	8.32051e-12	down		Os05g0531100	78.6439	1854.78	-4.56166	0.043549	down
	Os12g0507200	331.648	367.256	357.785	407.923	381.308	382.697	298.797	465.639	429.644	382.932	482.202	347.378		Os04g0629300	543.663	24.2518	4.48	3.12028e-34	up		Os05g0472200	571.972	1004.29	-0.812216	0.0361544	down		Os03g0793800	53.0994	2834.36	-5.7314	1.11798e-11	down		Os02g0114300	128.769	650.002	-2.33636	0.0435797	down
	Os06g0681400	336.325	489.902	436.346	258.58	316.451	408.691	251.995	300.958	267.495	178.714	294.904	241.1		Os06g0716000	913.638	172.526	2.40372	3.13351e-34	up		Os06g0683700	78.9178	318.804	-2.01505	0.0369575	down		Os04g0555500	566.802	2204.7	-1.95977	1.18151e-11	down		Os08g0369800	67.6765	631.479	-3.22048	0.0435797	down
	Os10g0150600	323.572	1625.6	1197.69	0.0528557	0.273713	0	0.169564	1861.98	1076.09	0	0.105794	0.0469698		Os08g0152800	591.961	6698.11	-3.49998	4.15726e-34	down		Os12g0441600	153.767	11.6342	3.72083	0.0376625	up		Os01g0652100	69.3194	2256.09	-5.02412	1.18292e-11	down		Os01g0910800	3.08198	74.8298	-4.61581	0.0445271	down
	Os06g0553200	2510.79	597.226	867.887	0.0546951	1.41619	0.181383	4.91302	544.491	6.31789	0.352086	0	0.194418		Os04g0587500	2111.58	218.156	3.27486	4.18052e-34	up		Os12g0595500	90.0259	43.8147	1.03723	0.037874	up		Os01g0880300	104.834	748.985	-2.83959	1.22713e-11	down		Os04g0339400	2.32548	32.5771	-3.80889	0.0451705	down
	Os09g0484200	464.307	840.204	726.544	180.138	239.278	263.179	246.6	468.765	602.942	187.009	90.5642	119.187		Os07g0503500	57.7189	1204.54	-4.38283	4.96302e-34	down		Os05g0563600	4082.51	9714.41	-1.2507	0.0381964	down		Os01g0234700	37.9441	306.819	-3.01598	1.50851e-11	down		Os07g0619500	77.547	563.876	-2.86117	0.0467334	down
	Os05g0121600	160.727	174.679	224.424	390.553	399.208	416.217	224.228	164.06	185.641	327.537	229.588	339.687		Os04g0390100	526.164	4273.77	-3.02156	5.60821e-34	down		Os10g0147200	173.064	21.2767	3.02326	0.0386093	up		Os01g0636400	8.97578	489.007	-5.76876	1.53074e-11	down		Os07g0602000	0	15.4174	-6.37658	0.0467334	down
	Os09g0535000	363.925	224.823	287.898	83.34	82.3214	90.6404	369.621	233.403	154.573	137.691	42.9973	304.086		Os05g0459700	44.949	665.482	-3.89224	6.50615e-34	down		Os07g0619400	328.764	91.4983	1.8464	0.0386093	up		novel.415	1.08337	149.531	-6.92364	1.57185e-11	down		Os08g0468100	343.434	1670.19	-2.28062	0.0487512	down
	Os03g0701200	53.2594	21.7916	70.1235	534.044	1113.96	584.145	91.9584	76.671	91.2266	1359.29	102.19	39.9733		Os12g0443500	202.479	5990.79	-4.88712	7.74939e-34	down		Os02g0161601	38.4028	7.96673	2.278	0.0386093	up		Os07g0175500	4.35429	348.783	-6.3078	1.57504e-11	down		Os01g0922600	1672.45	7759.9	-2.21439	0.0490073	down
	Os08g0453200	142.547	150.385	152.468	604.503	510.628	548.344	250.432	172.944	259.16	872.62	794.752	382.17		Os07g0637400	300.97	2320.35	-2.94684	8.08785e-34	down		Os08g0540300	4170.03	2901.87	0.523146	0.0386093	up		Os02g0285300	37.7198	2915.02	-6.27731	1.62346e-11	down		Os10g0198900	1.20982	26.3863	-4.36989	0.0521789	down
	Os01g0803200	26.1672	47.635	24.9584	451.42	519.906	652.111	27.5752	47.3014	102.616	179.937	614.177	155.439		Os10g0130800	17.1368	286.983	-4.06283	9.39684e-34	down		Os06g0254300	50.9366	192.744	-1.91837	0.0386093	down		Os02g0617100	11.9976	179.604	-3.94105	1.62346e-11	down		Os02g0771400	7.63838	59.5252	-2.97628	0.0522838	down
	Os04g0610800	386.069	180.771	313.323	161.323	213.282	127.952	438.212	249.085	166.324	197.156	58.4956	337.473		Os12g0139300	102.295	979.203	-3.25741	1.19261e-33	down		Os02g0181300	1737.65	161.279	3.42919	0.0386093	up		Os02g0706900	3.74054	296.271	-6.29198	1.93e-11	down		Os12g0571100	48.9341	521.866	-3.41788	0.0529911	down
	Os03g0285700	137.217	206.191	127.305	294.078	442.706	333.337	165.305	191.273	307.79	648.543	493.472	205.568		Os03g0127700	10.8745	878.904	-6.32869	1.20895e-33	down		Os03g0218400	257.777	48.3019	2.41744	0.0386093	up		Os01g0814100	2.84553	853.43	-8.17602	2.10843e-11	down		Os05g0332801	106.336	359.037	-1.75967	0.05312	down
	Os07g0585500	193.127	282.43	233.485	293.86	428.899	508.22	169.439	205.399	326.018	263.781	509.692	173.566		Os01g0124401	10621.9	9.92476	10.0552	1.28551e-33	up		Os05g0474800	98.9219	10.6824	3.21431	0.0386093	up		Os04g0416700	330.494	18817.9	-5.83065	2.10843e-11	down		Os08g0561500	0.832099	21.0804	-4.88299	0.053479	down
	Os04g0644400	1319.97	707.496	1297.69	0.25226	1.30633	0.0929509	124.986	556.382	424.145	5.03397	0.168305	4.22185		Os02g0732800	1.29729	3646.59	-11.4561	1.31522e-33	down		Os04g0382900	79.7023	215.093	-1.43196	0.0391452	down		Os04g0619800	37.2845	3667.66	-6.62132	2.12543e-11	down		Os04g0567200	0.41605	19.2322	-5.73436	0.0568318	down
	Os12g0189400	402.636	265.671	357.094	283.966	340.505	455.904	379.88	171.608	165.179	138.119	121.306	475.444		Os09g0511900	3.0031	842.028	-8.15894	1.53694e-33	down		Os08g0508800	12.8352	0	6.09156	0.0403944	up		Os03g0285300	210.576	4.48598	5.55606	2.14973e-11	up		Os02g0578000	13.158	71.6675	-2.43401	0.0571138	down
	Os02g0816300	441.047	137.012	373.693	155.579	2.65643	87.8473	873.221	141.033	97.7229	56.1187	0.878506	77.5434		Os10g0562700	61.0356	1263.76	-4.37089	1.65524e-33	down		Os03g0764600	1306.46	608.078	1.10382	0.0403944	up		Os05g0576300	88.7208	670.048	-2.91161	2.30624e-11	down		Os08g0460000	337.668	16.9488	4.3159	0.0578213	up
	Os01g0182600	404.577	373.926	422.185	589.351	579.901	521.285	486.202	338.176	447.199	658.681	686.495	600.312		Os04g0553500	0.922445	1993.47	-11.0037	1.72097e-33	down		Os06g0649000	281.121	14.885	4.23658	0.0403944	up		Os05g0435800	96.6254	3439.11	-5.15189	2.49492e-11	down		Os08g0342300	49.6079	188.099	-1.91983	0.0604235	down
	Os02g0189000	457.726	203.206	332.545	133.556	143.697	119.042	396.356	231.252	155.899	112.786	53.4049	320.221		Os08g0562500	1.32211	1314.16	-9.98031	1.75505e-33	down		Os01g0850000	18.3518	52.5708	-1.52138	0.0412105	down		Os02g0178800	444.979	7081.69	-3.99206	2.63532e-11	down		Os01g0638000	0.699605	30.2156	-5.48109	0.0604235	down
	Os01g0278900	460.932	221.598	354.668	118.606	120.18	104.036	374.91	235.011	146.966	92.2813	13.6269	372.206		Os01g0727100	104.797	3418.06	-5.02709	2.05406e-33	down		Os04g0146300	2.56661	48.1639	-4.22929	0.0423777	down		Os11g0449600	0.270842	297.613	-9.74029	3.15765e-11	down		Os10g0528300	2.24949	118.26	-5.70109	0.0610307	down
	Os04g0349500	342.181	250.287	271.039	256.456	188.855	203.535	255.605	324.352	303.399	214.546	525.257	287.896		Os01g0803200	10011.1	596.725	4.06797	2.25151e-33	up		Os07g0562700	11271.6	21445.6	-0.92799	0.0423777	down		Os01g0799500	84.6717	6136.63	-6.18211	3.18103e-11	down		Os07g0185900	326.976	1573.13	-2.26578	0.0633653	down
	Os10g0576000	322.331	415.195	351.585	261.209	265.315	354.551	175.189	321.467	267.656	242.3	445.659	174.013		Os01g0177900	62.3435	2664.69	-5.41693	2.42571e-33	down		Os06g0328900	12.4169	91.8002	-2.8889	0.0426964	down		Os01g0607900	55.5415	5189.61	-6.54084	3.18103e-11	down		Os03g0197900	1.94723	52.3356	-4.73574	0.0644274	down
	Os10g0167300	169.063	205.26	154.063	203.935	226.678	257.511	107.325	265.653	276.611	117.373	448.997	171.469		Os01g0884300	7758.6	643.393	3.59195	3.30746e-33	up		Os03g0179400	167.968	287.099	-0.772023	0.0428836	down		Os06g0659800	5.15277	320.246	-5.93567	3.2024e-11	down		Os06g0640599	3.28954	23.58	-2.83405	0.0647983	down
	Os07g0492000	147.992	222.816	155.285	390.245	445.061	720.452	249.844	93.4165	215.337	168.773	314.444	548.318		Os12g0210800	183.661	1644.49	-3.16233	5.98195e-33	down		Os02g0161900	40603	19893.2	1.02932	0.0448773	up		Os11g0558300	5.67949	283.598	-5.60633	3.48427e-11	down		Os07g0446900	1.60678	72.2846	-5.47074	0.0652948	down
	Os08g0262500	158.569	0.0334634	0	12.942	17.3503	3.2372	614.869	0.271319	17.0558	862.179	0	37.4967		Os02g0799600	1144.09	43.7748	4.70878	6.44463e-33	up		Os06g0531900	202.859	441.196	-1.12134	0.0448773	down		Os07g0606800	18.7527	912.931	-5.62709	4.72121e-11	down		Os03g0199100	100.29	1022.12	-3.35112	0.0652948	down
	Os01g0249200	736.649	509.938	740.675	54.1057	24.1301	98.64	349.458	362.05	110.131	18.5402	8.13252	287.89		Os01g0760000	4943.64	95.7437	5.69157	6.71971e-33	up		Os03g0277300	32.915	153.594	-2.22434	0.0448773	down		Os12g0628400	0.812526	139.747	-7.22579	4.72478e-11	down		Os07g0679400	12.5552	89.7382	-2.85601	0.0652948	down
	Os04g0234600	119.478	113.206	98.5217	130.316	197.786	144.576	215.297	82.3261	63.0641	160.108	38.4696	479.989		Os12g0569300	5301.26	434.147	3.61031	6.99063e-33	up		Os06g0328400	153.209	23.5341	2.70458	0.0455449	up		Os03g0314200	665.927	2612.16	-1.97144	5.10209e-11	down		Os02g0599200	0.642711	25.2604	-5.2592	0.0652948	down
	Os02g0538700	716.864	592.256	685.696	69.4781	3.29188	93.9305	683.858	358.319	174.171	21.8669	0.497017	112.758		Os01g0323000	345.515	3536.96	-3.35629	8.68506e-33	down		Os02g0605900	73.6272	4.49436	4.03907	0.0457698	up		Os03g0576600	1.02171	125.135	-7.01521	5.23723e-11	down		Os12g0190400	0.321356	37.9406	-6.71524	0.06558	down
	Os05g0169100	269.634	279.626	277.148	351.486	257.545	427.268	200.975	252.058	303.747	227.736	587.975	292.442		Os06g0153200	86.6502	1525.61	-4.13944	8.73449e-33	down		Os09g0448200	201.035	52.1877	1.94615	0.0460492	up		Os09g0493400	5.36195	114.415	-4.40906	5.67541e-11	down		Os09g0398300	63.9613	13.3285	2.25668	0.06558	up
	Os01g0135900	278.621	213.29	174.955	120.17	235.413	131.502	406.328	159.437	189.018	137.022	113.452	529.7		Os09g0437100	12.2835	336.709	-4.77386	8.88818e-33	down		Os01g0825000	77.0873	142.236	-0.883502	0.0460492	down		Os06g0591200	477.578	7.37449	6.00832	5.83437e-11	up		novel.1720	67.0017	24.6238	1.44721	0.06558	up
	Os06g0163300	467.477	303.045	426.194	93.2827	38.8637	93.6912	461.839	180.389	62.5231	449.412	5.57601	112.977		Os03g0114800	753.654	6066.46	-3.00913	9.42558e-33	down		Os09g0423902	28.2012	241.406	-3.09703	0.0471329	down		novel.1634	2.30385	158.129	-6.01681	5.90981e-11	down		Os01g0696701	12.5537	78.974	-2.65168	0.0689348	down
	Os11g0291475	684.107	293.491	661.577	77.2814	83.541	63.5692	203.664	476.353	212.794	568.379	8.85948	31.7939		Os12g0144600	74.3446	1815.61	-4.6125	1.06942e-32	down		Os09g0397300	4385.81	2813.54	0.640553	0.0476856	up		Os10g0508100	244.796	1210.67	-2.30846	6.10384e-11	down		Os06g0725200	86.4936	558.076	-2.68772	0.0689348	down
	Os01g0175100	120.386	56.0831	114.284	207.362	333.191	195.058	152.36	135.546	193.915	397.35	192.392	89.5123		Os01g0695300	1109.93	81.6478	3.76338	1.23121e-32	up		Os11g0116600	35.5691	5.38439	2.71901	0.0477425	up		Os11g0581700	0	125.139	-9.45319	6.28857e-11	down		Os01g0745000	25.1801	0	7.11877	0.0691979	up
	Os06g0538900	1240.26	263.034	453.306	74.0004	107.413	124.222	102.152	185.623	97.7326	103.329	43.2237	52.3757		Os09g0488800	41.0181	559.835	-3.77546	1.54509e-32	down		Os04g0505200	6202.88	18505.6	-1.57696	0.0477638	down		Os02g0674800	1009.34	5785.55	-2.51844	6.45023e-11	down		Os01g0609501	27.9959	540.037	-4.26644	0.0697201	down
	Os03g0738400	323.416	228.615	288.319	113.578	149.223	111.326	328.498	187.798	145.086	168.289	58.937	312.982		Os02g0771700	87.8046	790.909	-3.16946	1.54956e-32	down		Os05g0569300	983.867	606.484	0.697838	0.047887	up		Os05g0459300	49.5891	369.305	-2.89028	6.59772e-11	down		Os03g0599000	50.2702	143.709	-1.51259	0.0708455	down
	Os03g0576700	379.86	213.297	315.097	204.311	178.801	153.022	280.796	322.58	281.451	274.279	333.034	254.729		Os03g0703100	73.8613	984.196	-3.73449	1.95367e-32	down		Os12g0151500	634.781	1516.32	-1.25625	0.0484394	down		Os01g0936600	303.952	3076.87	-3.33881	6.68624e-11	down		Os11g0213000	33.6739	139.139	-2.05276	0.0719079	down
	Os12g0274700	142.21	54.0087	97.1651	75.8796	126.881	58.6488	226.708	45.2333	25.5386	121.115	23.0598	533.436		Os01g0741900	4129.39	376.934	3.45361	2.35249e-32	up		Os05g0562200	11184.7	4767.39	1.23028	0.0484394	up		Os11g0488400	338.233	1679.12	-2.31165	8.05076e-11	down		Os10g0514300	1.49338	39.1262	-4.64795	0.0744371	down
	Os04g0449900	329.366	246.264	302.747	219.112	188.727	168.137	297.676	385.51	301.953	198.056	353.898	250.946		Os01g0170500	32.1604	1640.97	-5.67849	2.78966e-32	down		Os04g0550200	153.607	261.716	-0.768445	0.0488894	down		Os03g0700700	141.08	609.433	-2.11019	8.17423e-11	down		Os11g0216000	65.4559	291.628	-2.15728	0.0745648	down
	Os07g0684100	289.171	156.697	342.507	239.154	289.488	228.953	354.373	272.481	306.212	498.481	292.999	361.348		Os01g0832900	71.8102	596.087	-3.05562	3.08202e-32	down		Os12g0635700	42.9195	113.776	-1.40622	0.0493123	down		Os11g0107600	19.2956	289.656	-3.88935	8.7974e-11	down		Os12g0437800	286.885	3600.9	-3.65036	0.0745648	down
	Os07g0597000	297.526	289.929	274.689	235.177	217.763	309.303	252.865	240.51	257.579	160.274	350.382	261.725		Os01g0124200	25167.6	55.383	8.82681	3.16932e-32	up		Os07g0675100	337.84	1091.89	-1.69233	0.0493879	down		Os02g0828900	38.2495	358.937	-3.23832	9.12426e-11	down		Os01g0225400	194.82	66.3407	1.55453	0.0747454	up
	Os03g0710800	233.169	323.988	240.768	254.759	318.963	351.201	179.801	313.456	252.592	202.584	299.965	198.683		Os04g0640700	11.3539	1481.59	-7.02775	3.20322e-32	down		Os04g0650300	682.574	1419.21	-1.05629	0.0493879	down		Os01g0226300	147.813	1574.43	-3.40976	9.46578e-11	down		Os03g0138700	1113.73	323.637	1.78336	0.0747454	up
	Os06g0647100	432.415	188.456	353.601	96.0393	99.0861	81.3133	428.613	242.201	135.865	80.3745	28.3254	289.111		Os04g0602500	35.4886	1038.38	-4.87191	3.20451e-32	down		Os04g0319600	684.582	469.448	0.544254	0.0496828	up		Os05g0565100	6.04075	157.754	-4.70798	9.46796e-11	down		Os06g0158100	122.119	13.8804	3.1393	0.0750482	up
	Os05g0138300	143.115	187.595	189.258	342.502	557.019	490.488	123.645	159.742	201.035	667.296	321.183	137.244		novel.1589	9.72793	530.045	-5.76743	3.56727e-32	down		Os10g0524600	521.03	1931.9	-1.89052	0.050045	down		Os06g0148200	15.7291	3609.98	-7.83775	9.49768e-11	down		Os04g0687800	67.8349	219.586	-1.69405	0.0750482	down
	Os07g0147550	1.77216	2.40322	1.59638	894.275	1898.64	1009.47	1.16436	1.62377	2.43905	1551.07	21.9616	2.97721		Os12g0106300	237.534	2954.52	-3.63636	4.32961e-32	down		Os01g0102000	132.605	629.403	-2.24649	0.050045	down		Os11g0523700	6.85666	261.736	-5.26826	9.73985e-11	down		Os02g0511400	21.8359	87.0961	-1.99009	0.0752052	down
	Os02g0175600	324.275	215.103	263.329	226.482	154.294	170.214	226.054	279.127	293.361	203.834	483.374	255.224		Os04g0613200	54.1399	1538.03	-4.83064	6.51583e-32	down		Os06g0288100	310.661	69.3432	2.16294	0.050045	up		Os04g0685400	221.965	1591.21	-2.84393	1.0041e-10	down		Os12g0512000	4.84048	74.7865	-3.98061	0.0752584	down
	Os01g0642200	142.084	49.5959	63.9665	750.336	719.844	470.757	512.416	91.7339	20.046	259.117	409.967	792.858		Os04g0689500	964.011	9416.78	-3.28838	6.61328e-32	down		Os03g0426800	225.009	366.797	-0.705532	0.050462	down		Os01g0756200	2.51642	225.757	-6.57521	1.16332e-10	down		Os02g0651900	89.3461	448.676	-2.3271	0.0752584	down
	Os06g0165800	486.952	315.467	320.954	126.875	135.621	172.823	310.804	181.65	178.582	63.4248	113.172	349.953		Os03g0227900	54.4836	984.239	-4.17299	7.35596e-32	down		Os01g0656400	36.0582	5.45375	2.72728	0.050462	up		Os02g0830700	4.48074	179.148	-5.37431	1.16927e-10	down		Os02g0114400	66.9312	402.438	-2.59134	0.0758028	down
	Os07g0614500	337.98	242.576	278.206	260.473	242.234	195.846	261.233	323.578	271.979	358.658	415.908	288.156		Os02g0829000	436.17	3120.36	-2.83882	7.58318e-32	down		Os05g0114000	389.468	1630.43	-2.06578	0.050462	down		Os09g0529300	0.541684	381.457	-9.27283	1.20714e-10	down		Os10g0513400	80.5935	315.732	-1.96926	0.0768579	down
	Os11g0139700	92.8503	75.2487	174.654	197.955	262.78	134.139	169.851	186.77	405.363	836.037	476	158.61		Os03g0775700	153.795	1125.6	-2.8714	1.03787e-31	down		Os01g0593200	886.57	1995.62	-1.17043	0.0508413	down		Os05g0582100	396.784	3219.83	-3.02033	1.20714e-10	down		Os06g0675900	8.9238	39.2426	-2.15256	0.0768579	down
	Os05g0103200	456.219	216.448	331.723	112.337	108.426	139.196	318.681	241.06	185.212	55.0992	85.4238	373.518		Os03g0109300	3474.54	219.858	3.98325	1.08267e-31	up		Os01g0681800	32.546	6.50261	2.32793	0.0512279	up		Os11g0605900	13.6879	130.261	-3.2494	1.34846e-10	down		Os11g0120300	48.0778	303.068	-2.65598	0.0768579	down
	Os06g0573600	357.07	237.219	376.338	330.029	394.369	382.259	317.618	197.765	102.578	435.33	40.626	95.3277		Os09g0379600	1905.97	7.50609	7.98926	1.20569e-31	up		Os06g0671800	105.691	308.422	-1.54555	0.0515205	down		Os10g0555600	12.7107	951.813	-6.20774	1.40772e-10	down		Os02g0114200	679.477	8816.3	-3.69787	0.0768579	down
	Os11g0521500	360.54	191.042	319.712	142.458	102.884	128.111	281.091	198.211	154.832	86.0566	84.3299	243.252		Os02g0308400	0	5396.27	-14.8773	1.31937e-31	down		Os03g0711600	262.56	153.803	0.769937	0.0515205	up		Os06g0724800	6.13506	414.434	-6.04536	1.44449e-10	down		Os04g0683600	178.871	70.8122	1.33638	0.0770881	up
	Os12g0575000	328.311	250.638	300.965	293.056	305.404	298.197	316.671	180.844	213.15	211.971	244.646	342.673		Os03g0835400	1647.12	171.316	3.26476	1.50045e-31	up		Os02g0329800	2819.42	5533.78	-0.972938	0.0518298	down		Os03g0703100	57.3789	993.146	-4.11115	1.46811e-10	down		Os09g0272600	196.157	1461.1	-2.89688	0.0773726	down
	Os03g0337800	326.561	257.443	295.121	254.41	199.853	243.131	230.255	272.263	289.197	173.436	507.55	279.581		Os03g0847900	56.3774	652.468	-3.53623	1.55269e-31	down		Os01g0952100	13.2501	69.4518	-2.39142	0.0521598	down		Os05g0440000	3.73351	109.945	-4.86112	1.57662e-10	down		Os03g0663400	97.8751	797.619	-3.03042	0.0793823	down
	Os05g0411600	161.205	155.953	156.887	343.632	537.794	301.787	214.542	170.771	210.152	650.034	373.475	203.944		Os04g0492800	92.5517	661.165	-2.83715	1.59356e-31	down		Os01g0711400	2138.85	4190.05	-0.970117	0.0521905	down		Os02g0724500	18.3711	177.783	-3.27234	1.65233e-10	down		Os12g0441600	181.095	5829.44	-5.00817	0.0813426	down
	Os05g0137400	134.065	148.281	119.349	451.231	517.843	597.923	203.704	112.772	186.028	393.864	383.651	245.639		Os07g0170100	4048.55	710.756	2.51014	1.90707e-31	up		Os11g0523800	4419.44	2745.47	0.686775	0.052566	up		Os07g0670300	488.656	33.6864	3.85941	1.75516e-10	up		Os04g0550600	77.5296	210.473	-1.43544	0.082809	down
	Os06g0486800	174.405	112.023	147.25	257.874	377.265	313.822	253.935	155.573	190.443	677.407	216.644	210.273		Os04g0674300	93.8953	1422.21	-3.92232	1.99623e-31	down		Os09g0423800	103.599	570.571	-2.46099	0.052566	down		Os10g0456500	8.02614	267.857	-5.06142	1.81812e-10	down		novel.886	49.9858	232.815	-2.21907	0.082809	down
	Os02g0259600	448.782	219.442	363.235	128.793	139.135	139.599	362.534	238.256	170.572	88.503	39.6022	353.826		Os08g0550700	2.2871	500.397	-7.78158	2.42236e-31	down		Os12g0555300	54.6884	2.09997	4.71506	0.0526321	up		Os09g0443800	0.270842	187.365	-9.07284	1.81812e-10	down		Os03g0654700	28.6691	490.813	-4.10721	0.082809	down
	Os01g0749200	427.531	208.953	375.301	104.339	85.1869	98.0121	365.317	242.639	157.168	60.6724	25.73	309.145		Os04g0447600	3.22904	425.549	-7.03682	3.53917e-31	down		Os10g0539400	389.04	723.668	-0.895753	0.053	down		novel.69	43.9498	624.042	-3.81875	1.81812e-10	down		Os09g0120033	1.60678	57.3648	-5.13617	0.082809	down
	Os06g0716100	89.8467	56.5477	134.687	202.835	405.301	351.331	204.654	117.778	182.575	536.447	308.87	229.538		Os11g0195800	5.56933	298.795	-5.75462	3.56493e-31	down		Os05g0357200	789.877	480.036	0.718435	0.053	up		Os02g0679700	10.4821	612.923	-5.87071	1.84896e-10	down		Os11g0531700	13.3095	56.2402	-2.06228	0.082809	down
	Os12g0623500	101.95	132.903	110.032	243.707	345.096	262.634	115.309	153.804	232.911	533.995	340.565	129.866		Os02g0702600	79.9477	1737.46	-4.44408	5.03581e-31	down		Os07g0694400	480.273	1146.3	-1.25539	0.053	down		Os01g0288200	0.270842	191.045	-9.1016	1.88139e-10	down		Os10g0545200	459.913	1559.06	-1.7611	0.0835521	down
	Os03g0345200	311.293	275.98	290.702	229.646	194.291	229.252	187.662	315.495	297.483	205.732	466.633	227.771		Os05g0440800	133.998	1885.11	-3.81425	6.44759e-31	down		Os06g0496400	95.6505	224.29	-1.22962	0.053	down		Os06g0143400	166.141	838.867	-2.337	1.891e-10	down		Os06g0498450	29.1556	0	7.3287	0.0842405	up
	Os01g0566900	246.708	240.25	248.94	312.633	320.679	257.412	291.09	258.714	334.239	424.288	270.061	255.832		Os11g0592200	10037.6	46.9489	7.73922	6.862e-31	up		Os11g0117700	899.128	1436.2	-0.675652	0.053	down		Os03g0793900	3.63243	150.361	-5.33485	1.91083e-10	down		novel.1879	34.5416	90.4649	-1.3871	0.0847197	down
	Os03g0826900	2.19968	0.0883849	4.28937	835.947	1299.5	250.21	20.1446	27.8138	8.84017	2522.49	9.69698	26.0899		Os01g0829100	57.236	1100.57	-4.26724	6.88352e-31	down		Os01g0201100	65.1348	15.8663	2.04227	0.0534841	up		Os03g0588600	12.8104	139.201	-3.44433	1.98199e-10	down		Os12g0131200	34.942	149.385	-2.10649	0.0847197	down
	Os07g0635900	521.032	607.642	619.147	45.9357	36.5764	76.8659	262.912	389.349	145.139	44.2735	8.68823	82.3898		Os05g0114000	83.9389	1627.3	-4.2793	7.67249e-31	down		novel.1376	790.29	1291.03	-0.707932	0.0539364	down		novel.1738	3.1662	135.119	-5.48951	1.99658e-10	down		Os12g0156500	1.6642	29.0279	-4.26743	0.0851167	down
	Os11g0638900	223.917	152.853	174.631	101.135	118.581	97.9582	478.679	158.752	156.668	274.235	103.987	182.911		Os06g0288300	38.0682	596.401	-3.97421	8.05741e-31	down		Os01g0651300	3.50218	29.9181	-3.08946	0.0539364	down		Os11g0148400	236.758	1160.65	-2.2927	2.11527e-10	down		novel.1246	2.28768	43.185	-4.23353	0.0864185	down
	Os04g0679400	188.209	66.9416	196.244	311.885	430.692	349.177	239.7	201.667	222.411	702.847	248.565	144.291		Os05g0356700	6.91627	525.872	-6.25979	8.09325e-31	down		Os01g0323500	3.50793	25.2524	-2.84163	0.0543218	down		Os07g0580500	220.616	1593.51	-2.8514	2.26608e-10	down		Os10g0340301	0.321356	16.8404	-5.54305	0.0874239	down
	Os05g0125500	48.4822	48.8697	49.2001	372.384	992.18	437.451	61.6032	79.5537	111.284	1136.93	226.581	56.0714		Os01g0658700	8.94809	252.582	-4.80499	8.70145e-31	down		Os07g0155100	1633.06	1024.51	0.672707	0.0543218	up		Os04g0415600	109.477	1289.11	-3.55392	2.26608e-10	down		Os02g0571100	0.283556	21.5692	-5.89931	0.0933176	down
	Os10g0411700	280.773	274.104	255.205	258.688	225.192	287.628	185.967	236.926	312.78	157.772	728.392	249.094		Os01g0855000	114.093	3834.61	-5.0712	1.05768e-30	down		Os01g0277500	397.411	249.122	0.674501	0.0543361	up		Os07g0612400	1.39363	100.064	-6.26774	2.54868e-10	down		Os04g0412300	249.298	52.9799	2.23499	0.093927	up
	Os06g0698748	83.7388	46.5249	94.5368	364.835	465.189	284.813	198.582	146.509	196.73	743.625	389.359	204.669		Os04g0619300	196.591	1804.6	-3.1989	1.08384e-30	down		Os01g0827700	64.1191	197.622	-1.62234	0.0543361	down		Os01g0547133	22.8228	203.382	-3.16013	2.62715e-10	down		Os01g0227700	18.6982	137.8	-2.87836	0.0961903	down
	Os03g0331600	395.362	206.802	329.74	151.028	127.876	151.043	372.206	237.276	163.552	104.877	51.0402	265.532		Os05g0555100	19.12	639.065	-5.06227	1.44658e-30	down		Os06g0661500	332.526	153.285	1.11688	0.0543361	up		Os10g0573400	233.091	962.623	-2.04507	2.62715e-10	down		Os03g0718800	65.1385	259.672	-2.00134	0.0979981	down
	Os02g0625500	537.376	688.732	842.22	26.5381	41.0622	64.2107	150.938	509.865	260.519	10.5287	73.98	165.829		Os03g0392600	2.32078	1510.99	-9.36625	2.68131e-30	down		Os08g0392100	31.7031	78.2106	-1.30653	0.0543361	down		Os10g0530400	1657.04	103.038	4.00837	2.63994e-10	up		Os03g0257500	21.5375	210.661	-3.3006	0.0980065	down
	Os03g0117100	140.302	75.0625	105.226	174.205	355.061	98.8085	286.339	105.114	80.0218	344.613	72.6829	351.529		Os07g0658600	0	3532.83	-14.2661	3.28195e-30	down		Os07g0580300	62.0962	623.288	-3.32742	0.0543361	down		Os01g0913600	0	118.473	-9.3742	2.78458e-10	down		Os02g0473200	298.59	1247.26	-2.06373	0.0989418	down
	Os03g0353400	180.6	180.542	297.608	525.276	469.132	354.243	188.157	255.9	483.47	497.143	984.144	282.871		Os04g0384800	10.2755	608.035	-5.87996	3.81049e-30	down		Os08g0528900	1148.3	816.531	0.491942	0.0546141	up		Os12g0601400	41.8088	851.072	-4.34642	2.79409e-10	down		Os05g0257100	339.434	780.192	-1.20017	0.100125	down
	Os05g0409300	184.68	253.411	254.77	277.187	322.071	302.293	190.394	221.572	247.047	405.898	378.659	147.937		Os03g0258900	14.6911	562.625	-5.26208	3.86083e-30	down		Os07g0601600	514.717	1604.37	-1.6403	0.0546141	down		Os03g0287700	25.3361	172.511	-2.75943	2.8622e-10	down		Os06g0191800	31.2311	192.188	-2.61526	0.100841	down
	Os07g0520800	396.224	213.638	347.746	124.364	93.177	117.927	339.132	232.786	186.37	107.766	108.25	207.438		Os09g0255000	2808.32	401.583	2.80602	4.56573e-30	up		Os08g0428200	8.15098	32.5233	-2.00716	0.0546141	down		Os05g0516800	9.8432	223.893	-4.46497	2.98926e-10	down		Os04g0677400	24.9397	189.692	-2.93322	0.103059	down
	Os03g0177400	304.352	272.308	286.813	242.361	208.49	246.463	198.569	306.343	309.352	240.665	404.59	259.376		Os04g0483500	117.993	1741.04	-3.8828	5.8863e-30	down		Os03g0285300	23.9006	4.44514	2.42964	0.0546141	up		Os01g0661000	165.656	572.142	-1.7888	3.04101e-10	down		Os04g0665666	8.54594	45.0068	-2.40854	0.104106	down
	Os10g0478200	303.537	437.793	357.227	316.701	262.549	374.565	232.149	274.477	265.808	239.801	486.236	274.397		Os06g0356800	7284.51	285.386	4.67363	6.98872e-30	up		Os11g0696200	583.793	1311.86	-1.16811	0.0547852	down		Os12g0472800	36.0201	497.845	-3.79116	3.11657e-10	down		Os09g0362500	75.1893	325.04	-2.11195	0.104451	down
	Os03g0159900	149.032	117.335	228.685	344.192	490.214	264.921	169.249	200.63	267.968	744.805	412.347	303.199		Os03g0128000	634.724	8825.09	-3.79744	7.47225e-30	down		Os01g0781000	744.959	450.764	0.725529	0.0554826	up		Os04g0376400	21.3932	191.775	-3.16554	3.12261e-10	down		Os12g0119800	120.607	354.73	-1.5578	0.106446	down
	Os03g0103300	334.025	1497.65	744.212	66.2711	146.86	161.517	94.8539	492.294	134.499	31.7302	14.89	51.7759		Os01g0124100	2574.15	2.75462	9.8757	7.67298e-30	up		Os10g0456800	2179.73	1023.78	1.09041	0.0554826	up		Os01g0878900	21.3661	874.786	-5.36665	3.24394e-10	down		Os02g0129700	1908.16	5859.68	-1.61889	0.107517	down
	Os07g0615200	212.357	199.207	243.818	209.784	200.556	427.265	161.437	156.758	229.981	125.981	230.231	196.021		Os09g0334500	652.578	65.7676	3.30732	8.48251e-30	up		Os07g0196900	834.267	558.429	0.579126	0.0556913	up		Os11g0138700	3.22448	80.0425	-4.55335	3.43568e-10	down		novel.415	1.13422	55.6223	-5.53703	0.108382	down
	Os12g0569300	23.9229	18.9102	32.9722	255.518	359.437	292.878	41.1909	111.894	87.1402	655.12	30.3919	60.885		Os07g0633600	710.405	5576.99	-2.97274	9.15421e-30	down		Os10g0542900	446.913	31.9171	3.80644	0.0556913	up		Os04g0458600	591.623	7.20512	6.35852	3.58629e-10	up		Os03g0195100	35.0513	341.953	-3.28621	0.109668	down
	Os03g0351300	166.566	113.645	233.844	163.496	240.171	137.244	156.744	206.814	304.654	401.084	339.564	97.8027		Os11g0463700	131.455	998.681	-2.9237	9.55234e-30	down		Os08g0158200	30.2165	0.660462	5.48974	0.0557861	up		Os02g0152400	226.143	2384.07	-3.39902	3.62002e-10	down		Os09g0332600	583.307	1483.69	-1.34649	0.11054	down
	Os03g0351500	194.281	243.86	219.497	231.175	296.464	333.728	190.72	196.562	193.539	212.002	217.186	159.579		Os04g0401700	470.965	15.8293	4.88774	1.09645e-29	up		Os02g0490500	624.093	1281.05	-1.03774	0.0557861	down		Os12g0136100	1.89589	180.693	-6.44082	3.68575e-10	down		Os04g0410600	5.21793	123.762	-4.55435	0.111442	down
	Os07g0512200	194.45	207.026	190.318	355.517	407.723	585.672	191.198	177.26	197.391	359.614	180.625	168.724		Os01g0269000	3276.59	281.316	3.54203	1.17267e-29	up		Os02g0260700	2066.5	1192.45	0.793299	0.0557861	up		Os02g0133200	0.812526	131.555	-7.14546	4.08942e-10	down		Os03g0685300	28.1522	104.29	-1.89346	0.111578	down
	Os11g0550800	440.781	200.872	329.357	121.322	124.31	108.108	325.329	216.15	139.699	81.6747	82.1186	300.473		Os09g0487200	4.97386	559.644	-6.83198	1.17818e-29	down		Os06g0667900	53.7379	104.223	-0.954741	0.0575305	down		Os06g0696500	0	134.783	-9.56021	4.11067e-10	down		Os04g0171800	1.89033	30.4766	-3.97429	0.115724	down
	Os05g0461400	236.051	218.229	199.759	234.342	331.31	219.882	256.961	274.786	193.507	413.665	152.916	208.941		Os01g0511800	28.443	295.989	-3.37656	1.22198e-29	down		Os09g0272300	296.231	618.837	-1.06333	0.0575305	down		Os10g0416500	504.004	2.12646	7.90711	4.40445e-10	up		novel.294	1.24762	28.5982	-4.47166	0.115724	down
	Os03g0431100	435.158	442.77	497.039	50.1425	101.868	145.055	221.698	367.045	256.154	51.8309	169.122	138.246		Os03g0637800	76.9231	987.265	-3.68302	1.22524e-29	down		Os03g0815200	5327.16	8001.36	-0.586932	0.0575305	down		Os01g0625900	10.6003	285.119	-4.78714	4.40982e-10	down		novel.1374	60.7986	1166.84	-4.26625	0.115724	down
	Os10g0465800	308.152	239.287	271.049	238.495	207.155	226.511	195.13	270.341	287.993	211.644	681.483	273.561		Os04g0555500	528.252	2184.96	-2.04862	1.38696e-29	down		Os03g0788100	11.3474	41.5089	-1.87815	0.0575305	down		Os03g0186900	50.7193	4581.43	-6.5036	4.48182e-10	down		Os06g0539700	2.42017	22.4268	-3.24143	0.116401	down
	Os12g0448900	13.7508	18.181	14.765	248.297	476.402	372.888	75.2858	28.9046	62.8111	228.633	377.369	69.7326		Os07g0664600	6310.71	172.84	5.18959	1.66452e-29	up		Os09g0132200	12.8414	78.6989	-2.61392	0.0576565	down		Os08g0538600	781.588	108.226	2.85186	4.85101e-10	up		Os12g0175400	7.84567	56.5798	-2.83261	0.118127	down
	Os02g0284600	274.26	242.419	237.556	231.612	184.536	232.246	195.848	249.204	270.359	157.394	615.942	228.46		Os02g0537000	3.0031	651.978	-7.78916	1.66564e-29	down		Os02g0158500	238.68	638.516	-1.41992	0.0576565	down		Os01g0226200	134.105	867.131	-2.6945	4.85101e-10	down		Os08g0140300	0.983161	32.5442	-5.0442	0.118143	down
	Os07g0198300	560.79	208.858	385.871	171.123	165.841	121.231	213.622	168.779	140.352	99.1164	99.3093	92.5986		Os12g0623900	1945.99	18910.5	-3.28073	1.77789e-29	down		Os01g0159200	1042.51	2587.32	-1.31146	0.0580642	down		Os04g0554800	37.4473	13352.9	-8.47858	5.04887e-10	down		Os01g0868000	127.253	624.077	-2.29398	0.120512	down
	Os05g0132100	508.641	380.224	319.334	85.7243	58.9334	139.232	416.387	503.951	229.169	47.0141	10.268	135.341		Os03g0278000	2265.75	28348.6	-3.64526	1.87756e-29	down		Os03g0179900	1831.05	3369.76	-0.880051	0.0581597	down		Os06g0673800	194.78	7.58283	4.68277	5.12831e-10	up		Os07g0542800	12.3454	0	6.08788	0.120786	up
	Os12g0567700	299.462	213.734	267.168	213	184.741	180.906	189.463	265.682	275.238	318.614	474.37	238.851		Os06g0531900	10.139	440.267	-5.42397	1.8996e-29	down		Os02g0628200	637.074	1631.18	-1.35662	0.058609	down		Os01g0711400	537.7	4218.98	-2.97135	5.14731e-10	down		Os01g0718500	0.321356	23.8676	-6.04578	0.120786	down
	Os03g0219900	349.671	143.587	270.75	103.718	121.701	71.4352	344.043	205.225	118.737	98.7405	13.4667	312.23		Os01g0312500	0.922445	1441.47	-10.5376	1.97637e-29	down		Os06g0193200	1831.07	4601.92	-1.32953	0.0592375	down		Os02g0619600	19.8332	203.034	-3.36465	5.43786e-10	down		Os04g0590800	0.567112	62.8276	-6.68858	0.120786	down
	Os01g0679700	278.775	215.31	233.506	214.692	158.798	199.858	184.15	272.515	249.638	148.17	509.563	227.365		Os10g0550500	102.422	5636.35	-5.78208	2.30386e-29	down		Os03g0743200	246.885	127.012	0.958742	0.0597439	up		Os07g0142600	0	369.819	-11.0159	5.59871e-10	down		Os08g0478466	25.0311	2.67674	3.2359	0.122651	up
	Os01g0978100	287.889	165.688	244.804	103.646	114.507	145.428	248.771	154.699	132.612	64.3136	69.8128	229.435		Os10g0501500	8387.42	827.052	3.34188	2.4282e-29	up		Os09g0514300	143.653	578.222	-2.00874	0.060332	down		Os06g0726200	272.927	19.5762	3.79565	5.60484e-10	up		Os07g0120500	2.49577	38.2201	-3.96815	0.123189	down
	Os01g0905800	204.662	211.679	167.291	128.998	120.131	148.293	128.967	166.607	164.705	125.209	247.165	128.21		Os11g0693800	171.06	2250.3	-3.71833	4.0014e-29	down		Os02g0439200	115.917	390.079	-1.75033	0.060332	down		Os03g0297900	0	234.856	-10.361	6.09406e-10	down		Os09g0306566	100.923	38.4828	1.38754	0.123956	up
	Os04g0103300	289.676	277.669	291.231	162.55	134.424	182.277	397.722	228.033	165.13	128.035	145.005	246.873		Os12g0188500	65.7368	1210.65	-4.20555	4.26003e-29	down		Os09g0454500	14.5029	44.4031	-1.61439	0.060332	down		Os04g0542900	580.447	2784.9	-2.26146	6.43974e-10	down		Os04g0150300	10.0388	51.8119	-2.35908	0.128818	down
	Os01g0191200	485.774	165.704	272.058	169.278	177.736	135.386	517.556	269.666	120.133	168.293	34.7674	546.434		Os06g0554300	66.9781	1645.53	-4.61985	6.16273e-29	down		Os01g0750300	6205.85	12344.1	-0.992139	0.060332	down		Os03g0575200	372.228	9.0779	5.35125	6.43974e-10	up		Os07g0663500	20.2293	122.956	-2.60308	0.129712	down
	Os06g0708600	195.925	256.205	242.439	284.49	292.137	233.22	203.998	225.145	362.958	397.457	390.702	182.319		Os10g0550900	814.465	30.5536	4.73503	6.29339e-29	up		Os05g0568800	1141.27	3812.47	-1.74006	0.060332	down		Os04g0629400	1.02171	112.887	-6.86301	6.60908e-10	down		Os01g0693300	64.1492	193.416	-1.59168	0.130182	down
	Os02g0731600	184.837	100.436	139.182	122.711	205.929	140.165	242.339	81.6535	36.2002	180.347	11.248	310.796		Os04g0690100	5.64104	476.958	-6.37333	6.65866e-29	down		Os11g0148400	541.556	1152.9	-1.09023	0.0605558	down		Os03g0803600	10.1244	157.626	-3.92444	6.98187e-10	down		Os03g0103300	555.689	2066.46	-1.89455	0.131333	down
	Os03g0804200	1522.43	239.575	808.524	76.1255	72.7108	120.231	44.4269	105.408	36.0774	28.5696	47.0058	37.4498		Os03g0398250	20.2126	375.144	-4.217	1.03005e-28	down		Os02g0118875	285.219	140.773	1.01822	0.0605558	up		Os02g0783000	0	115.103	-9.33217	7.12103e-10	down		Os02g0322251	0.567112	20.7912	-5.05357	0.131333	down
	Os05g0445500	291.627	282.555	266.571	238.791	187.577	266.762	200.989	224.393	256.031	117.511	547.321	249.228		Os03g0178400	114.023	1510.59	-3.72962	1.131e-28	down		novel.349	96.3872	12.0046	2.99992	0.0607946	up		Os06g0493100	2234.57	31.575	6.14326	7.45482e-10	up		Os03g0153100	1.53118	24.7575	-3.95851	0.138945	down
	Os03g0655400	96.8074	114.033	76.3652	260.366	382.585	269.49	190.262	69.8267	109.607	393.224	218.582	182.581		Os11g0644800	592.884	15.3726	5.27049	1.15066e-28	up		Os01g0681600	1242.11	680.407	0.868478	0.0607946	up		Os02g0528100	16.5792	594.99	-5.19067	7.69034e-10	down		Os11g0687200	326.668	941.842	-1.52728	0.139916	down
	Os02g0634500	285.337	183.128	228.19	227.74	299.891	355.795	208.491	171.421	154.226	155.787	287.939	205.161		Os05g0576300	53.5877	663.877	-3.62917	1.19796e-28	down		Os12g0431100	78.1159	1.91427	5.32656	0.0624138	up		Os07g0689600	70.3294	678.872	-3.27416	7.80462e-10	down		Os03g0200000	0	18.5912	-6.64702	0.139916	down
	Os03g0772800	281.957	268.334	284.531	161.336	192.822	225.901	185.578	246.855	165.72	148.915	165.563	169.92		Os02g0158500	18.3703	637.122	-5.11291	1.38952e-28	down		Os04g0401700	137.618	15.8252	3.11912	0.0629571	up		Os07g0142500	0.407955	474.827	-10.4147	7.8156e-10	down		Os12g0129300	15.9937	119.692	-2.89771	0.141739	down
	Os01g0805200	266.353	150.103	208.473	221.667	219.374	140.057	310.618	175.63	145.476	214.549	143.237	352.787		Os03g0335500	14.1302	559.154	-5.30098	1.47207e-28	down		Os05g0531500	604.402	1091.18	-0.852445	0.06341	down		Os07g0529700	28.9939	345.356	-3.57244	8.15826e-10	down		Os03g0804200	729.09	1692.3	-1.21438	0.142607	down
	Os06g0654900	99.5193	128.099	109.075	284.745	473.33	167.558	127.988	130.441	177.446	595.594	347.661	273.279		Os10g0413400	9.43816	758.415	-6.33009	1.77091e-28	down		Os04g0414500	119.571	19.2881	2.63664	0.0636588	up		Os09g0420200	0	85.8368	-8.9082	8.15826e-10	down		Os01g0848900	219.244	883.533	-2.01314	0.142607	down
	Os01g0805900	513.179	560.896	643.168	43.7688	9.23539	68.5302	359.275	733.07	239.568	38.604	0.751845	148.642		Os04g0570800	180.48	1479.6	-3.03521	2.04856e-28	down		Os01g0874300	968.309	1813.36	-0.905164	0.0653157	down		Os01g0108400	311.298	25.6186	3.60275	8.47084e-10	up		Os03g0246900	13.1595	132.136	-3.33087	0.142607	down
	Os02g0533800	56.21	57.6081	77.8612	313.179	328.286	231.003	63.4506	88.7127	201.824	544.323	448.282	90.1682		Os01g0750100	6949.99	1260.55	2.4629	2.3829e-28	up		Os04g0630400	127.566	16.8329	2.9174	0.0653608	up		Os06g0503250	0.815911	172.007	-8.01757	8.49095e-10	down		Os01g0734000	1.34232	26.5656	-4.31108	0.146915	down
	Os08g0478700	111.929	109.511	107.065	222.397	286.623	167.148	108.056	113.244	139.705	84.151	219.656	82.5957		Os04g0518100	1054.69	6920.14	-2.71384	2.43368e-28	down		Os09g0553200	1321.01	3340.35	-1.33836	0.067093	down		Os03g0764600	6750.03	611.791	3.4639	9.32425e-10	up		Os12g0571000	7.96131	125.182	-4.00198	0.147692	down
	Os01g0963600	200.712	978.806	213.592	428.956	69.5878	660.632	86.4349	82.2194	357.862	100.956	803.983	454.264		Os10g0551700	0.341163	5776.12	-14.0136	2.74192e-28	down		Os08g0411250	34.2887	102.137	-1.57674	0.067162	down		Os03g0140200	979.884	7810	-2.99419	9.32425e-10	down		Os06g0241400	0	25.8251	-7.12172	0.15008	down
	Os06g0147100	139.665	100.883	140.766	303.627	420.001	146.999	127.385	170.599	215.953	656.928	428.598	184.231		Os10g0524000	2.61055	307.896	-6.88833	2.99079e-28	down		Os06g0712200	300.255	609.498	-1.02182	0.0673724	down		Os02g0755000	646.507	3276.53	-2.34088	9.32724e-10	down		Os09g0487700	336.963	154.91	1.12086	0.152646	up
	Os07g0139400	211.779	239.305	216.266	242.696	269.676	338.892	235.002	227.119	247.395	154.776	169.448	220.648		Os03g0343800	7.55073	224.445	-4.9049	3.21855e-28	down		Os09g0326900	159.52	250.114	-0.649481	0.0673724	down		Os09g0414600	222.491	46.3405	2.26436	9.78994e-10	up		Os01g0284900	25.0357	159.854	-2.68744	0.153702	down
	Os06g0661766	47.4048	25.9942	50.348	115.09	288.481	113.426	169.484	97.3412	117.561	419.245	121.646	170.048		Os01g0260100	29.8954	771.885	-4.69467	3.22622e-28	down		Os09g0376800	1508.9	943.644	0.677388	0.0674494	up		Os09g0444550	19.2472	192.91	-3.34655	1.03752e-09	down		Os03g0693900	67.9736	243.136	-1.84457	0.153702	down
	Os01g0881300	376.514	351.139	387.261	221.021	196.301	107.797	205.478	369.489	340.364	381.155	396.411	278.771		Os03g0161100	12.1923	649.317	-5.74301	3.27823e-28	down		Os01g0850550	21.2062	3.10633	2.78021	0.0674494	up		Os10g0563900	13.7417	277.105	-4.32536	1.05026e-09	down		Os02g0621800	541.966	2146.25	-1.98526	0.154384	down
	Os08g0504700	202.881	142.517	241.169	214.618	252.626	187.366	131.202	172.368	268.006	307.034	328.872	143.619		Os02g0189400	23.9308	348.879	-3.86398	3.33986e-28	down		Os11g0237300	21.2632	0.319046	5.85703	0.0674494	up		Os02g0256100	7.04528	1066.99	-7.21451	1.14783e-09	down		Os01g0805975	13.2533	41.5989	-1.64896	0.154384	down
	Os02g0610600	202.324	180.064	200.668	336.87	322.185	208.228	197.629	236.992	266.762	435.762	478.988	198.38		Os02g0168100	3342.47	179.076	4.22182	3.55021e-28	up		Os06g0214800	1115.43	2952.95	-1.40464	0.0674494	down		Os01g0243100	23.5536	473.24	-4.30972	1.24055e-09	down		novel.1730	10.0205	111.447	-3.4722	0.15934	down
	Os03g0743400	237.399	201.476	218.419	219.081	249.106	274.364	234.446	217.75	169.64	265.097	201.214	192.647		Os02g0802200	34.8815	1237.3	-5.14752	3.69583e-28	down		Os05g0545400	159.421	34.1825	2.21976	0.0674494	up		novel.164	0	170.686	-9.90067	1.26384e-09	down		Os12g0595200	0.699605	11.8671	-4.14335	0.163091	down
	Os05g0176100	515.232	529.976	671.748	57.3568	21.8171	106.778	369.62	348.421	143.305	20.1681	5.02009	130.402		Os03g0726200	1145.87	229.146	2.32245	4.02716e-28	up		Os07g0563800	4961.23	3604.19	0.460985	0.0674494	up		Os04g0137100	16.3978	3235.95	-7.6152	1.26384e-09	down		Os03g0288000	33.1439	263.232	-2.99363	0.163091	down
	Os04g0465600	276.644	1040.03	368.807	0.0705906	0.219332	0	12.6817	1379.23	487.938	0.0908818	0.070646	11.9814		Os01g0348900	176458	5237.43	5.07431	4.19571e-28	up		Os03g0822200	771.047	1066.2	-0.467498	0.0674494	down		Os09g0444800	2.71857	189.483	-6.26161	1.39061e-09	down		Os03g0233000	24.357	342.555	-3.82452	0.165846	down
	Os08g0498400	184.511	174.595	160.281	186.169	237.461	313.151	221.172	146.593	187.428	91.9618	197.126	113.572		Os06g0193200	26.5475	4590.65	-7.43562	5.44959e-28	down		Os01g0159400	1469.4	820.594	0.840713	0.0684541	up		Os07g0572600	141.891	2056.29	-3.85537	1.54151e-09	down		Os01g0933900	105.786	323.627	-1.61616	0.165846	down
	Os03g0769100	439.348	189.892	361.568	78.7217	79.8952	78.4153	312.503	214.203	134.59	51.0895	16.1667	271.344		novel.130	743.444	52.3447	3.82545	6.24688e-28	up		Os02g0504700	13.0316	0.319046	5.15059	0.068743	up		Os01g0595201	0	166.291	-9.86313	1.596e-09	down		Os11g0264500	15.1616	54.7003	-1.83257	0.1671	down
	Os05g0160200	290.821	236.034	287.33	236.941	167.465	209.679	181.147	265.999	250.389	174.661	424.922	233.039		Os09g0272300	65.8225	617.807	-3.23013	6.27017e-28	down		Os03g0324200	1705.04	1060.45	0.685162	0.0692688	up		Os12g0554800	21.9571	591.472	-4.7471	1.62104e-09	down		Os01g0615100	41.1486	913.438	-4.47657	0.1671	down
	Os07g0513000	260.095	190.653	220.222	126.003	108.892	153.395	257.471	139.302	130.997	55.0818	89.3815	337.457		Os08g0276400	68.7079	699.407	-3.34888	6.61584e-28	down		Os03g0203200	7065.69	3650.09	0.952954	0.0692933	up		Os07g0490450	23.853	346.817	-3.85278	1.67867e-09	down		Os05g0160300	1211.33	7440.85	-2.61898	0.1671	down
	Os08g0321000	484.406	433.974	531.046	110.42	40.3706	116.666	364.834	345.126	188.387	101.382	18.5645	188.922		Os01g0703300	11.6252	497.528	-5.43276	6.61584e-28	down		Os04g0635100	118.713	244.876	-1.04454	0.0693269	down		Os02g0748800	66.4071	844.551	-3.67138	1.78867e-09	down		Os01g0542700	33.3303	91.7993	-1.45493	0.1671	down
	Os03g0139100	273.775	248.351	220.332	228.69	191.158	262.707	169.738	231.54	270.357	153.663	721.879	239.854		Os04g0218400	448.362	4198.12	-3.22705	7.0622e-28	down		Os06g0174400	2443.58	1790.92	0.448232	0.0693269	up		Os03g0103300	535.338	13895.9	-4.69792	1.82462e-09	down		Os08g0477500	65.3082	429.28	-2.72027	0.167628	down
	Os09g0434500	351.809	495.514	372.191	236.178	104.986	244.361	218.507	243.947	413.57	159.94	621.573	238.708		Os10g0569800	1290.61	7.86953	7.33824	7.47888e-28	up		Os06g0148100	17.2612	79.0903	-2.19808	0.0701465	down		Os03g0239000	14.9268	1482.95	-6.63809	1.83015e-09	down		Os01g0179000	325.385	986.628	-1.60193	0.167628	down
	Os01g0869800	87.0175	152.749	83.8421	21.0936	13.0039	73.1716	295.382	37.8642	22.6202	2.78035	0.502622	430.949		Os11g0696200	88.5317	1308.95	-3.88773	8.55287e-28	down		Os02g0739400	622.582	1073.77	-0.786203	0.0720377	down		Os03g0726200	1384.49	231.191	2.58267	1.83062e-09	up		novel.462	4.46262	45.166	-3.3805	0.167628	down
	Os05g0460200	187.955	189.638	184.24	328.713	250.946	229.787	178.593	252.47	213.584	225.234	396.013	170.667		Os11g0107000	166.251	3077.51	-4.20961	8.71398e-28	down		Os04g0484900	407.447	229.252	0.829719	0.0721196	up		Os06g0218800	0	71.1087	-8.63764	1.91303e-09	down		Os02g0702100	8.90418	95.8326	-3.42474	0.168132	down
	Os03g0333400	274.463	176.001	226.985	163.335	204.954	161.863	273.838	163.224	128.059	110.902	44.957	315.791		Os01g0755500	398.792	58.515	2.76767	9.66583e-28	up		Os01g0308600	253.633	1103.74	-2.12145	0.0722058	down		novel.374	9.94428	177.464	-4.1175	1.93063e-09	down		Os04g0182800	487.149	1306.84	-1.42484	0.168132	down
	Os07g0631100	204.122	222.866	188.849	244.532	264.129	263.397	235.557	198.556	255.035	242.446	343.406	239.161		Os10g0457200	14.3535	389.15	-4.76381	9.93929e-28	down		Os07g0535800	89.0842	187.496	-1.0718	0.0722058	down		Os07g0490500	118.508	1695.95	-3.83618	2.09468e-09	down		Os12g0564100	127.629	1116.04	-3.12993	0.171329	down
	Os10g0411800	303.227	250.142	276.357	206.415	159.266	186.521	173.991	277.446	251.74	181.154	428.341	198.785		Os03g0788200	162.195	1100.42	-2.76306	1.09824e-27	down		Os05g0186300	72.7532	213.351	-1.55262	0.0722058	down		Os05g0436100	17.5049	1902.64	-6.767	2.21724e-09	down		Os07g0531500	12.6861	1.00908	3.67336	0.171329	up
	Os06g0332800	345.473	196.68	255.288	109.107	87.0631	131.559	307.275	180.775	137.26	58.1995	57.3887	331.971		Os09g0422500	180.105	2167.94	-3.59045	1.11804e-27	down		Os05g0361000	998.61	2049.77	-1.03744	0.0723693	down		Os01g0827400	145.536	503.401	-1.7888	2.21724e-09	down		Os05g0493166	133.586	299.515	-1.16299	0.171928	down
	Os04g0297800	326.367	312.055	346.487	188.363	160.553	170.393	233.763	356.849	260.704	190.205	161.831	115.764		Os02g0726500	63.5098	595.318	-3.23015	1.14141e-27	down		Os04g0638700	1136.31	1958.87	-0.785825	0.0723693	down		Os03g0386500	26.2038	477.606	-4.17264	2.21728e-09	down		Os07g0664200	2.24949	47.614	-4.38492	0.17274	down
	Os05g0496200	183.956	154.195	173.356	82.9894	104.709	132.437	260.767	117.241	87.6502	46.9623	24.3726	348.386		Os02g0719000	4.83028	275.798	-5.82789	1.25653e-27	down		Os08g0369600	275.117	164.662	0.740198	0.0723693	up		Os08g0138900	200.581	15.0276	3.74554	2.31007e-09	up		Os07g0153150	216.517	29.6651	2.86691	0.175178	up
	Os03g0823400	108.881	43.4027	106.73	216.133	345.873	252.705	135.143	151.918	127.124	574.546	271.678	251.939		Os01g0110200	63.2024	3543.53	-5.81067	1.2652e-27	down		novel.1189	83.6637	8.50101	3.28984	0.0723693	up		Os06g0153100	0.306876	136.114	-8.61138	2.31639e-09	down		Os06g0130200	13.6499	97.207	-2.82527	0.176687	down
	Os04g0476100	288.238	227.643	323.866	102.781	105.609	149.039	268.085	216.647	412.737	323.472	159.449	122.366		Os05g0443800	76.6866	605.803	-2.98334	1.31922e-27	down		Os02g0568200	370.535	217.591	0.766666	0.0724121	up		Os05g0401000	294.833	1226.92	-2.05723	2.51404e-09	down		Os05g0112800	63.7627	463.271	-2.85874	0.177111	down
	Os01g0558600	231.709	252.319	254.362	201.089	244.036	333.721	168.934	211.051	148.306	231.478	145.316	114.154		Os01g0699400	726.913	1.36677	9.05818	1.38867e-27	up		Os04g0659300	335.059	54.9418	2.60779	0.0724276	up		Os07g0194300	54.2045	443.496	-3.04211	2.54517e-09	down		Os07g0526600	64.2529	1259.43	-4.29209	0.178222	down
	Os03g0315800	311.626	148.265	240.872	84.571	74.5746	77.7592	327.887	186.277	112.349	57.9629	48.2293	264.73		Os06g0711900	12.2374	1463.1	-6.89862	1.49427e-27	down		Os03g0852800	20.9489	85.3204	-2.0264	0.0724276	down		Os01g0702700	129.275	962.658	-2.89304	2.56005e-09	down		Os08g0155400	154.583	398.372	-1.3673	0.179504	down
	Os03g0794900	144.84	132.529	137.565	232.034	309.553	134.379	190.705	192.049	248.261	499.673	248.077	201.928		Os07g0503900	36.3898	395.065	-3.44042	1.59395e-27	down		Os06g0212600	15.4406	63.5499	-2.04214	0.0725061	down		Os10g0565150	3998.21	212.162	4.23632	2.59429e-09	up		Os08g0374600	10.3977	120.764	-3.53752	0.179764	down
	Os08g0126300	197.886	246.178	205.738	204.866	232.915	290.169	151.376	189.365	243.613	105.965	309.903	168.583		Os01g0151700	14.6079	955.179	-6.03089	1.71731e-27	down		Os01g0332100	472.603	217.138	1.12179	0.0725061	up		Os03g0120000	15.0056	503.24	-5.08369	2.9346e-09	down		Os08g0153900	0	8.85811	-5.57858	0.179764	down
	Os01g0279100	255.279	184.988	250.277	239.69	265.72	315.404	191.947	155.309	123.535	132.9	57.9541	280.889		Os12g0624000	1693.47	15953.2	-3.23593	1.72587e-27	down		novel.48	817.397	148.489	2.46142	0.0725061	up		Os04g0521900	6.05479	261.689	-5.43158	2.96368e-09	down		Os01g0721300	33.4259	111.376	-1.73844	0.18043	down
	Os01g0850700	25.5449	31.4338	54.9089	172.909	652.529	66.3235	52.9051	75.6168	105.524	804.012	30.5219	401.233		Os01g0917900	100.326	867.354	-3.11256	1.73661e-27	down		Os12g0530100	1044.79	4113.14	-1.97704	0.0725061	down		Os10g0574400	4.07279	136.338	-5.10972	2.97715e-09	down		Os06g0306300	331.981	48.8326	2.76503	0.18295	up
	Os03g0411300	315.979	198.029	295.105	321.859	319.799	276.501	458.815	183.176	263.901	508.398	408.356	341.197		Os05g0280350	149.583	1190.87	-2.99375	1.97791e-27	down		novel.1384	544.325	182.754	1.57481	0.0725061	up		Os10g0478900	734.401	2285.45	-1.63813	3.07854e-09	down		Os05g0575000	73.3997	548.875	-2.90518	0.183168	down
	Os03g0122200	382.05	153.106	278.612	74.182	77.1114	61.7717	319.92	199.098	118.501	61.1767	10.3262	290.517		Os05g0514500	20.6875	299.556	-3.85333	2.24096e-27	down		Os01g0507500	1389.34	980.161	0.50329	0.0725061	up		Os07g0104100	19.8087	2407.23	-6.9262	3.5173e-09	down		Os02g0553000	0.321356	16.843	-5.54344	0.185518	down
	Os08g0482700	117.949	135.494	140.593	112.031	235.344	278.758	83.8562	127.778	155.166	157.511	314.07	95.4821		Os04g0564700	236.568	1205.36	-2.34944	2.28436e-27	down		Os10g0550200	510.831	312.384	0.709946	0.0725061	up		Os06g0566500	99.8064	702.261	-2.81316	3.57668e-09	down		Os01g0882800	146.299	31.0462	2.23876	0.185789	up
	Os09g0426800	295.456	12.3127	32.7158	7.63387	5.75435	6.44131	105.761	6.76243	7.60736	9.30482	6.57751	12.544		Os02g0439200	18.0656	389.002	-4.43472	2.28436e-27	down		Os03g0224200	1887.16	1327.79	0.507265	0.0759659	up		Os03g0832200	2.64676	175.665	-5.99751	3.57668e-09	down		Os11g0120200	6.22032	80.2459	-3.68806	0.18622	down
	Os02g0301100	222.321	302.907	272.958	191.377	152.028	310.13	258.859	168.291	370.219	226.639	252.817	207.766		Os02g0116800	37.9945	329.267	-3.11585	2.28436e-27	down		Os02g0178800	1290.76	7044.4	-2.44831	0.0762619	down		Os03g0273200	32.9465	1989.53	-5.91052	3.90375e-09	down		Os08g0538700	43.7091	182.012	-2.05311	0.191421	down
	Os12g0124200	328.622	201.786	247.808	181.551	139.45	152.736	177.529	275.562	235.019	115.468	420.171	234.765		Os02g0136900	1.60477	1655.73	-9.99988	2.34253e-27	down		Os11g0173432	10.2995	0.341416	4.80929	0.0762801	up		Os03g0804200	701.042	15963.4	-4.50898	4.02212e-09	down		Os11g0151800	1.5695	39.5279	-4.73037	0.191421	down
	Os08g0102700	283.086	239.793	259.073	211.639	135.801	133.893	382.47	212.296	214.062	256.354	41.2602	249.419		Os04g0445900	44.1639	446.997	-3.34296	2.59524e-27	down		Os08g0486200	2925.2	1842.66	0.666933	0.0763668	up		Os01g0957100	15.5887	2004.59	-6.99842	4.16527e-09	down		Os01g0832600	29.6093	167.483	-2.50758	0.191421	down
	Os06g0601100	297.514	193.439	246.354	163.2	184.197	191.921	243.796	164.439	132.78	454.422	133.233	125.271		Os01g0593200	165.212	1990.24	-3.59073	2.79398e-27	down		Os04g0171600	32.8029	0.319046	6.48134	0.0763668	up		Os01g0646300	60.9279	557.776	-3.18994	4.18048e-09	down		Os06g0691400	139.723	419.513	-1.58783	0.191421	down
	Os04g0397100	271.64	170.959	229.765	171.968	177.016	237.329	245.355	171.715	157.213	183.611	162.37	234.656		Os02g0731500	2006.41	79.3706	4.6585	3.44525e-27	up		Os02g0810900	190.878	384.328	-1.00911	0.0770872	down		Os03g0377100	0.407955	175.981	-8.98259	4.32253e-09	down		Os05g0444500	5.29419	44.3786	-3.08803	0.191796	down
	Os01g0386700	181.741	122.878	152.556	198.056	288.143	122.888	247.694	156.871	127.311	393.486	130.185	262.387		Os03g0769000	59.4319	683.506	-3.52353	4.70771e-27	down		Os01g0677900	185.129	32.4052	2.51694	0.0773102	up		Os06g0693600	0	85.4327	-8.90257	4.69596e-09	down		novel.233	90.6037	3.97947	4.51161	0.191796	up
	Os06g0701100	212.411	210.952	229.666	269.655	183.398	174.347	178.079	270.958	327.378	249.837	398.759	218.714		Os07g0580300	14.2525	623.471	-5.44991	5.12671e-27	down		Os05g0189300	4420.38	14581	-1.72185	0.0773995	down		Os05g0237200	2.41534	66.4037	-4.8605	4.97064e-09	down		Os10g0505700	3734.01	12691.9	-1.76512	0.194428	down
	Os07g0669100	232.9	170.523	188.758	215.776	252.592	260.799	249.184	165.067	156.316	269.502	146.537	190.161		Os01g0108400	627.205	25.4036	4.6238	5.13336e-27	up		Os03g0127900	641.375	1243.09	-0.954843	0.0776087	down		Os04g0609300	0	83.9801	-8.8779	5.07886e-09	down		Os04g0311400	1819.77	7918.04	-2.12139	0.194428	down
	Os09g0248100	499.281	380.575	537.295	30.2081	5.07057	45.483	279.181	281.71	89.1132	28.6098	0.312743	93.8622		Os02g0246900	28.3048	646.57	-4.51879	5.58728e-27	down		Os07g0479100	545.745	1507.83	-1.4661	0.0781414	down		Os06g0156600	38.9311	3880.03	-6.64661	5.22275e-09	down		Os02g0727100	36.6371	6.92099	2.41266	0.194428	up
	Os03g0758800	162.24	211.078	156.706	226.388	219.392	288.428	153.267	182.932	216.738	149.437	428.51	183.076		Os04g0691800	74.0175	680.306	-3.20144	6.88161e-27	down		Os12g0472800	239.186	494.717	-1.04847	0.0791535	down		Os04g0690100	14.3099	481.255	-5.06306	5.57132e-09	down		Os11g0245500	32.8385	5.56331	2.56647	0.194428	up
	Os03g0599800	232.979	478.872	366.099	147.669	160.863	215.73	129.168	401.083	289.91	86.715	318.89	126.253		Os03g0433200	19.1944	221.138	-3.52751	7.41091e-27	down		Os10g0363300	9267.38	22334.5	-1.26903	0.0807361	down		Os07g0637700	0	138.675	-9.60011	5.82385e-09	down		Os05g0161500	137.528	3.72825	5.21092	0.194977	up
	Os06g0708500	233.184	293.925	239.238	239.402	253.058	268.256	142.608	315.398	256.126	183.527	408.915	157.365		Os07g0109400	211.097	2349.94	-3.47705	9.05715e-27	down		Os01g0256500	17013.8	7019.36	1.27729	0.0813814	up		Os03g0115000	3.93567	176.702	-5.50912	5.84146e-09	down		Os05g0529700	345.23	2270.06	-2.71792	0.196641	down
	Os12g0589100	110.824	160.297	124.046	211.811	227.844	194.938	161.359	196.54	202.519	263.274	459.23	221.843		Os07g0414000	1.67213	467.972	-8.16588	1.00414e-26	down		Os06g0554300	633.548	1649.25	-1.38043	0.0813814	down		Os01g0843800	0.812526	121.378	-7.03929	5.86247e-09	down		Os03g0830600	2.43888	33.832	-3.81174	0.196641	down
	Os06g0196300	239.402	138.163	201.228	100.153	110.062	99.8105	339.324	164.413	119.944	84.1883	20.8403	362.855		Os08g0485500	2.66726	510.645	-7.60842	1.03486e-26	down		Os01g0699400	28.9175	1.36791	4.4053	0.0813814	up		Os02g0654000	9.99385	113.293	-3.52703	6.57749e-09	down		Os03g0626500	85.1663	284.406	-1.73746	0.196641	down
	Os06g0687900	307.11	302.334	334.81	101.221	108.585	153.29	230.084	229.834	174.73	140.438	61.7882	170.951		Os02g0666500	2.2871	589.464	-8.01704	1.03895e-26	down		Os05g0105200	237.86	388.189	-0.706653	0.0815883	down		Os06g0328400	299.245	23.7082	3.66057	6.57749e-09	up		Os11g0212900	193.957	715.151	-1.88434	0.19705	down
	Os01g0222600	164.324	74.2291	130.842	232.165	301.53	167.19	179.899	139.054	159.965	288.458	392.402	312.308		Os06g0178900	137.932	3836.6	-4.79783	1.53212e-26	down		Os04g0592400	1368.97	3097.41	-1.17804	0.0816139	down		Os06g0126400	0	161.902	-9.82444	6.71945e-09	down		Os03g0650200	27.9783	312.136	-3.47797	0.200105	down
	Os05g0114700	175.552	253.552	269.277	265.199	192.99	260.104	187.026	209.712	332.874	330.422	599.091	192.091		Os04g0493000	2989.31	320.056	3.22254	1.70048e-26	up		Os03g0225900	423.309	94.8735	2.15745	0.0820388	up		Os06g0129100	573.813	29.9961	4.25705	7.00922e-09	up		Os12g0153200	15.0854	102.246	-2.75348	0.200105	down
	Os12g0615400	240.723	175.267	225.874	118.688	120.089	123.978	251.497	174.599	113.158	99.6204	73.9154	302.44		Os05g0499300	6.85146	1956.8	-8.1398	2.39636e-26	down		novel.336	277.963	2.80741	6.63402	0.0839151	up		Os12g0569900	3.84161	65.6392	-4.09774	7.00922e-09	down		Os05g0179300	656.394	1504.7	-1.19684	0.200105	down
	Os05g0491100	211.196	312.168	283.809	174.113	198.545	211.235	131.331	310.921	231.786	303.495	333.404	121.023		Os08g0384500	405.939	47.3653	3.09576	2.4329e-26	up		Os06g0148200	475.217	3591.51	-2.91792	0.085212	down		Os03g0713600	68.5404	909.111	-3.72254	7.34845e-09	down		novel.180	0	10.1415	-5.77398	0.200105	down
	Os05g0432700	128.112	174.165	127.209	317.776	321.37	316.21	133.682	150.235	200.771	247.964	515.173	174.984		Os04g0569900	1022.93	7183.12	-2.8117	2.45109e-26	down		novel.548	324.468	37.6366	3.10568	0.0856086	up		Os04g0141400	0	348.309	-10.9293	7.49184e-09	down		Os09g0472100	43.6485	377.443	-3.10976	0.200627	down
	Os10g0493600	294.668	117.179	240.611	325.145	347.431	84.4839	66.2975	158.744	149.941	621.015	1183.79	173.631		Os04g0182800	1293.25	302.548	2.09587	2.48831e-26	up		Os11g0107600	68.272	286.829	-2.07128	0.0858671	down		Os01g0883900	1231.76	4538.62	-1.88142	7.58633e-09	down		Os01g0575200	1130.36	196.702	2.52277	0.203953	up
	Os10g0577800	130.839	149.804	149.744	265.804	374.661	264.095	162.828	151.603	180.976	501.869	249.067	178.546		Os11g0634200	4260.93	634.082	2.74844	2.53472e-26	up		Os03g0826900	420.164	48.5197	3.11519	0.0872989	up		Os06g0652600	0	73.8468	-8.69198	7.59265e-09	down		Os12g0130300	611.054	186.736	1.71028	0.205899	up
	Os09g0258600	254.345	191.797	205.626	208.077	135.697	177.211	165.302	225.807	230.806	132.025	476.689	217.586		Os01g0824900	3.26805	289.253	-6.47458	2.7916e-26	down		Os06g0651000	169.932	27.1313	2.6454	0.0873079	up		Os11g0514900	2.58171	69.6495	-4.6494	7.63359e-09	down		Os05g0550300	572.627	2179.77	-1.9285	0.208256	down
	Os07g0208500	371.365	362.244	470.682	72.768	21.211	82.023	418.071	313.669	140.114	56.8585	3.23336	156.791		Os07g0190800	538.01	89.2141	2.59232	2.79267e-26	up		Os11g0687100	289.281	76.8035	1.91183	0.0873079	up		Os09g0466300	0.84856	110.519	-6.88581	7.97148e-09	down		Os01g0100900	1904.32	4100.67	-1.10667	0.208256	down
	Os05g0388500	278.968	140.388	230.01	108.784	107.608	98.4099	287.522	177.843	120.781	94.1415	62.4841	255.872		Os03g0825600	14.6007	217.835	-3.89919	2.84514e-26	down		Os08g0500200	1069.56	741.808	0.528164	0.0873079	up		Os01g0823400	26.3462	201.468	-2.93256	8.01909e-09	down		Os03g0225900	1179.66	221.16	2.41529	0.208256	up
	Os12g0569500	0.427716	1.82294	0.757634	219.258	597.97	347.124	4.28017	3.13522	14.7336	47.9843	92.3398	38.9408		Os10g0522601	208.335	1783.6	-3.09776	2.95505e-26	down		Os07g0645500	1092.36	2898.9	-1.408	0.0881226	down		Os01g0681000	332.015	87.867	1.91798	8.10947e-09	up		Os05g0573800	42.0073	149.414	-1.82656	0.209267	down
	Os03g0692700	847.425	314.02	520.697	35.5426	35.2805	51.7174	38.6063	191.741	177.025	21.7119	65.9859	24.1015		Os01g0863300	967.533	7.90464	6.9395	3.41167e-26	up		Os01g0758200	102.63	413.159	-2.00908	0.0881226	down		Os04g0591900	0	73.2456	-8.6789	8.23117e-09	down		novel.1114	46.1965	496.248	-3.43043	0.210742	down
	Os11g0147800	399.196	425.395	351.018	147.725	87.086	206.962	258.075	328.09	273.432	87.6104	92.9034	198.634		Os08g0560300	43.7057	855.838	-4.29272	3.47801e-26	down		Os07g0572600	891.409	2040.29	-1.1947	0.0883378	down		Os01g0618700	11.7019	266.247	-4.48524	8.26244e-09	down		Os01g0817100	145.159	433.722	-1.57777	0.210742	down
	Os01g0328400	277.438	228.294	238.363	206.682	158.436	209.201	159.123	219.704	253.342	119.573	520.175	233.485		Os08g0244500	1060.92	38.5486	4.78253	3.55283e-26	up		Os02g0518100	801.049	1611.39	-1.00852	0.088501	down		Os06g0683700	19.1991	321.137	-4.04557	8.56902e-09	down		Os01g0844700	11.1567	63.0037	-2.53282	0.210742	down
	Os03g0843400	301.359	151.83	260.797	85.7135	100.497	85.2799	287.842	164.753	98.9398	106.676	11.0224	209.022		Os02g0241100	1594.47	361.826	2.13899	3.56416e-26	up		Os09g0525900	4549.78	8193.29	-0.848682	0.088501	down		Os11g0134700	8.68049	481.202	-5.78745	8.94051e-09	down		Os02g0541500	143.781	44.3553	1.69766	0.210742	up
	Os04g0668700	151.017	110.924	141.293	219.669	296.242	147.172	197.403	138.792	153.485	543.177	137.474	173.565		Os03g0713600	63.0987	900.88	-3.8375	4.24204e-26	down		Os12g0228900	396.84	263.659	0.590114	0.088501	up		Os02g0786900	0	65.5861	-8.52139	9.20808e-09	down		Os09g0379600	323.323	1918.57	-2.57006	0.210742	down
	Os03g0581800	244.029	328.547	287.411	142.082	128.706	206.804	140.351	239.751	190.798	98.4354	263.538	143.015		Os02g0503700	3.9752	198.385	-5.66385	4.99728e-26	down		novel.524	1331.06	975.232	0.448803	0.088501	up		Os08g0102400	2.71519	138.076	-5.71759	9.20808e-09	down		Os01g0830500	214.289	967.083	-2.17386	0.210742	down
	Os10g0170200	289.082	202.24	229.843	175.159	126.145	158.715	169.414	242.472	237.184	104.506	440.278	203.81		Os05g0470900	17.6748	503.542	-4.83586	5.8283e-26	down		Os02g0541700	450.921	658.422	-0.546135	0.088501	down		Os02g0654300	116.41	858.736	-2.88063	9.5651e-09	down		Os04g0344400	0	9.37538	-5.65864	0.211017	down
	Os11g0169900	150.69	213.908	176.286	211.09	228.074	258.353	127.109	184.003	204.546	239.617	399.345	140.328		Os04g0350700	17.1449	1118.2	-6.0325	6.69306e-26	down		Os04g0606200	770.369	233.087	1.72502	0.088501	up		Os02g0658200	1.53074	91.9172	-6.09631	9.57035e-09	down		Os02g0121700	17.3344	448.111	-4.68891	0.211105	down
	Os02g0175800	284.82	284.763	302.647	128.221	141.29	173.773	174.982	235.087	147.927	99.3742	156.122	147.673		Os05g0170000	126.33	684.069	-2.43642	1.02943e-25	down		Os11g0649600	190.271	803.508	-2.07797	0.088501	down		Os03g0854100	1055.83	5586.36	-2.40302	1.0284e-08	down		Os02g0322400	0.283556	20.9705	-5.8589	0.214693	down
	Os06g0696600	283.943	52.919	243.563	553.105	506.346	807.133	127.936	77.47	145.152	936.109	33.3212	42.354		Os03g0217000	1547.05	242.031	2.67637	1.24516e-25	up		Os07g0252400	5182.06	13270.8	-1.35668	0.088501	down		Os01g0699400	730.816	1.37995	9.05019	1.12575e-08	up		Os11g0525200	815.436	2079.46	-1.3508	0.215094	down
	Os05g0541200	229.863	101.727	127.222	164.028	555.04	204.763	202.125	102.202	74.3849	367.91	32.703	92.1261		Os12g0573600	34.0282	382.997	-3.49162	1.39649e-25	down		Os05g0410200	80.9439	249.461	-1.62315	0.088501	down		Os01g0842500	13.6792	4941.4	-8.48399	1.16423e-08	down		Os10g0524700	4.29141	24.3484	-2.49743	0.215469	down
	Os02g0652600	330.114	147.239	253.637	69.1162	72.854	59.5419	295.753	183.459	101.049	49.7787	7.09851	282.455		Os07g0635900	586.043	6320.41	-3.43125	1.74553e-25	down		Os06g0648500	863.433	474.596	0.863581	0.088501	up		Os11g0458100	5.69107	548.649	-6.55782	1.18277e-08	down		Os06g0193300	345.413	148.92	1.21263	0.215503	up
	Os12g0600701	239.596	238.487	244.599	144.99	132.545	157.417	272.146	264.787	184.489	109.035	96.3281	204.772		Os10g0531700	3.70928	545.496	-7.15945	2.2025e-25	down		Os10g0469700	220.83	62.4872	1.81978	0.088501	up		Os12g0581350	30.0522	240.935	-2.98871	1.20361e-08	down		Os07g0162400	456.862	1454.55	-1.67048	0.215503	down
	Os06g0172600	260.005	207.134	224.422	185.935	150.383	185.926	146.839	213.585	245.428	141.683	449.75	206.975		Os05g0384600	5.87327	634.596	-6.75903	2.23377e-25	down		Os03g0692700	5610.88	23071.9	-2.03983	0.088501	down		Os10g0569800	1229.55	7.93074	7.26927	1.23466e-08	up		Os05g0487300	406.529	1053.81	-1.37366	0.215503	down
	Os01g0149800	270.366	307.12	222.332	175.346	146.147	195.275	401.487	164.301	221.599	114.768	366.012	266.113		Os04g0613700	362.605	5443.02	-3.9081	2.57473e-25	down		Os01g0949700	20.6457	4.72169	2.1184	0.088501	up		Os06g0537600	12.7642	187.886	-3.85152	1.2667e-08	down		Os02g0232900	444.805	39.0366	3.51072	0.215525	up
	Os03g0815100	24.144	33.8616	52.3587	219.452	269.062	207.226	34.9576	68.548	293.571	309.349	355.121	87.5544		Os01g0646300	77.3351	552.734	-2.83591	2.76318e-25	down		Os01g0168800	342.573	1229.65	-1.84397	0.0885915	down		Os04g0659300	15367.7	55.5435	8.11183	1.30242e-08	up		Os02g0639300	4.46118	69.3105	-3.9437	0.215525	down
	Os02g0736400	52.6751	58.3084	72.7907	324.733	363.922	891.896	29.3172	73.9184	52.6185	439.813	34.0855	22.3734		Os03g0223000	740.62	9791	-3.72465	2.97547e-25	down		Os07g0675000	2263.28	1447.53	0.64494	0.0893402	up		Os09g0448500	7.08834	217.604	-4.89069	1.30242e-08	down		Os09g0345300	35.2552	422.993	-3.58264	0.215525	down
	Os07g0573900	351.487	448.477	641.063	68.1142	85.6398	96.6605	26.4162	522.324	147.685	40.3204	64.8575	49.7827		Os01g0652100	74.4953	2235.35	-4.90906	2.97547e-25	down		Os01g0570800	1044.55	335.034	1.64072	0.0893402	up		Os07g0162900	148.595	1001.99	-2.75306	1.30481e-08	down		Os08g0480000	20.9668	82.6958	-1.98251	0.215525	down
	Os06g0725000	37.3484	37.4603	60.3911	276.76	441.428	297.835	33.4622	70.6313	126.898	615.803	438.485	79.6195		Os08g0387200	254.303	1727.54	-2.76486	3.17437e-25	down		Os09g0346500	31409	56184	-0.838981	0.0893402	down		Os03g0853600	44.5408	246.255	-2.46271	1.30526e-08	down		Os09g0439200	413.522	2567.26	-2.63385	0.215525	down
	Os05g0382600	87.0286	100.793	35.8348	132.303	330.517	231.359	231.91	57.1054	155.692	126.879	234.575	276.117		Os06g0572400	60.8469	434.698	-2.83522	3.17553e-25	down		Os03g0788500	80.7854	137.619	-0.769197	0.0893402	down		Os01g0971400	25.085	3532.76	-7.13495	1.32035e-08	down		novel.844	12.6119	122.741	-3.29667	0.217383	down
	Os12g0559200	25.2906	17.7668	23.9295	106.077	459.944	81.0403	31.7295	69.8889	32.7451	35.5655	199.014	156.317		Os02g0218700	1962.89	0	13.348	3.53151e-25	up		Os01g0925100	20.327	4.37803	2.20803	0.0894097	up		Os03g0687000	815.393	2577.63	-1.66073	1.32732e-08	down		Os10g0162600	0	21.1591	-6.83413	0.217854	down
	Os04g0650000	142.854	227.918	159.516	240.135	206.512	416.425	176.46	129.236	240.53	133.441	373.87	192.411		Os07g0656200	3171.47	490.763	2.69154	3.62929e-25	up		Os06g0225300	111.046	40.5362	1.45247	0.0896851	up		novel.1356	0	71.9653	-8.6554	1.40993e-08	down		Os07g0292100	9.81094	100.937	-3.3448	0.217854	down
	Os12g0623900	382.088	397.406	453.067	33.5845	33.7543	57.3129	223.132	264.438	171.39	28.22	86.9507	184.03		Os12g0603700	65.7562	534.234	-3.02284	3.73011e-25	down		Os05g0537100	526.431	49.937	3.39781	0.0899363	up		Os03g0132550	0.270842	152.442	-8.77492	1.4303e-08	down		Os01g0537250	453.484	83.8269	2.43527	0.217854	up
	Os01g0123900	0.219627	0.330928	0.139654	155.266	517.712	168.33	1.66501	2.2136	2.05547	8.41928	38.5822	255.254		Os07g0564200	67.7784	1137.25	-4.06926	3.85011e-25	down		Os05g0586300	48.5871	139.185	-1.51859	0.089992	down		Os03g0339400	5.32617	393.586	-6.16048	1.43537e-08	down		Os09g0306500	54.4322	20.575	1.39786	0.217854	up
	Os03g0385400	382.913	348.217	373.475	61.8485	81.0313	45.8752	164.286	497.665	298.015	142.373	24.016	130.203		Os08g0242900	169.756	1146.34	-2.75656	3.88904e-25	down		Os01g0150000	1897.71	6447.62	-1.76447	0.089992	down		Os05g0122600	5.80594	78.1371	-3.76168	1.47565e-08	down		Os05g0515200	2.38185	30.1679	-3.60897	0.217854	down
	Os03g0438100	84.3938	130.776	104.211	93.4816	314.799	213.143	78.8622	84.9692	120.4	75.8771	132.832	147.031		Os09g0459900	20.0141	409.262	-4.35116	3.99376e-25	down		Os01g0392600	79.7263	12.1017	2.72305	0.090091	up		Os07g0637400	422.013	2341.45	-2.47225	1.55098e-08	down		Os08g0412800	2.08025	36.2249	-4.21746	0.217854	down
	Os03g0293100	229.206	145.241	177.868	118.583	104.597	93.666	263.582	138.475	121.893	75.513	69.2506	206.613		Os01g0827400	105.937	498.867	-2.23598	4.04778e-25	down		novel.1740	62.5922	228.984	-1.87187	0.090091	down		Os01g0841100	80.6878	487.187	-2.59228	1.7832e-08	down		Os01g0901800	60.7996	148.522	-1.28417	0.217854	down
	Os03g0196800	300.698	141.24	251.781	91.8707	106.361	77.0186	275.899	176.203	125.486	88.643	21.5973	246.686		Os01g0727700	623.527	10.8941	5.83796	4.34916e-25	up		Os04g0117900	293.624	87.8801	1.74076	0.0903033	up		Os05g0466900	75.5278	1133.97	-3.90446	1.78325e-08	down		Os08g0367300	42.2121	5.57774	2.92423	0.217854	up
	Os07g0545400	186.094	207.924	192.222	321.138	269.389	299.195	195.595	174.394	250.04	272.206	446.324	144.862		Os03g0211700	744.184	2472.22	-1.73215	4.70787e-25	down		Os10g0561800	458.916	244.304	0.910744	0.0908801	up		novel.741	65.5701	0	8.43072	1.78837e-08	up		Os04g0172400	0.604911	10.9274	-4.07301	0.217854	down
	Os07g0212200	171.301	97.2217	123.84	76.168	79.251	69.3619	224.515	73.9759	74.617	22.3897	8.93075	334.622		Os05g0539900	757.366	194.153	1.96474	4.71646e-25	up		Os10g0544600	144.554	406.394	-1.49104	0.0910437	down		Os08g0351300	205.707	3.03802	6.07151	1.8196e-08	up		Os10g0105900	3.19485	18.6493	-2.51675	0.217854	down
	Os09g0369000	281.2	273.956	345.307	289.748	299.42	225.422	230.997	267.537	279.471	171.09	292.46	192.92		Os04g0542900	497.354	2759.82	-2.47271	5.01421e-25	down		Os05g0142200	552.2	247.386	1.15913	0.0910437	up		Os03g0278000	2650.6	28604.8	-3.43168	1.85474e-08	down		Os01g0237500	2.08025	36.76	-4.23821	0.217854	down
	Os10g0213800	155.314	199.319	176.42	214.873	284.345	157.248	155.382	206.369	174.638	398.968	289.456	154.681		Os02g0755400	1702.19	137.782	3.62604	5.72261e-25	up		Os01g0246700	494.215	58.5974	3.07552	0.0910437	up		Os07g0645500	205.529	2913.14	-3.82423	1.97934e-08	down		Os04g0483000	45.6677	3.96886	3.52107	0.218061	up
	Os06g0683200	346.242	164.199	279.773	49.9453	53.9885	42.4589	276.914	177.093	103.62	49.6916	4.36818	224.189		Os10g0573700	80.2355	635.869	-2.98796	5.89259e-25	down		Os05g0564000	256.894	165.211	0.637505	0.0928043	up		Os04g0545600	9.08844	1205.16	-7.04966	1.99855e-08	down		Os01g0760600	675.099	1362.63	-1.01323	0.218907	down
	Os05g0563600	442.827	489.803	611.183	38.2109	19.2853	95.2522	187.815	310.643	144.597	6.55512	1.1647	178.872		Os05g0529700	2252.62	44.4016	5.66524	6.18919e-25	up		Os02g0751800	123.498	255.285	-1.04708	0.0930517	down		Os10g0411100	5.73387	140.709	-4.61929	2.0002e-08	down		Os08g0517700	13.838	127.898	-3.20085	0.221821	down
	Os03g0356300	338.21	153.479	250.14	65.205	57.8377	61.3172	257.058	166.151	100.002	37.5322	14.8821	264.479		Os11g0455800	1377.49	12396.1	-3.16995	7.39809e-25	down		novel.1406	71.6578	16.64	2.10623	0.0930517	up		Os11g0629100	70.0831	452.954	-2.6926	2.03114e-08	down		Os05g0102400	52.8241	347.843	-2.7196	0.222782	down
	Os03g0820600	167.581	209.72	185.537	203.263	245.187	264.887	136.712	189.456	167.812	276.834	216.203	126.989		Os09g0491740	4332.76	348.456	3.63548	7.69176e-25	up		Os04g0281900	3022.68	7916	-1.38892	0.0930517	down		Os03g0323900	117.343	1648.89	-3.81584	2.05621e-08	down		Os08g0106300	0	21.8179	-6.87874	0.224942	down
	Os12g0570700	42.8177	45.3352	20.0703	376.108	518.211	693.288	40.5716	44.5081	50.3143	211.438	113.999	63.2362		Os03g0857500	36.6406	447.683	-3.61041	8.29417e-25	down		Os07g0670300	163.9	33.4643	2.29345	0.0930517	up		Os03g0243700	0	52.333	-8.1946	2.05621e-08	down		Os04g0561500	172.029	31.8015	2.43515	0.224942	up
	Os11g0163100	172.403	208.312	181.26	159.955	137.372	104.743	195.132	312.514	245.386	194.752	204.446	202.588		Os04g0592400	517.123	3090.06	-2.57895	1.12392e-24	down		Os02g0448000	0.304677	9.93914	-4.84729	1	down		novel.1067	0	77.9827	-8.76923	2.0885e-08	down		novel.597	3.25227	20.5589	-2.71323	0.225131	down
	Os02g0718900	213.961	325.307	297.667	138.566	171.134	224.957	101.529	249.399	212.774	95.3039	248.047	131.594		Os02g0625500	1021.29	15723.8	-3.9447	1.2816e-24	down		Os03g0609800	1387.87	907.39	0.613266	0.0938312	up		Os05g0541750	48.6191	935.747	-4.2732	2.10156e-08	down		Os01g0703400	715.754	2154.98	-1.59055	0.225511	down
	Os03g0703000	371.468	291.26	381.317	21.2958	18.6627	20.0752	92.0874	394.175	166.989	79.779	3.10925	29.8422		Os02g0792800	3864.91	1220.98	1.66221	1.38944e-24	up		Os02g0726600	168.877	305.446	-0.855055	0.0954474	down		Os07g0560700	9.06281	188.217	-4.38494	2.19934e-08	down		Os11g0133100	170.803	27.8032	2.61903	0.227801	up
	Os04g0320100	175.214	129.077	146.879	220.266	265.365	162.257	229.762	142.575	132.915	271.294	120.108	257.475		Os01g0693400	4177.74	323.778	3.68966	1.44478e-24	up		Os02g0461200	398.829	275.013	0.536347	0.096122	up		Os02g0753400	1.3576	213.967	-7.35431	2.20658e-08	down		Os11g0552100	122.456	22.2995	2.4578	0.227801	up
	Os02g0131300	198.657	219.022	220.421	157.746	172.036	151.482	158.426	248.99	182.123	179.669	179.975	154.827		Os03g0638200	2168.67	214.148	3.34027	1.54775e-24	up		Os03g0187525	153.537	85.8414	0.84064	0.0961817	up		Os02g0190500	23.1517	391.532	-4.08291	2.21277e-08	down		Os11g0679700	434.248	1544.28	-1.82986	0.227801	down
	Os02g0785800	228.42	179.22	186.326	167.754	131.501	150.391	166.336	204.163	205.459	146.698	365.713	188.226		Os08g0120200	35.2041	666.822	-4.24483	1.58065e-24	down		Os11g0455500	14958.6	25825.6	-0.787838	0.0966138	down		Os10g0186200	2.03639	74.9183	-5.26552	2.32346e-08	down		Os06g0255900	352.316	129.269	1.4471	0.228856	up
	Os05g0533100	243.243	193.754	197.543	181.931	178.677	196.287	188.258	186.072	182.07	158.802	253.265	192.342		Os03g0118100	16.3339	681.309	-5.37678	1.58065e-24	down		Os01g0923300	1739.74	1259.05	0.466479	0.0968011	up		Os05g0189300	115.122	14666.8	-6.99339	2.33596e-08	down		Os01g0802700	2.57084	68.7159	-4.72672	0.233338	down
	Os04g0505200	757.215	345.364	690.296	8.7032	3.53788	6.76402	178.703	293.91	126.086	21.0332	0.0891813	11.6143		Os07g0490450	27.6995	343.689	-3.63487	1.86396e-24	down		Os02g0767300	61.5477	306.652	-2.31772	0.0968011	down		Os12g0151750	0	91.753	-9.00545	2.36954e-08	down		novel.1799	68.99	16.2248	2.08516	0.233623	up
	Os01g0962700	97.2548	134.021	77.7947	380.065	450.364	329.939	120.422	91.5831	255.639	333.449	717.048	162.821		Os12g0152100	43.6472	927.159	-4.40944	1.87924e-24	down		Os01g0301000	192.081	98.7271	0.960064	0.0971667	up		Os07g0452100	0	60.7515	-8.40924	2.36954e-08	down		Os07g0564500	106.824	1350.5	-3.65945	0.235673	down
	Os07g0590700	507.224	779.115	830.883	3.17779	4.24396	6.56336	10.8205	521.495	312.44	2.58394	0.418459	5.12765		Os11g0491400	1416.48	123.453	3.51906	2.07242e-24	up		Os01g0825800	177.687	72.3958	1.29663	0.0974844	up		Os04g0149400	822.741	30.1459	4.77011	2.52981e-08	up		Os04g0671200	178.213	575.956	-1.69347	0.235673	down
	Os02g0719600	1.50621	5.96212	0.970696	22.58	668.62	236.511	1.40728	12.9803	31.9357	1.51595	91.5348	4.52399		Os04g0531400	845.828	134.271	2.65402	2.17977e-24	up		Os06g0328966	53.4953	164.836	-1.62147	0.0975009	down		Os02g0733300	0.270842	400.962	-10.1708	2.59082e-08	down		Os12g0509900	540.498	235.793	1.19558	0.23855	up
	Os01g0805000	351.735	155.79	266.702	64.8767	68.8969	59.2435	249.016	170.045	110.206	46.403	8.07675	231.305		Os04g0376400	9.35309	190.085	-4.33873	2.43441e-24	down		Os04g0344100	4216.18	989.931	2.09058	0.0985548	up		Os08g0486300	0	101.969	-9.15786	2.66298e-08	down		Os11g0173366	131.475	53.1028	1.30576	0.241261	up
	Os04g0281900	711.966	269.037	382.068	103.171	128.06	125.978	152.363	225.2	141.026	150.197	52.473	74.85		Os10g0463800	8210.34	606.289	3.75954	2.7753e-24	up		novel.911	83.6054	203.489	-1.28532	0.0999959	down		Os06g0142700	198.328	849.094	-2.09763	2.68063e-08	down		Os08g0499300	996.594	373.601	1.41512	0.241623	up
	Os06g0561000	121.627	34.1694	100.938	355.348	389.175	299.25	226.709	78.2425	37.6141	450.389	1.99301	44.2789		Os06g0506150	80.0697	486.3	-2.60173	3.24059e-24	down		Os08g0112500	965.871	1424.07	-0.560189	0.100104	down		Os12g0566600	4.38668	179.725	-5.38536	2.99176e-08	down		Os04g0291900	0	22.9973	-6.95427	0.241732	down
	Os02g0817600	142.248	120.433	156.691	219.996	179.955	125.729	180.836	193.247	166.025	318.162	210.09	166.641		Os01g0295700	1806.2	378.48	2.25503	3.26225e-24	up		Os10g0558750	285.444	87.697	1.70219	0.101275	up		Os06g0554100	0.84856	68.6754	-6.18993	3.1016e-08	down		Os03g0351700	95.8224	477.292	-2.31877	0.245317	down
	Os06g0727200	135.219	177.976	168.772	246.958	263.194	410.902	143.693	169.354	215.482	282.125	227.717	114.384		Os06g0676700	6.55207	218.85	-5.07003	3.28139e-24	down		Os01g0694900	1363.91	2743.34	-1.00826	0.101275	down		Os06g0498800	694.66	43.6216	3.99236	3.11927e-08	up		Os04g0404400	0	12.5106	-6.0751	0.248749	down
	Os09g0369050	251.113	248.689	307.354	257.378	277.339	200.405	204.609	251.853	245.735	172.262	338.244	158.781		Os01g0128200	1450.04	127.008	3.51247	3.65733e-24	up		Os05g0576600	176.23	23.4809	2.90668	0.101275	up		Os01g0849100	4.74481	254.907	-5.719	3.28994e-08	down		Os05g0205050	186.806	549.749	-1.55698	0.25135	down
	Os01g0723400	129.9	182.069	137.995	439.653	501.4	496.298	239.869	135.389	250.221	481.606	487.376	256.482		Os02g0575000	628.713	7.36871	6.40471	4.71112e-24	up		novel.342	12.8687	119.858	-3.2189	0.101416	down		Os03g0692700	1538.62	23169.6	-3.91243	3.31827e-08	down		Os01g0946300	0.283556	10.1812	-4.81744	0.25135	down
	Os09g0412400	264.4	205.937	253.317	119.379	109.483	257.145	117.442	201.521	127.791	324.088	27.3614	37.4094		Os10g0542900	7031.97	31.9344	7.78005	4.71642e-24	up		Os06g0696400	201.197	615.19	-1.6126	0.101938	down		Os05g0226900	14.6762	1761.19	-6.92499	3.36635e-08	down		novel.1005	3.93212	37.4315	-3.21654	0.252227	down
	Os06g0211300	338.217	209.957	255.785	99.7433	103.996	102.769	197.356	264.631	152.626	196.236	58.8314	68.3188		Os10g0554800	4.58131	409.177	-6.48735	4.72045e-24	down		Os12g0116900	902.058	1778.54	-0.979384	0.103632	down		Os05g0318700	1566.04	304.885	2.36074	3.52188e-08	up		Os06g0152700	42.2367	124.591	-1.56312	0.252227	down
	Os09g0486500	194.288	76.6955	212.238	231.438	238.046	279.871	144.368	129.396	196.75	328.884	253.134	106.162		Os04g0208200	339.684	4.53572	6.24809	4.85601e-24	up		Os03g0270800	19.1176	54.9469	-1.5256	0.103632	down		Os01g0192600	108.718	1148.94	-3.39906	3.52188e-08	down		Os05g0402900	154.34	651.298	-2.07859	0.252842	down
	Os08g0128500	221.377	165.491	178.216	157.395	123.743	139.673	144.361	214.396	189.686	120.697	408.338	182.818		Os01g0159400	4554.18	818.99	2.47539	5.13053e-24	up		Os02g0757100	202.49	344.539	-0.766047	0.104837	down		Os01g0236400	45.0203	190.988	-2.09102	3.70506e-08	down		Os03g0268600	88.7816	246.231	-1.46913	0.252842	down
	Os03g0773800	94.1572	73.9556	55.1344	131.09	121.023	111.625	171.391	58.0125	85.4741	117.664	107.313	310.792		Os03g0308200	570.215	1724.33	-1.59654	5.17985e-24	down		Os04g0519700	705.644	1466.16	-1.05507	0.104837	down		Os06g0607100	102.956	1318.13	-3.67442	3.99543e-08	down		Os06g0726100	1.73913	39.8807	-4.46282	0.253311	down
	Os08g0191600	168.336	181.673	200.555	230.264	217.502	416.9	164.443	180.962	139.224	232.948	121.577	127.131		Os02g0274100	15361.9	2841.23	2.43477	5.50175e-24	up		Os03g0676400	243.732	17.1317	3.82805	0.104837	up		Os12g0144700	1.76555	72.0511	-5.45586	3.99543e-08	down		novel.551	21.6717	0	6.89743	0.253311	up
	Os12g0168900	147.439	233.213	190.303	142.251	174.564	201.234	96.3527	201.09	153.203	131.335	175.483	85.7579		Os03g0825300	234.751	1861.25	-2.98695	5.72712e-24	down		Os11g0134700	133.934	478.178	-1.83662	0.104837	down		Os10g0539400	205.093	729.475	-1.83058	4.2346e-08	down		Os03g0574300	91.6009	39.3206	1.22008	0.253311	up
	Os05g0202500	147.196	88.3204	93.938	110.518	206.255	65.9469	275.222	115.079	71.426	249.521	17.974	358.196		Os04g0468600	814.79	45.4398	4.16312	5.98346e-24	up		Os03g0776400	33.6129	7.50448	2.16613	0.104837	up		Os01g0147800	60.1466	306.743	-2.34694	4.40345e-08	down		Os02g0291500	632.75	323.071	0.969368	0.253311	up
	Os04g0486600	206.224	351.115	280.519	126.631	118.733	169.96	122.505	303.63	207.208	72.0613	202.157	132.233		Os03g0116900	197.96	1198.54	-2.59706	6.04027e-24	down		Os03g0606200	459.473	804.876	-0.809116	0.104837	down		Os12g0453500	0.407955	194.67	-9.12858	4.56992e-08	down		Os06g0223700	187.56	480.017	-1.35427	0.25345	down
	Os03g0291500	33.0064	54.8081	10.8686	574.174	935.964	285.005	22.9798	116.676	56.1118	1106.29	7.98123	23.0006		Os03g0267500	164.017	1288.23	-2.97308	6.38188e-24	down		Os05g0322900	1866.88	374.736	2.31665	0.104837	up		Os11g0180000	52.9837	1804.35	-5.08526	4.59462e-08	down		Os01g0721400	20.4377	61.111	-1.57819	0.254088	down
	Os03g0806800	147.5	77.6122	104.406	54.7545	11.9388	36.589	502.137	62.2537	38.4432	34.3458	0.576815	204.067		Os01g0951100	99.1622	1169.61	-3.56031	6.46732e-24	down		Os04g0167800	126.359	330.748	-1.3887	0.104837	down		Os09g0480100	45.5146	251.522	-2.46774	4.82346e-08	down		Os07g0631900	11791.1	6638.74	0.82869	0.254088	up
	Os07g0684000	178.374	315.786	251.616	272.388	195.839	320.813	240.685	75.882	258.615	82.6129	94.2663	165.432		Os04g0688100	1527.24	100.973	3.91819	6.63933e-24	up		Os08g0526700	189.072	401.114	-1.08596	0.104837	down		Os12g0609600	20.0965	1964.95	-6.6192	4.85335e-08	down		Os08g0167800	210.528	2755.69	-3.70982	0.254088	down
	Os10g0417600	115.632	78.0736	102.151	75.6185	106.582	52.2716	192.561	80.394	80.9047	148.802	81.833	140.936		Os03g0675500	19.2299	275.726	-3.84481	7.77823e-24	down		Os03g0855600	1088.34	1833.16	-0.752088	0.104837	down		Os08g0240600	37.8179	194.571	-2.35355	4.88516e-08	down		Os12g0442800	143.772	625.14	-2.12166	0.254088	down
	Os07g0685700	81.1437	81.9961	121.759	261.42	329.148	302.005	76.1817	126.733	177.355	273.522	174.62	110.997		Os05g0583600	9.61542	501.508	-5.7168	8.17143e-24	down		Os05g0541900	43.9358	91.914	-1.06356	0.104992	down		Os07g0619400	893.572	91.9594	3.28143	4.97014e-08	up		Os12g0444800	7.37286	28.9962	-1.95533	0.256123	down
	Os06g0124900	189.977	184.658	174.916	189.739	182.483	191.669	164.037	179.603	173.294	212.286	247.948	162.633		Os04g0663100	1362.42	8567.55	-2.65272	9.68981e-24	down		Os07g0232800	679.8	261.634	1.37742	0.104992	up		Os01g0660200	210.518	3.32532	5.96749	5.10851e-08	up		Os05g0384600	38.3448	5.92825	2.69161	0.256123	up
	Os01g0678600	275.737	122.395	201.625	90.9853	83.8358	66.1482	260.863	126.388	88.241	67.678	20.8062	241.963		Os08g0189200	19630.9	321.936	5.93062	1.07399e-23	up		Os05g0593000	116.254	63.2362	0.880282	0.104992	up		Os05g0114100	0	88.2586	-8.94932	5.59337e-08	down		Os01g0847100	320.249	78.6546	2.0255	0.256123	up
	Os12g0508300	217.303	185.149	188.78	155.751	141.087	167.258	126.79	205.531	194.088	116.519	464.109	172.905		Os01g0616300	14.4705	348.745	-4.59887	1.08858e-23	down		Os08g0386200	889.43	123.588	2.84712	0.104992	up		Os08g0503000	25.5767	1190.83	-5.55169	5.61077e-08	down		Os01g0289100	0.41605	8.96419	-4.63209	0.256123	down
	Os05g0565400	383.292	151.116	294.744	120.602	123.333	113.939	308.094	187.88	117.153	103.743	33.43	317.663		Os02g0616100	0	1192.2	-12.6988	1.11866e-23	down		Os02g0498100	281.47	163.55	0.784328	0.105457	up		Os04g0607600	38.055	621.95	-4.02372	5.61887e-08	down		Os03g0197000	136.391	249.587	-0.872913	0.256123	down
	Os11g0127900	245.678	158.933	196.959	151.628	103.979	124.048	142.858	232.301	206.963	93.6506	334.043	189.234		Os02g0582800	11.7589	211.115	-4.17136	1.12689e-23	down		Os01g0185300	2835.81	5605.75	-0.983188	0.106012	down		Os05g0222200	748.088	7366.68	-3.2997	5.61887e-08	down		Os08g0270400	80.74	677.515	-3.06829	0.256123	down
	Os02g0766600	143.432	166.144	167.514	251.199	212.29	232.079	193.904	150.085	211.551	123.13	249.215	192.082		Os02g0218200	5651.95	1028.73	2.45772	1.12689e-23	up		Os11g0269000	0.957097	12.9233	-3.74505	0.1062	down		Os06g0335500	4975.83	24347.3	-2.29069	5.6627e-08	down		Os12g0607000	3107.54	1822.22	0.770177	0.256123	up
	Os11g0425600	108.505	232.079	191.071	220.799	211.578	171.058	167.56	113.608	200.097	131.623	318.553	112.038		Os07g0475700	17.7429	295.2	-4.05227	1.18659e-23	down		Os10g0123200	25.3335	7.16307	1.82267	0.1062	up		Os09g0459450	53.4928	576.4	-3.42932	5.6752e-08	down		Os07g0412100	91.2597	234.96	-1.3634	0.256123	down
	Os04g0306400	40.0641	23.264	36.0281	129.264	310.287	161.028	98.5343	60.4337	85.4827	1269.75	117.028	99.9673		Os02g0192700	192.789	3217.94	-4.06052	1.24065e-23	down		Os11g0163800	294.309	468.805	-0.672032	0.1062	down		Os01g0269800	1.52736	92.4784	-5.88139	5.6752e-08	down		novel.1821	0.41605	13.486	-5.22122	0.256123	down
	Os03g0807800	216.511	174.452	195.887	141.315	127.349	146.285	154.281	206.938	184.109	153.667	286.357	141.67		Os05g0332300	309.665	1615.64	-2.38298	1.42881e-23	down		Os07g0185200	1540.79	1058.17	0.542151	0.107774	up		Os04g0167800	50.4437	332.689	-2.72551	5.92634e-08	down		Os10g0472400	144.275	558.448	-1.95258	0.256123	down
	Os02g0793700	164.094	190.962	179.486	210.432	198.249	209.883	168.592	181.314	185.231	155.245	203.22	172.982		Os04g0398000	1582.96	41.5555	5.25429	1.49982e-23	up		Os04g0684100	619.851	386.311	0.68273	0.108283	up		Os03g0719000	48.848	1480.11	-4.92524	5.99077e-08	down		novel.1244	9.39622	42.8398	-2.19114	0.256123	down
	Os06g0181566	226.709	204.668	187.281	147.673	129.043	174.326	133.824	195.741	186.947	75.3413	418.346	229.254		Os01g0732300	13.2635	502.487	-5.23016	1.52124e-23	down		Os02g0556000	7.44399	38.9081	-2.38914	0.108283	down		Os07g0164800	35.2175	292.415	-3.0504	5.99077e-08	down		Os05g0482501	30.5322	79.2825	-1.3729	0.256123	down
	Os07g0662500	225.381	191.816	195.893	204.487	133.377	178.131	144.443	227.917	205.461	102.091	377.634	174.364		Os08g0544250	1359.6	1.0266	10.3756	1.56363e-23	up		Os05g0190500	8164.3	25044.4	-1.6171	0.10844	down		Os09g0540400	42.1856	1647.56	-5.28576	6.25432e-08	down		Os03g0338000	0	8.42293	-5.507	0.256123	down
	Os03g0799000	221.614	181.752	190.368	206.654	165.555	137.404	178.644	244.624	219.345	168.321	295.524	133.928		Os08g0390200	139.985	1969.34	-3.81363	1.64574e-23	down		Os05g0107600	3110.36	5534.33	-0.831264	0.108848	down		Os06g0119300	27.8936	298.918	-3.40875	6.49016e-08	down		Os11g0156401	45.543	193.408	-2.08364	0.256123	down
	Os02g0768600	209.863	133.853	182.996	115.73	104.574	110.006	208.991	149.667	128.077	94.4107	150.589	213.746		Os07g0641200	165.564	615.921	-1.89541	1.654e-23	down		Os04g0569300	417.472	1100.89	-1.39908	0.108848	down		Os01g0512700	0.270842	206.618	-9.21437	6.49016e-08	down		Os05g0593900	140.308	832.679	-2.56733	0.256123	down
	Os05g0405000	25.2344	64.3578	57.7396	266.865	178.088	411.368	25.8325	33.3976	113.826	101.3	121.986	26.4889		Os10g0430200	253.058	1520.32	-2.58744	1.82859e-23	down		Os04g0107300	145.189	346.124	-1.25365	0.108848	down		Os06g0133600	95.6753	1051.43	-3.45937	6.53802e-08	down		Os05g0255800	31.8205	4.00259	2.9964	0.256123	up
	Os02g0684400	49.1653	25.0489	81.8684	207.383	349.744	201.643	104.338	101.472	118.474	526.247	282.795	126.299		Os01g0651350	18.0876	651.525	-5.16869	1.92651e-23	down		Os02g0816100	86.1322	152.878	-0.829667	0.108848	down		Os10g0430200	306.498	1534.32	-2.32362	6.644e-08	down		Os04g0430200	84.4382	482.096	-2.51354	0.256123	down
	Os03g0679700	253.128	201.38	201.435	278.179	130.143	210.657	507.714	111.722	187.16	115.487	164.668	828.034		Os04g0108101	358.119	3.61465	6.59635	2.00741e-23	up		Os02g0764100	1574.62	785.244	1.00401	0.108848	up		Os10g0550500	144.883	5686.73	-5.29383	6.653e-08	down		Os07g0120100	0.642711	36.2463	-5.79027	0.256297	down
	Os11g0499600	180.709	95.0183	86.1249	109.176	171.552	156.236	37.6617	75.8999	69.7457	14.7333	79.5439	31.9694		Os05g0458600	2.69562	839.032	-8.31247	2.16188e-23	down		Os12g0160100	157.87	264.751	-0.746003	0.108848	down		Os05g0337200	2.03301	113.907	-5.73682	6.79003e-08	down		Os03g0297600	1628.06	748.384	1.12116	0.257165	up
	Os03g0408300	227.989	180.878	176.447	156.793	124.355	175.428	125.495	187.029	212.32	103.715	405.604	187.015		Os01g0651932	37.7341	1140.37	-4.91997	2.25208e-23	down		Os03g0656800	108.374	39.264	1.46808	0.108848	up		Os03g0254000	155.165	1636.45	-3.39976	6.83619e-08	down		Os01g0681200	232.662	785.801	-1.75774	0.25916	down
	Os02g0716500	148.69	69.9598	108.936	203.952	162.041	252.288	209.85	115.999	96.6159	91.0069	127.652	234.336		Os05g0370700	522.596	2.60913	7.60428	2.34002e-23	up		Os06g0716000	375.279	172.698	1.1199	0.108848	up		Os04g0519700	112.114	1477.71	-3.71611	6.84507e-08	down		Os11g0591800	0	10.7899	-5.86147	0.259221	down
	Os02g0760300	152.148	207.499	147.116	168.709	168.494	277.724	131.157	153.842	144.249	103.305	234.714	140.274		Os07g0520600	265.475	3404.96	-3.68091	2.38896e-23	down		Os03g0212800	99.0545	301.068	-1.60369	0.10911	down		Os05g0496500	121.872	931.487	-2.93485	6.93479e-08	down		Os07g0413800	99.2348	9.27226	3.42209	0.260296	up
	Os08g0559200	231.294	167.614	186.112	141.35	115.153	156.536	131.429	183.522	197.944	93.3205	379.097	194.771		Os11g0249400	8.06286	693.47	-6.42307	3.09555e-23	down		Os01g0253300	5287.43	3490.76	0.599073	0.109754	up		Os06g0140400	1.08337	191.038	-7.32593	7.21954e-08	down		Os04g0584300	122.484	43.1183	1.51018	0.26055	up
	Os05g0355500	230.15	177.993	179.379	151.546	121.846	164.836	137.889	202.348	176.011	82.9377	335.988	228.611		Os02g0445100	0.922445	497.256	-8.99938	3.13931e-23	down		Os09g0466300	18.7888	110.131	-2.55184	0.109855	down		Os05g0567600	4.55645	59.3772	-3.72104	7.53768e-08	down		Os03g0787300	719.208	1397.37	-0.957748	0.261224	down
	Os02g0180200	251.417	122.037	187.252	108.411	96.4372	105.014	217.592	143.621	122.794	88.4925	115.137	258.91		Os01g0854800	0	2547.54	-13.7945	3.19759e-23	down		Os04g0483200	567.536	973.079	-0.777923	0.109855	down		Os01g0577450	21.7003	129.638	-2.56615	7.57644e-08	down		Os06g0299200	14.7452	64.8543	-2.12195	0.261338	down
	Os07g0500300	86.2362	169.348	100.817	419.47	319.278	355.849	125.271	184.752	223.5	286.753	434.461	318.738		Os04g0531300	576.256	129.652	2.15063	3.38501e-23	up		Os05g0470900	203.057	504.846	-1.31364	0.110819	down		Os04g0644900	17.7888	226.154	-3.67152	8.09379e-08	down		Os02g0778500	126.301	349.696	-1.47187	0.262223	down
	Os05g0429500	221.694	177.197	237.26	318.253	271.014	264.132	293.421	160.629	207.153	217.475	480.15	411.177		Os11g0183800	379.257	2900.11	-2.93469	3.85662e-23	down		Os04g0610000	630.76	417.172	0.59681	0.111118	up		Os08g0205800	1286.09	74.3875	4.11132	8.09379e-08	up		Os03g0745100	5.38745	109.109	-4.33028	0.26283	down
	Os11g0186200	66.0269	109.184	100.491	357.096	397.098	543.756	122.758	88.7731	149.67	222.312	265.374	163.276		Os02g0170100	283.921	2205.36	-2.95778	3.92208e-23	down		Os02g0627800	13.5512	52.1583	-1.93728	0.111118	down		Os12g0448900	8825.38	604.88	3.86687	8.29499e-08	up		Os01g0124401	754.816	10651.1	-3.81904	0.263115	down
	Os06g0611900	192.477	154.866	173.763	85.6856	39.9109	101.571	182.26	114.543	91.0839	14.7637	52.9256	298.11		Os01g0570800	1721.56	334.435	2.36419	3.95413e-23	up		novel.1871	1229.91	863.033	0.511137	0.111118	up		Os03g0392600	14.1007	1525.08	-6.75099	8.36162e-08	down		Os01g0208000	38.1718	108.654	-1.50712	0.26352	down
	Os05g0101400	307.84	156.895	244.983	81.9994	76.3854	90.8659	209.716	163.273	108.752	45.491	36.9723	186.729		Os05g0465000	265.278	12.4784	4.42139	4.40885e-23	up		Os05g0222200	2398.13	7344.43	-1.61472	0.111118	down		Os06g0696566	0.541684	101.02	-7.34234	8.66667e-08	down		Os05g0515900	58.2281	21.2374	1.45831	0.263628	up
	Os01g0104400	289.92	274.692	256.078	136.809	90.9289	187.999	183.702	224.821	232.636	75.809	105.166	165.163		Os07g0101000	0	1242.79	-12.759	4.46496e-23	down		Os03g0400700	36.3692	4.7597	2.93099	0.111118	up		Os09g0423902	3.97171	241.609	-5.94571	8.66667e-08	down		Os01g0948500	384.889	207.978	0.887942	0.263708	up
	Os02g0125700	177.311	121.976	167.642	53.4371	73.8435	78.7604	162.61	135.448	68.9237	57.8025	21.9288	109.327		Os02g0189200	9.73146	833.102	-6.4196	4.64899e-23	down		Os01g0974400	299.859	517.86	-0.788951	0.111898	down		Os05g0563550	3.25011	637.05	-7.55816	9.08317e-08	down		Os05g0541301	50.2192	156.438	-1.64752	0.264968	down
	Os12g0263800	185.608	154.118	192.783	233.402	178.221	162.636	292.681	144.349	240.799	276.407	70.294	177.943		Os11g0684000	1645.61	37.0293	5.46994	4.8088e-23	up		Os12g0629700	37.3993	3.64372	3.34784	0.113304	up		Os11g0614800	7.30065	87.7941	-3.6154	9.09758e-08	down		Os01g0348900	22149.7	177622	-3.00347	0.264968	down
	Os07g0245100	11.6171	9.56445	13.9399	528.804	471.865	750.862	7.81489	41.1776	48.6806	338.431	7.46105	9.10939		Os08g0492000	64.9825	1501.4	-4.53102	4.88571e-23	down		Os04g0554800	2231.91	13199.5	-2.56415	0.113304	down		Os10g0392400	979.244	45.8186	4.41549	9.30747e-08	up		Os03g0336700	582.479	1703.22	-1.54888	0.267013	down
	Os06g0218600	480.386	599.023	765.459	22.4967	9.43234	37.0023	103.644	380.269	259.762	4.42603	0.663961	151.464		Os01g0881500	3286.4	933.92	1.81491	5.08737e-23	up		Os01g0600000	1359.88	2133.87	-0.650077	0.11344	down		Os07g0553700	1306.08	218.744	2.5779	9.3511e-08	up		Os05g0438800	627.437	1749.35	-1.47918	0.268864	down
	Os04g0218400	556.915	486.362	624.382	64.8273	39.1554	71.3933	77.8753	348.193	245.473	41.3409	78.7027	42.8563		Os08g0546700	941.447	6161.45	-2.71023	5.11546e-23	down		Os07g0634900	1258.22	3154.66	-1.3261	0.113837	down		Os06g0653100	23.0624	774.901	-5.06697	9.58266e-08	down		Os04g0670500	1.28542	20.3144	-3.95341	0.270379	down
	Os05g0363200	86.4362	134.21	128.925	69.0268	365.799	201.201	60.5763	123.552	94.7811	26.271	88.452	63.3702		Os11g0503900	21.8379	1139.58	-5.71036	5.39595e-23	down		Os08g0459700	83.0333	394.41	-2.24741	0.113837	down		Os05g0447700	4933.39	524.88	3.23226	9.66997e-08	up		Os02g0655200	13.1422	79.8506	-2.62877	0.273557	down
	Os06g0528600	125.745	97.0845	125.283	163.905	202.942	141.754	193.338	99.1542	121.313	186.977	153.882	162.755		Os04g0459000	8.79484	277.245	-4.98159	5.82597e-23	down		novel.274	47.0209	4.10821	3.51941	0.113837	up		Os04g0527000	303.696	2035.1	-2.74494	9.66997e-08	down		Os02g0739400	367.479	727.424	-0.985126	0.273557	down
	Os08g0417000	484.656	128.395	314.15	26.1651	12.9764	10.6689	409.66	99.5148	61.4107	68.1135	6.95626	45.8734		Os04g0414500	422.428	19.1857	4.47163	6.26579e-23	up		Os07g0201500	106.094	42.1023	1.32988	0.113837	up		Os03g0433200	19.1191	223.148	-3.52083	9.67613e-08	down		Os12g0138100	25.7313	5.25715	2.28749	0.274719	up
	Os11g0157200	71.699	202.661	143.144	219.118	202.427	287.571	105.701	131.054	188.555	177.397	52.4355	223.58		Os01g0159800	1087.39	81.8351	3.7291	6.91296e-23	up		Os04g0506900	579.315	1239.86	-1.09785	0.114207	down		Os01g0651932	11.9272	1150.29	-6.57984	9.90404e-08	down		Os01g0763900	70.8915	8.47005	3.06669	0.275071	up
	Os03g0815400	285.723	124.591	218.005	70.9631	67.0306	63.8187	256.317	138.548	100.127	53.0176	28.8317	216.158		Os11g0157400	108.289	666.421	-2.62232	7.01678e-23	down		Os07g0490450	164.488	344.487	-1.06697	0.114975	down		Os07g0475900	1895.53	307.01	2.6265	9.99836e-08	up		Os09g0455300	257.724	74.672	1.78816	0.275545	up
	Os01g0314800	0	1.32504	0.89867	159.153	245.177	564.121	0.190477	10.1678	75.6443	23.5058	438.439	8.46842		Os10g0569600	499.724	21.3285	4.54111	7.72778e-23	up		Os12g0585300	144.765	74.5127	0.960385	0.115025	up		Os07g0663800	5722.28	95.5067	5.90507	1.03455e-07	up		novel.717	31.7818	0.679793	5.56748	0.276532	up
	Os01g0654500	139.225	288.416	216.903	146.049	144.073	202.682	110.761	241.274	172.655	68.3487	233.773	164.513		Os05g0277500	2.04698	296.419	-7.23671	7.88743e-23	down		Os03g0351800	1961.5	1168.78	0.746953	0.115203	up		Os10g0472400	139.128	797.501	-2.5196	1.04784e-07	down		Os05g0361500	112.867	474.789	-2.07621	0.276532	down
	Os07g0148800	510.938	223.882	438.133	82.2419	37.5662	67.5262	270.255	219.965	180.48	245.739	3.51643	111.691		Os12g0571600	9.32294	162.598	-4.11534	8.09526e-23	down		Os05g0144900	137.429	73.5458	0.903127	0.116256	up		Os03g0286500	1.62505	164.649	-6.54348	1.04962e-07	down		Os03g0182800	208.327	24.0556	3.11389	0.276977	up
	Os03g0279000	120.682	168.872	140.783	222.706	261.072	221.47	145.19	153.868	176.48	359.532	275.659	128.13		Os06g0203800	117.215	1165.62	-3.31404	8.61552e-23	down		Os02g0812400	1022.17	698.179	0.550343	0.116305	up		Os01g0631900	10.727	572.27	-5.75481	1.08053e-07	down		Os04g0458400	112.145	45.1776	1.31402	0.276977	up
	Os05g0550300	134.571	41.7955	52.3386	226.915	123.087	245.071	171.978	71.7348	52.9493	60.2116	15.3164	77.0421		Os07g0670300	551.574	33.3753	4.05	8.94178e-23	up		Os03g0348500	77.8026	35.9093	1.11614	0.116333	up		Os02g0671100	1643.12	25.7775	5.99607	1.0951e-07	up		Os04g0516600	4.70799	27.4741	-2.58217	0.276977	down
	Os04g0191500	281.289	185.224	171.023	260.279	226.743	387.154	279.715	94.0011	322.954	162.047	555.957	324.657		Os03g0294800	215.206	4259.27	-4.30665	9.57455e-23	down		Os04g0636000	190.522	85.9179	1.14837	0.116976	up		novel.421	60.882	1.05648	5.87685	1.14023e-07	up		Os01g0842801	6.76795	27.3716	-2.00024	0.277897	down
	Os02g0609400	168.371	167.347	148.853	191.414	170.094	149.386	218.148	164.939	180.094	218.346	255.471	196.684		Os03g0363950	20.2091	226.187	-3.48797	9.59782e-23	down		Os08g0490400	1.24024	13.9722	-3.46034	0.117159	down		Os12g0515300	3.80533	168.637	-5.56433	1.15231e-07	down		Os01g0132000	4857.12	24946.4	-2.36068	0.277951	down
	Os03g0756000	217.854	176.485	191.134	153.363	127.305	153.608	133.133	199.977	195.199	117.159	300.184	171.775		Os01g0200400	71.384	427.231	-2.58339	1.0237e-22	down		Os10g0395400	37.3656	11.044	1.76643	0.117696	up		Os01g0170500	35.3628	1656.17	-5.55306	1.17797e-07	down		Os05g0571200	212.167	45.2451	2.22957	0.277951	up
	Os06g0608700	99.4223	98.0117	86.2913	146.773	153.394	170.627	163.495	55.1	99.1918	110.068	86.765	295.822		Os02g0714200	61.3787	784.05	-3.67673	1.08606e-22	down		Os05g0514300	3073.44	1878.84	0.710044	0.117696	up		Os02g0562600	86.5485	6.78639	3.66854	1.22863e-07	up		Os05g0228000	0	20.9811	-6.82185	0.279715	down
	Os03g0128000	339.988	281.857	389.13	26.8409	14.5511	30.2499	183.912	310.39	158.563	102.184	0.0349765	54.847		Os02g0788600	27.1332	222.134	-3.03036	1.103e-22	down		Os02g0581200	12.7158	40.0994	-1.66477	0.117696	down		Os03g0254200	0	48.0352	-8.06999	1.24938e-07	down		Os04g0477000	2.28768	14.4658	-2.65122	0.282784	down
	Os03g0734300	10.9823	16.5882	14.9459	56.2855	1030.19	86.9051	11.0875	17.1802	14.7095	9.68153	20.0689	7.39129		Os06g0214800	270.521	2953.09	-3.44908	1.10363e-22	down		Os01g0814300	44.6328	105.899	-1.2479	0.11775	down		Os08g0411250	8.52113	102.992	-3.61268	1.35864e-07	down		Os03g0799300	12.8924	137.002	-3.40488	0.283346	down
	Os03g0158500	108.216	101.487	121.498	243.371	264.053	133.295	183.014	183.524	228.821	403.96	173.727	136.302		Os06g0659800	1.35047	317.354	-7.92849	1.13167e-22	down		Os04g0639200	40.8473	9.94587	2.0427	0.11775	up		Os06g0650900	895.493	65.4102	3.77586	1.36429e-07	up		Os02g0214050	0.737405	10.5818	-3.94343	0.284123	down
	Os10g0539500	147.139	123.143	127.284	256.811	276.825	169.313	249.19	144.833	147.821	291.444	129.192	226.3		Os03g0131200	1428.17	116.136	3.61902	1.27159e-22	up		Os10g0504600	1379.43	2821.01	-1.03213	0.118035	down		Os05g0280350	204.606	1201.7	-2.55245	1.41866e-07	down		Os09g0509500	305.114	1091.57	-1.83966	0.284745	down
	Os07g0526400	0.733979	4.81959	0.994838	42.1318	306.064	201.587	2.00317	27.2194	89.0027	2.28479	93.243	4.5851		Os11g0442380	43.8856	3730.38	-6.41122	1.3154e-22	down		Os02g0247000	150.524	282.979	-0.910787	0.118043	down		Os09g0488800	46.6156	564.886	-3.59519	1.49369e-07	down		Os01g0158200	233.134	446.254	-0.937777	0.284745	down
	Os02g0162500	221.021	162.741	185.377	148.176	90.3368	135.442	143.042	210.609	186.8	115.402	340.403	173.341		Os01g0631900	6.58749	566.947	-6.43614	1.47317e-22	down		Os02g0465900	9555.18	3336.8	1.51784	0.11807	up		Os03g0651800	0	58.2109	-8.3496	1.50556e-07	down		Os04g0638100	134.118	273.117	-1.02459	0.284745	down
	Os01g0896700	218.598	169.986	186.628	131.956	117.378	153.984	145.223	203.772	188.502	90.4961	295.551	169.23		Os02g0129700	5809.06	1094.42	2.40805	1.58246e-22	up		Os10g0438301	0.32621	8.16719	-4.56529	1	down		Os02g0130200	0.94964	55.0071	-5.84858	1.53053e-07	down		Os02g0787600	160.976	33.9275	2.24519	0.284745	up
	Os03g0577000	223.729	172.457	188.135	177.614	137.239	167.293	150.449	184.182	202.984	146.036	326.104	187.405		Os07g0559400	241.059	1795.15	-2.89734	1.63631e-22	down		Os12g0547600	613.633	131.249	2.22501	0.118218	up		Os03g0817500	2.44773	258.109	-6.85095	1.55606e-07	down		Os04g0530700	288.097	593.696	-1.0433	0.285282	down
	Os05g0110100	118.98	92.2519	103.666	114.114	147.11	109.299	150.637	80.7978	97.5163	144.342	98.8154	179.407		Os12g0245700	1.29729	361.088	-8.11925	1.69809e-22	down		Os05g0530400	110.886	11.4301	3.28085	0.118218	up		Os08g0460000	325.495	40694.4	-6.96592	1.58035e-07	down		Os09g0526300	120.456	313.563	-1.38147	0.286048	down
	Os04g0435700	157.033	137.751	159.685	157.137	200.529	260.026	219.152	130.721	109.904	139.809	38.8385	147.185		Os01g0300200	1264.03	5325.54	-2.07509	1.89512e-22	down		Os04g0589900	830.056	481.023	0.786773	0.119086	up		Os01g0733200	1191.2	217.045	2.45681	1.59365e-07	up		Os06g0681200	45.7985	422.785	-3.21129	0.286918	down
	Os03g0439800	227.402	167.713	182.774	85.0096	104.711	115.337	243.91	161.404	165.544	118.735	98.1178	165.659		Os01g0926700	386.793	3829.46	-3.30778	1.93379e-22	down		Os10g0555100	107.349	35.8198	1.58466	0.119086	up		Os07g0114000	412.852	21.2445	4.28253	1.63068e-07	up		Os08g0232700	633.175	123.334	2.36025	0.286926	up
	Os05g0459900	232.982	178.416	205.874	141.002	107.14	155.173	149.388	184.307	177.118	83.2779	347.638	180.895		Os11g0245500	5.49311	250.65	-5.50879	2.09287e-22	down		Os02g0562300	2280.96	1330.53	0.777504	0.119086	up		Os08g0316900	2.24557	79.722	-5.28561	1.63719e-07	down		Os10g0474800	97.4558	251.261	-1.36273	0.286926	down
	Os06g0155300	243.707	210.447	303.452	141.352	147.529	105.376	195.773	293.898	209.023	239.151	106.759	101.412		Os06g0650900	1650.59	64.77	4.67295	2.10734e-22	up		Os06g0139700	585.104	389.843	0.585348	0.119086	up		Os06g0208100	18.0451	202.246	-3.51218	1.67415e-07	down		Os10g0535900	2.34418	37.1226	-3.98345	0.287006	down
	Os07g0622100	222.765	146.876	181.906	130.116	90.0637	125.497	138.503	183.572	179.522	85.0378	285.785	186.151		Os01g0102000	0.989808	626.892	-9.3277	2.4604e-22	down		novel.383	0.32621	11.0251	-5.00051	0.120395	down		Os04g0688100	1759.83	101.855	4.11049	1.68684e-07	up		Os03g0215000	565.824	1413.75	-1.32087	0.287054	down
	Os11g0444700	31.3741	20.3777	52.5386	187.997	498.904	148.989	25.7055	71.7188	103.794	891.309	164.087	102.339		Os01g0609300	7361.24	91.4808	6.32958	2.62795e-22	up		Os09g0538400	3352.93	6437.3	-0.940992	0.120484	down		Os06g0695900	9.12109	256.23	-4.79951	1.71494e-07	down		Os07g0592100	15.014	97.436	-2.71785	0.287054	down
	Os11g0634500	169.151	132.16	127.569	172.726	146.021	179.717	113.132	149.174	171.958	99.6522	498.057	183.231		Os04g0412900	133.533	1302.99	-3.28711	2.7697e-22	down		Os09g0482100	6859.47	4451.54	0.623848	0.121246	up		Os11g0456000	5.09449	75.2641	-3.93251	1.72811e-07	down		novel.1497	162.455	2629.39	-4.01627	0.287054	down
	Os06g0547400	42.5765	6.33787	3.92277	67.2735	107.93	126.359	156.973	16.7865	6.52239	469.093	1.07436	12.8609		Os05g0123200	1587.65	6882.52	-2.11618	2.82557e-22	down		Os04g0645200	86.9471	146.238	-0.750249	0.121675	down		Os11g0170000	99.7439	754.546	-2.91586	1.77675e-07	down		Os04g0636500	1.83383	18.4868	-3.28463	0.287054	down
	Os07g0656800	212.841	118.485	193.548	98.872	57.5294	75.9845	230.9	148.716	110.241	36.511	32.5029	190.273		Os01g0705700	219.888	6.3713	5.09483	2.83097e-22	up		Os03g0235000	243.948	72.4268	1.75223	0.121675	up		Os11g0138900	35.7793	307.182	-3.0906	1.79463e-07	down		Os03g0361700	0	10.2485	-5.7884	0.287514	down
	Os09g0279500	291.29	136.459	218.605	102.37	77.745	65.6048	284.311	172.509	117.949	98.0923	35.9188	273.621		Os07g0520400	791.922	3874.57	-2.29033	3.04742e-22	down		Os01g0601200	530.856	1684.43	-1.66571	0.121675	down		Os10g0555100	692.702	36.0609	4.2638	1.81875e-07	up		Os09g0433800	1643.21	737.658	1.15577	0.287514	up
	Os11g0113700	138.404	27.4356	107.811	255.583	503.461	288.043	113.671	168.017	100.875	693.291	19.5349	87.403		Os12g0514300	11.2494	216.295	-4.2576	3.05545e-22	down		Os06g0178900	1515.92	3837.46	-1.34001	0.121675	down		Os06g0247000	21.6964	174.306	-3.01243	1.8272e-07	down		Os01g0883000	136.836	55.8691	1.29425	0.287895	up
	Os09g0262000	1.37835	23.9136	11.832	141.382	662.286	470.71	2.8064	20.0265	8.88897	1.00644	29.6733	2.38177		Os02g0781000	128.487	1100.37	-3.09748	3.24697e-22	down		Os09g0555550	15.4726	3.39852	2.18203	0.121693	up		Os04g0631200	3.0581	94.7344	-5.00073	1.88601e-07	down		Os05g0427100	240.344	519.767	-1.1114	0.287895	down
	Os01g0217500	288.668	165.431	218.591	107.817	225.096	165.749	224.153	80.864	122.427	40.4664	82.4317	100.997		Os04g0380300	4945.86	214.697	4.52614	3.36721e-22	up		Os09g0417800	223.239	20.5854	3.43587	0.12209	up		Os08g0546900	2.75461	174.41	-6.10517	1.95654e-07	down		Os05g0406800	181.32	72.0714	1.32802	0.287895	up
	Os03g0299600	127.202	119.272	124.632	238.903	357.057	220.674	104.348	131.661	254.625	293.77	173.047	147.621		Os09g0249400	61.7544	489.274	-2.98589	3.40681e-22	down		Os05g0391200	1673.86	3332.15	-0.993376	0.12209	down		Os01g0570800	1967.63	337.509	2.54357	1.99078e-07	up		Os08g0189200	1557.26	19738.8	-3.6641	0.287895	down
	Os09g0253000	158.337	163.386	164.29	173.902	178.578	187.124	168.068	124.567	141.342	191.157	153.498	140.57		Os03g0666700	187.017	1419.29	-2.92414	3.47949e-22	down		Os01g0645000	1372.07	3137.59	-1.19342	0.12209	down		Os01g0127600	243.287	1.05189	7.86982	2.11101e-07	up		Os01g0933500	59.9907	129.672	-1.11605	0.287895	down
	Os11g0455800	312.212	416.61	417.232	32.1975	35.4766	57.3576	142.782	308.459	166.193	23.8271	29.0935	210.798		Os06g0218600	353.411	9322.75	-4.72157	3.86065e-22	down		ENSRNA049468923	2.21887	14.9866	-2.74638	0.12209	down		Os02g0805000	243.845	1018.85	-2.06196	2.15387e-07	down		Os11g0701200	0.41605	18.2976	-5.66208	0.287895	down
	Os02g0797600	134.473	138.864	175.033	163.609	191.052	164.969	159.51	137.573	240.218	259.779	209.038	118.7		Os01g0960500	2237.45	490.792	2.18834	4.33294e-22	up		Os02g0530100	857.253	1672.31	-0.964176	0.123228	down		Os12g0577200	110.631	1717.43	-3.95298	2.21043e-07	down		Os01g0267800	32.2344	111.608	-1.78971	0.287895	down
	Os03g0265400	280.388	122.355	212.547	67.7829	70.5432	55.208	237.847	139.457	86.9028	57.5782	9.66736	248.062		Os10g0536400	1245.79	152.94	3.02488	4.38711e-22	up		Os03g0116700	2609.82	1228.21	1.08752	0.12408	up		Os10g0562700	87.8168	1275.22	-3.85643	2.21491e-07	down		novel.1383	17.7143	0.658578	4.75573	0.287895	up
	Os07g0574800	310.624	457.443	532.534	121.148	93.2204	197.373	142.303	357.312	196.882	51.9908	83.5152	109.013		Os02g0738600	94.3888	584.376	-2.63061	4.51749e-22	down		Os02g0151300	46.4906	120.192	-1.37273	0.12408	down		Os09g0334500	907.089	66.3464	3.7727	2.29758e-07	up		Os04g0456900	0	6.22189	-5.06922	1	down
	Os07g0647500	166.592	218.684	213.101	145.044	159.732	202.894	108.371	178.976	136.281	80.6199	186.125	102.543		Os01g0834100	21.8015	286.8	-3.71843	4.53464e-22	down		Os02g0644400	10.4276	57.1849	-2.45785	0.12408	down		Os02g0656600	9.56508	214.697	-4.47941	2.30619e-07	down		Os03g0792800	61.9872	418.738	-2.76155	0.290359	down
	Os09g0525900	346.169	341.624	448.481	115.3	61.7475	140.561	237.945	229.758	155.981	73.5403	54.9198	117.587		Os07g0492500	46.5528	314.09	-2.75568	4.59824e-22	down		Os01g0823600	1.62316	11.7067	-2.85841	0.12408	down		Os04g0431700	94.3098	829.279	-3.13542	2.3426e-07	down		novel.317	5.21873	29.0724	-2.52533	0.29188	down
	Os08g0478200	208.039	215.952	218.81	118.801	125.98	144.956	142.517	193.238	148.53	105.172	145.778	121.88		Os02g0755000	407.534	3246.5	-2.99404	4.66656e-22	down		Os02g0207400	582.797	2579.23	-2.14602	0.124419	down		Os03g0833100	134.788	4446.39	-5.04605	2.43149e-07	down		Os10g0107600	145.676	54.7055	1.41097	0.292312	up
	Os05g0343400	13.4851	37.1246	60.4002	348.69	485.205	534.554	33.4233	81.1503	332.013	195.552	502.61	125.315		Os02g0528100	10.9996	589.695	-5.75674	4.89626e-22	down		Os03g0665700	18.1659	42.9985	-1.23919	0.125081	down		Os02g0202000	2.82329	107.772	-5.32356	2.55403e-07	down		Os12g0126300	22.7999	148.41	-2.70262	0.292312	down
	Os05g0337400	250.464	108.295	196.443	53.6385	53.1893	55.3598	255.923	156.754	71.7453	36.0409	3.62797	191.616		Os03g0721300	219.805	5668.83	-4.68913	5.18317e-22	down		Os12g0603700	217.868	535.51	-1.29757	0.125081	down		Os11g0152025	0	59.6958	-8.38567	2.57889e-07	down		Os08g0334900	0.926267	20.3977	-4.40878	0.292312	down
	Os08g0189200	33.9753	11.89	15.4842	801.44	640.598	2252.85	30.2229	21.9043	46.7229	268.288	1.74959	10.9266		Os09g0509500	1081.62	52.8759	4.35832	5.27066e-22	up		Os03g0818300	1124.21	804.038	0.483732	0.125081	up		Os07g0287400	21.7936	821.064	-5.24378	2.57889e-07	down		Os02g0705400	639.417	2423.36	-1.92255	0.292361	down
	Os01g0559825	255.324	438.393	493.159	176.144	105.181	268.278	68.6511	411.402	179.865	20.3845	174.921	95.6325		Os01g0929000	36.2294	413.422	-3.51486	5.74583e-22	down		Os09g0334500	235.601	65.7666	1.84056	0.125609	up		Os01g0621500	0	69.0341	-8.59517	2.57889e-07	down		Os11g0112400	4.53717	23.6092	-2.36303	0.292783	down
	Os01g0195400	413.776	312.705	449.359	15.0305	1.03207	27.7681	214.364	237.593	69.886	2.2986	0.0831065	47.9661		Os06g0636700	0	1216.99	-12.7288	6.16073e-22	down		Os02g0582600	36.1595	12.1769	1.5683	0.125959	up		Os05g0149500	27.6642	134.283	-2.28309	2.59233e-07	down		Os07g0539700	332.313	1024.7	-1.62486	0.292894	down
	Os02g0735200	233.889	380.377	361.259	92.1943	103.755	215.437	97.1104	242.486	186.018	78.8008	118.945	86.2125		Os05g0119850	120.299	1996.84	-4.05373	6.23326e-22	down		Os09g0533600	79.881	160.829	-1.00764	0.125982	down		Os06g0712800	5.66883	97.3038	-4.09677	2.60193e-07	down		Os03g0371800	92.9097	5.90703	3.97295	0.293441	up
	Os06g0646600	74.2938	65.7105	52.1516	172.678	148.532	138.374	246.831	52.5966	83.7565	105.707	188.319	190.321		Os05g0110800	3010.87	476.027	2.66133	6.23431e-22	up		Os06g0698785	557.264	286.64	0.959555	0.126672	up		Os08g0444500	5.70461	226.505	-5.3557	2.61066e-07	down		Os09g0400400	348.478	51.2117	2.76646	0.293581	up
	Os08g0129800	217.674	163.771	167.864	121.909	107.997	120.426	145.906	179.408	154.365	153.242	283.571	164.338		Os11g0117700	393.532	1433.63	-1.86471	6.81209e-22	down		Os07g0410300	48.4944	7.72956	2.64657	0.126672	up		Os03g0718100	80.5736	458.222	-2.50453	2.63625e-07	down		Os02g0208100	1472.69	862.023	0.772679	0.293581	up
	Os10g0395200	190.079	89.3385	139.272	114.395	138.896	87.4991	225.913	110.665	101.032	160.788	69.6259	221.747		Os12g0570700	5537.96	370.351	3.90231	7.75737e-22	up		Os06g0712300	739.084	1145.75	-0.632449	0.127123	down		novel.1029	22.661	1827.57	-6.33548	2.72007e-07	down		Os11g0543100	148.124	348.829	-1.23326	0.293581	down
	Os10g0440500	121.59	123.063	107.348	165.669	184.245	338.174	105.179	72.9407	129.743	77.9941	213.779	41.3828		Os01g0124000	1770.16	0.684401	11.342	8.00258e-22	up		Os09g0316000	113.509	217.013	-0.93641	0.127123	down		Os05g0549800	429.574	13.7673	4.96306	2.72383e-07	up		Os05g0542300	59.0614	16.2192	1.86854	0.293581	up
	Os05g0573700	172.704	98.308	126.046	94.44	85.0178	101.538	152.925	137.613	118.795	88.9744	128.116	239.222		Os06g0130100	144.403	3222.34	-4.48056	8.16316e-22	down		Os08g0457400	22.3614	48.3337	-1.11028	0.127123	down		Os06g0231600	29.6166	426.288	-3.8329	2.74207e-07	down		Os02g0536500	312.091	1168.11	-1.90335	0.293581	down
	Os02g0730000	10.9966	14.3537	37.5687	183.247	388.808	99.7627	13.7727	92.6899	130.661	1079.38	94.4008	47.0766		novel.821	351.128	20.6221	4.08555	8.34626e-22	up		Os04g0404800	2407.68	3891.66	-0.692848	0.127701	down		Os04g0639200	203.034	10.0147	4.34378	2.8551e-07	up		Os07g0684000	2025.13	4561.12	-1.17114	0.293956	down
	Os02g0198500	153.756	160.882	177.522	103.872	66.4492	97.5655	303.693	123.329	125.222	73.3251	55.9684	118.526		Os11g0515000	67.9104	1291.6	-4.25101	9.64581e-22	down		Os02g0549200	668.07	1453.78	-1.12198	0.127701	down		Os04g0384800	11.1248	613.671	-5.78666	2.8551e-07	down		Os04g0684800	1064.41	563.643	0.917143	0.29398	up
	Os01g0911100	134.308	105.742	116.97	155.889	258.741	119.667	153.56	141.244	105.428	447.304	111.974	134.297		Os05g0543100	6.49177	237.16	-5.19169	9.67891e-22	down		Os10g0524300	32.1466	81.7483	-1.34555	0.127745	down		Os05g0114000	55.6349	1641.92	-4.87682	2.88248e-07	down		Os07g0679000	288.601	707.628	-1.29331	0.298571	down
	Os06g0729650	206.539	100.19	160.267	82.9585	88.069	85.9497	241.184	113.382	80.4203	87.4966	20.8014	210.325		Os10g0505700	12584.7	1415.65	3.15205	9.74266e-22	up		Os09g0283600	88.782	149.333	-0.749978	0.128023	down		Os04g0407850	0.270842	65.7629	-7.56343	2.88346e-07	down		Os02g0782700	2106.67	4686.38	-1.15369	0.298571	down
	Os08g0532800	407.776	263.03	271.363	86.4423	93.2328	105.919	53.1442	253.388	173.761	32.166	82.1711	48.7868		Os05g0119200	908.61	153.305	2.56697	1.04628e-21	up		Os10g0430200	934.406	1521.27	-0.703335	0.128023	down		Os07g0693100	0	40.9117	-7.83961	2.91704e-07	down		Os01g0782800	0	8.98158	-5.59743	0.29879	down
	Os01g0923000	40.1663	25.9599	49.1518	145.407	203.382	172.389	115.608	52.777	82.2163	275.658	107.104	79.5964		Os01g0744000	90.4019	1096.7	-3.6006	1.07244e-21	down		Os05g0576300	297.608	664.59	-1.1592	0.128023	down		Os01g0778400	0.407955	174.227	-8.96829	2.972e-07	down		Os07g0267200	1.38012	17.2089	-3.66255	0.298816	down
	Os04g0137100	711.883	666.006	1085.5	2.81248	0.97096	2.84988	20.3008	591.186	299.847	2.1122	0	10.4137		Os03g0859900	87.9156	1356.74	-3.94882	1.08281e-21	down		Os03g0794900	8263.87	5359.58	0.624748	0.128023	up		Os01g0580200	138.859	3719.46	-4.74165	3.05468e-07	down		Os12g0158600	69.3736	369.955	-2.41754	0.300008	down
	Os03g0586500	142.347	128.59	131.358	391.698	354.167	457.415	185.221	71.6484	157.13	278.242	491.466	340.285		Os03g0206150	184.875	1075.13	-2.53951	1.10132e-21	down		Os07g0538200	35.5634	7.04	2.33114	0.128023	up		Os01g0252300	0	55.1673	-8.27179	3.0781e-07	down		Os09g0555500	249.92	564.244	-1.17541	0.300079	down
	Os07g0661400	126.8	129.673	159.826	158.869	217.758	180.523	89.2453	125.566	174.786	106.804	173.099	88.4639		Os02g0258300	5.13244	349.922	-6.0829	1.20884e-21	down		Os07g0589000	139.394	60.8641	1.19695	0.128023	up		Os09g0444500	24.9847	131.536	-2.40925	3.14412e-07	down		Os02g0126400	3239.49	1128.06	1.52195	0.300732	up
	Os08g0191100	110.361	159.276	133.547	222.051	253.13	449.146	81.1614	104.33	134.739	179.805	244.491	118.432		Os08g0191433	128.176	901.213	-2.81286	1.23417e-21	down		Os03g0740200	2.52355	17.9641	-2.81782	0.128023	down		Os12g0144600	58.1815	1831.78	-4.97974	3.27179e-07	down		novel.354	0.283556	20.1394	-5.80093	0.302296	down
	Os02g0224300	134.787	114.064	118.359	178.316	206.827	135.157	149.467	127.139	122.223	263.773	246.879	157.435		Os11g0112200	315.612	12.939	4.62363	1.2495e-21	up		Os09g0467200	580.321	109.34	2.40725	0.128023	up		Os04g0583500	271.517	930.779	-1.7764	3.28654e-07	down		Os04g0301700	158.744	529.485	-1.73701	0.302296	down
	Os01g0910900	90.4001	192.041	92.1947	380.017	194.735	293.356	38.8032	102.274	265.398	154.097	880.688	176.069		Os01g0580200	129.011	3685.34	-4.83614	1.62892e-21	down		Os03g0685900	1322.54	1933.52	-0.547911	0.128023	down		Os03g0794000	1.42966	110.65	-6.37015	3.28654e-07	down		Os11g0644800	108.332	598.545	-2.46897	0.302296	down
	Os01g0924000	268.27	123.045	212.593	64.5685	66.5069	60.8129	201.773	150.312	94.9343	55.2948	31.7139	174.422		Os07g0134200	210.002	3206.26	-3.93249	1.71597e-21	down		Os11g0525600	6327.32	3342.78	0.920568	0.128023	up		Os02g0209050	93.9427	413.905	-2.13585	3.31384e-07	down		Os09g0429000	91.9403	43.5842	1.07678	0.302533	up
	Os04g0399000	215.452	140.84	155.418	137.054	100.366	120.997	131.261	169.679	162.957	75.6892	300.092	162.307		Os01g0756900	4.97386	347.11	-6.14142	1.77908e-21	down		Os04g0462500	2477	1320.68	0.907357	0.12836	up		Os09g0425400	2.41534	55.3479	-4.59217	3.31384e-07	down		Os01g0609200	49.4134	907.946	-4.19858	0.305726	down
	Os03g0440900	81.3779	102.385	88.5873	135.386	258.195	234.015	78.2666	104.47	180.891	119.481	378.41	110.374		Os05g0137400	17289.3	4348.77	1.99117	1.90717e-21	up		Os04g0664300	50.2544	17.6687	1.50462	0.128992	up		Os09g0409000	2.98603	87.1843	-4.8998	3.33004e-07	down		Os04g0545000	35.467	171.605	-2.2745	0.305891	down
	Os03g0169100	114.582	113.307	107.69	131.244	152.22	208.091	128.28	65.369	88.2285	97.0942	150.069	240.675		Os09g0338500	187.079	950.111	-2.34421	1.95819e-21	down		Os01g0184900	2147.33	1522.39	0.496339	0.129105	up		Os12g0428000	10635.7	143.315	6.21383	3.4626e-07	up		Os01g0944900	6.99619	35.9873	-2.39902	0.305891	down
	Os05g0516600	110.419	135.203	125.499	176.93	245.794	282.576	94.5458	122.267	108.704	276.309	126.866	82.3402		Os09g0508500	384.078	2706.61	-2.81703	2.12892e-21	down		Os03g0571800	16.9561	50.2726	-1.56747	0.129184	down		Os02g0227100	905.994	64.427	3.81447	3.49238e-07	up		Os04g0542200	134.815	315.727	-1.22588	0.306871	down
	Os12g0548401	0.247784	0.448026	0.118168	15.072	155.118	20.3891	0.112708	5.22183	3.5808	11.6698	24.7881	2.4352		Os01g0284500	10.1152	495.279	-5.61665	2.30148e-21	down		Os07g0175900	1036.96	714.414	0.537297	0.129277	up		Os05g0143600	0	170.399	-9.89755	3.51974e-07	down		Os01g0647000	203.665	425.064	-1.06281	0.306871	down
	Os10g0501500	23.4961	42.1009	43.2044	337.126	355.716	388.872	25.83	66.7863	51.4038	202.422	132.375	23.9212		Os02g0717500	4472.75	330.87	3.75653	2.46781e-21	up		Os04g0415200	253.61	548.246	-1.11239	0.129835	down		Os02g0321600	0	79.6976	-8.80255	3.59892e-07	down		Os01g0732300	103.758	13.5345	2.93375	0.306871	up
	Os06g0686600	231.156	193.386	198.437	114.073	53.4808	81.6425	175.5	242.441	212.924	56.0539	92.2721	153.839		Os05g0180300	122.429	1119.91	-3.19402	2.7326e-21	down		Os07g0524900	90.4737	38.1753	1.24347	0.129835	up		Os04g0636400	30.099	472.914	-3.9754	3.64278e-07	down		Os11g0661900	186.116	61.9257	1.58946	0.310417	up
	Os12g0620400	185.417	122.648	139.153	160.773	181.501	151.265	206.364	127.676	122.812	191.75	116.789	192.905		Os03g0291800	368.199	3013.01	-3.03311	2.7971e-21	down		Os03g0263900	833.695	488.775	0.769699	0.129835	up		Os07g0658300	491.695	3205.94	-2.7046	3.65429e-07	down		Os01g0609300	766.916	7398.92	-3.27008	0.310417	down
	Os07g0176900	152.197	113.943	149.723	69.8449	90.6667	100.441	159.979	103.629	81.9918	54.4381	34.9251	206.641		Os09g0444550	12.9126	191.135	-3.88357	2.7971e-21	down		Os05g0515700	813.865	591.944	0.45939	0.131449	up		Os09g0128400	3596.64	564.216	2.6723	3.8282e-07	up		Os12g0630100	172.854	950.198	-2.4607	0.310417	down
	Os02g0257300	256.51	157.16	224.089	74.3456	66.2711	103.267	255.591	142.814	91.8677	37.3022	5.47032	268.615		Os04g0382800	7.51526	380.043	-5.66484	2.91395e-21	down		Os03g0366100	1.55174	13.5963	-3.10451	0.131449	down		Os02g0809300	0.407955	60.6687	-7.44655	3.84413e-07	down		Os11g0499600	1231.71	4171.18	-1.75959	0.310417	down
	Os02g0744900	133.323	119.073	137.521	153.909	183.322	192.528	100.282	90.077	74.5991	136.918	61.6706	159.345		Os12g0151500	98.4773	1514.66	-3.94364	3.05363e-21	down		Os03g0411800	796.022	411.326	0.952171	0.131449	up		Os11g0179000	9.7537	955.916	-6.59455	3.91525e-07	down		ENSRNA049472964	3.21394	18.8961	-2.53546	0.311733	down
	Os01g0659200	146.028	191.613	175.557	165.311	186.404	202.758	98.7521	170.07	146.18	144.639	197.112	102.433		Os01g0827300	14.5361	1077.85	-6.21787	3.28597e-21	down		Os01g0688900	45.9401	158.394	-1.78556	0.131449	down		Os03g0802900	8.07739	113.381	-3.78115	3.92185e-07	down		Os07g0599700	12.2323	40.4619	-1.72466	0.311733	down
	Os05g0186000	253.522	122.365	209.783	69.8156	68.7668	65.8368	226.626	133.698	89.7159	63.3306	16.9985	226.063		Os03g0134900	1.91758	280.333	-7.17442	3.48422e-21	down		Os02g0820400	474.876	942.213	-0.988759	0.13182	down		Os01g0332100	1467.41	219.124	2.74294	3.94993e-07	up		novel.1479	1.79617	187.459	-6.71811	0.316994	down
	Os05g0128200	60.4634	100.336	157.158	357.629	330.478	240.916	75.5217	144.698	381.598	164.43	377.915	133.881		Os09g0448500	5.71372	215.665	-5.21852	3.5059e-21	down		Os05g0506200	2176.23	1483.73	0.552688	0.13182	up		Os01g0686000	37.8261	210.685	-2.46556	4.03602e-07	down		Os04g0119000	449.604	145.633	1.62702	0.3179	up
	Os02g0715300	206.475	186.049	216.986	46.9294	10.4114	48.075	339.86	154.255	91.6206	15.2581	6.24805	159.103		Os02g0679700	23.3611	607.617	-4.70514	3.53654e-21	down		Os01g0508500	1154.36	473.567	1.28583	0.13182	up		Os09g0437400	1.76555	53.6429	-5.03174	4.04268e-07	down		Os04g0364800	113.745	22.4996	2.33838	0.319185	up
	Os02g0814400	147.769	79.4205	115.254	63.8938	153.85	37.907	206.455	105.75	68.8122	152.245	10.7728	196.3		Os03g0807900	641.875	23.276	4.78676	3.76296e-21	up		Os11g0629500	366.058	641.824	-0.810518	0.132635	down		Os01g0260100	36.785	778.888	-4.39551	4.04908e-07	down		Os01g0312500	43.2481	0.950308	5.49064	0.31969	up
	Os10g0140200	156.472	103.259	144.188	121.717	166.926	92.1621	171.429	152.391	155.11	333.667	83.4386	111.92		Os01g0607000	0.653968	1141.98	-10.7794	3.96611e-21	down		Os01g0654100	1130.75	608.202	0.894726	0.132635	up		Os06g0119100	147.471	567.58	-1.94121	4.20436e-07	down		Os03g0142500	4.66913	43.9706	-3.21335	0.32039	down
	Os08g0440800	41.1502	34.9171	26.8579	32.4216	78.8303	24.7957	102.205	25.9475	28.6172	178.565	16.9455	71.6289		Os02g0776400	28.0894	298.979	-3.40878	4.09945e-21	down		Os10g0474000	7.47702	27.3367	-1.87435	0.132908	down		Os04g0459000	39.2296	279.66	-2.83466	4.22886e-07	down		Os11g0127600	9.51106	37.9806	-2.03225	0.320699	down
	Os03g0803000	151.957	180.045	181.117	157.227	151.239	143.951	123.624	210.076	170.951	172.177	216.528	129.723		Os08g0525700	229.059	1810.3	-2.9817	4.22948e-21	down		Os04g0546500	22.4536	0.341416	5.93519	0.133374	up		Os01g0531500	646.07	3284.72	-2.34509	4.30878e-07	down		novel.309	87.654	20.6087	2.0851	0.320699	up
	Os02g0628800	82.124	121.44	89.2598	177.281	234.748	288.067	85.4251	96.5384	121.44	148.17	254.567	90.0799		Os02g0141300	5656.41	1091.37	2.37384	4.24387e-21	up		novel.821	56.3947	20.6027	1.4481	0.133374	up		Os10g0166600	568.389	125.425	2.18057	4.48345e-07	up		Os12g0555200	30.6804	457.399	-3.89655	0.320699	down
	Os02g0753300	104.198	188.278	180.202	101.215	109.455	83.9628	65.8069	275.513	127.739	141.123	75.0614	80.7853		Os12g0601400	64.0111	843.104	-3.7176	4.58713e-21	down		Os03g0231000	105.608	52.4069	1.01301	0.133374	up		Os04g0552300	16.4079	1009.85	-5.93915	4.57599e-07	down		Os03g0342100	0	6.62735	-5.15876	1	down
	Os04g0564600	216.636	151.375	180.839	131.149	115.029	126.132	195.718	162.353	126.267	104.756	123.072	176.368		Os08g0452100	1.84489	221.186	-6.83968	4.93873e-21	down		Os07g0492300	227.957	142.485	0.679538	0.133374	up		Os06g0212600	1.2275	64.0302	-5.65749	4.57599e-07	down		Os11g0241832	0.850667	24.5012	-4.75474	0.324663	down
	Os12g0428000	7.77941	1.28605	8.48002	201.609	586.427	200.998	10.0698	27.005	16.0787	1024.12	201.881	51.8554		Os04g0614600	10216.9	1547.78	2.72265	5.15347e-21	up		Os11g0274700	30.489	6.35941	2.2548	0.133531	up		Os01g0860900	1.89589	142.715	-6.12391	4.66875e-07	down		Os01g0903100	2.17389	40.3198	-4.18644	0.327555	down
	Os09g0507800	207.016	162.503	176.156	130.832	94.1647	135.162	122.79	180.189	189.093	71.2755	339.731	180.674		Os02g0256100	0.682326	1057.51	-10.6647	5.15399e-21	down		Os07g0686800	31.8964	2.14919	3.91594	0.133531	up		Os03g0117300	150.677	634.309	-2.07157	4.88787e-07	down		Os05g0181700	33.5159	2.67483	3.65574	0.327555	up
	Os04g0623800	220.129	187.756	229.723	37.5504	22.7055	53.1346	179.349	125.437	65.9253	6.67474	12.3413	239.177		Os10g0478900	648.55	2264.83	-1.80403	5.40543e-21	down		Os01g0770000	321.534	139.899	1.19983	0.133563	up		Os10g0551800	0	42.1788	-7.88233	4.93295e-07	down		Os05g0405000	5019.67	16718.7	-1.73584	0.328062	down
	Os11g0562100	409.217	191.425	265.675	79.9352	89.9753	59.7561	153.307	175.949	132.822	157.69	55.26	84.0045		Os03g0605300	1425.37	5801.18	-2.02517	5.77548e-21	down		Os03g0231600	23.3189	6.84402	1.7682	0.134727	up		Os11g0450400	0.407955	69.4694	-7.64054	5.02522e-07	down		Os07g0489300	70.8376	8.75605	3.01006	0.328087	up
	Os06g0646500	205.379	211.127	216.244	115.233	120.144	150	134.303	183.266	137.242	107.356	140.421	122.271		Os12g0122000	39.3503	333.461	-3.08435	5.89383e-21	down		Os08g0122201	20.4077	51.619	-1.3422	0.134727	down		Os05g0376600	2.30385	97.0936	-5.32451	5.09062e-07	down		Os01g0736100	3.13901	24.8831	-3.05988	0.329841	down
	Os05g0498700	170.324	151.776	182.957	141.16	141.895	112.398	153.098	188.028	178.067	166.978	163.452	136.735		Os02g0809100	339.83	1346.05	-1.98623	6.94174e-21	down		Os03g0775700	573.908	1127.49	-0.974414	0.134727	down		Os05g0587000	5.70461	331.244	-5.89558	5.50714e-07	down		Os02g0514500	4.70799	22.9649	-2.32911	0.329841	down
	Os05g0477300	205.77	166.7	166.055	145.229	116.481	152.671	114.528	173.208	177.16	87.4878	315.278	163.843		Os02g0565300	25.3937	275.308	-3.433	7.58591e-21	down		Os05g0594700	504.183	941.308	-0.900575	0.134727	down		Os07g0675100	13.4151	1099.26	-6.34387	5.55669e-07	down		Os07g0635500	4.10202	46.4054	-3.48166	0.329841	down
	Os01g0152700	166.455	184.762	183.8	153.441	133.42	148.309	183.674	197.327	156.537	125.31	175.335	128.044		Os01g0625900	4.19935	282.448	-6.06755	7.89194e-21	down		Os03g0174800	245.803	460.397	-0.905576	0.134839	down		Os01g0296700	1.08337	75.3253	-5.95694	5.76853e-07	down		Os01g0892500	65.4079	11.2287	2.54518	0.331468	up
	Os06g0342200	141.939	145.047	131.372	164.532	200.263	219.042	108.855	122.195	135.682	154.633	194.3	112.391		Os04g0233400	2382.02	17043.8	-2.83895	7.89194e-21	down		Os05g0425700	1245.47	767.416	0.698618	0.134839	up		Os11g0183800	449.701	2926.52	-2.70086	5.80759e-07	down		Os02g0551100	889.808	2074.88	-1.22178	0.333402	down
	Os09g0272600	0.263368	2.85722	6.53122	135.329	193.881	192.443	0.838578	4.70564	6.63332	13.4134	51.5731	3.38478		Os04g0599900	1242.81	3402	-1.45278	8.50326e-21	down		Os05g0105000	439.768	823.364	-0.90476	0.135534	down		Os09g0272300	56.3802	623.415	-3.46025	5.8884e-07	down		Os06g0253100	11.2106	76.0581	-2.75937	0.333911	down
	Os06g0356800	8.94077	13.18	23.2476	281.865	457.108	395.069	25.9553	19.6715	24.9711	227.787	143.564	31.3419		Os07g0600200	0.956126	1165.51	-10.2312	8.93679e-21	down		Os03g0417800	9.87351	29.4147	-1.57313	0.135534	down		Os01g0847600	26.0287	124.751	-2.26492	5.92494e-07	down		Os02g0621300	282.721	1066.59	-1.91523	0.338505	down
	Os05g0135500	305.991	58.8846	117.355	23.7582	1.69021	41.7436	268.305	45.209	45.9392	2.29651	0	283.806		Os03g0664400	0.956126	1344.46	-10.4378	9.29153e-21	down		Os04g0690800	132.886	347.513	-1.388	0.136659	down		novel.953	27.9183	309.104	-3.45507	6.00411e-07	down		Os12g0604700	128.104	256.541	-1.00022	0.338505	down
	Os03g0685900	203.739	190.427	185.9	99.5415	107.462	137.392	123.99	150.942	117.531	86.6164	121.268	99.5343		Os03g0799200	51.3581	424.055	-3.04166	9.37199e-21	down		Os04g0612500	167.627	434.495	-1.37491	0.13729	down		Os02g0725000	90.9982	612.641	-2.74873	6.30271e-07	down		Os09g0458900	704.661	1323.41	-0.908857	0.338722	down
	Os08g0513700	167.87	151.142	151.135	162.543	169.464	172.485	174.318	158.671	140.107	226.079	108.58	131.585		Os04g0513400	2085.24	21.8735	6.56956	9.50958e-21	up		Os02g0626100	268654	129407	1.05383	0.138322	up		Os02g0306401	3087.89	113.587	4.76471	6.30271e-07	up		Os04g0516701	1.24815	15.111	-3.75387	0.338722	down
	Os07g0674200	165.565	121.246	124.222	157.251	107.439	129.851	130.481	173.252	176.253	104.257	428.932	183.182		Os06g0708832	239.393	1560.8	-2.70532	9.6819e-21	down		Os11g0180000	585.202	1787.72	-1.61131	0.138322	down		Os06g0266800	2.8523	117.713	-5.44083	6.30271e-07	down		Os05g0100600	471.781	1192.26	-1.33768	0.338722	down
	Os03g0267300	143.662	116.399	129.795	69.6312	55.1612	82.0638	162.335	74.2319	57.4771	18.8874	23.5833	221.814		Os08g0542000	316.5	36.5703	3.11487	1.02723e-20	up		Os04g0481100	2241.76	1567.53	0.516268	0.139036	up		Os05g0444200	116.28	11.0347	3.40126	6.32401e-07	up		novel.778	141.52	34.0845	2.05192	0.338722	up
	Os01g0266800	13.9317	8.8944	12.6975	232.975	1170.18	126.26	17.9002	86.3619	43.8313	649.62	54.0062	43.9497		Os03g0421800	154.987	1990.22	-3.68315	1.10867e-20	down		Os08g0509100	75.6779	10.3231	2.87643	0.139036	up		Os06g0653200	1.3576	93.4693	-6.16558	6.35862e-07	down		Os04g0563801	849.638	1365.73	-0.684708	0.338722	down
	Os01g0658400	151.259	203.975	185.905	117.952	114.586	177.442	157.125	161.255	136.202	122.347	130.107	97.6971		Os09g0571100	5.58883	141.441	-4.67437	1.16406e-20	down		Os11g0514500	10.297	0.319046	4.8133	0.139036	up		Os01g0734000	1.29255	112.318	-6.45077	6.5136e-07	down		Os01g0143800	1820.8	1034.07	0.816234	0.338722	up
	Os01g0127600	0.143082	0.064678	0	15.033	83.8365	43.3272	0.260333	23.926	3.84006	6.42528	38.7997	2.8665		Os01g0651400	11.6579	420.998	-5.17297	1.16406e-20	down		Os01g0841700	38.7464	3.42313	3.50385	0.139036	up		Os06g0543400	36.1447	224.203	-2.63803	6.5268e-07	down		Os11g0186200	6732.12	13086.3	-0.958946	0.338722	down
	Os06g0644100	118.338	154.727	132.336	230.659	169.245	191.542	104.401	164.283	185.65	166.116	378.302	130.438		Os08g0445000	37.7571	549.418	-3.86649	1.32239e-20	down		Os12g0495525	72.8329	32.4839	1.16504	0.139036	up		Os01g0551100	377.97	102.626	1.88223	6.5268e-07	up		Os02g0781300	1.98555	24.5445	-3.70982	0.338722	down
	Os10g0536500	53.3993	36.4642	36.6125	34.8653	61.9946	33.6563	165.006	43.946	28.6828	45.3317	3.80019	324.798		Os08g0536800	2.27824	220.107	-6.59779	1.38232e-20	down		Os01g0138500	495.614	1200.56	-1.27619	0.139036	down		Os01g0179200	320.225	911.165	-1.50868	6.68288e-07	down		Os01g0912850	11.1919	0.962828	3.52224	0.3388	up
	Os07g0645000	366.695	361.054	455.17	16.3393	4.27582	20.9542	126.909	326.784	165.545	9.73197	1.04747	61.2312		Os11g0629400	199.361	2867.07	-3.84578	1.63033e-20	down		Os02g0633300	1133.53	1609.49	-0.505679	0.139048	down		Os05g0421900	9.98708	145.987	-3.86095	6.69153e-07	down		Os03g0130300	236.848	986.919	-2.0582	0.3388	down
	Os03g0772300	118.494	85.6055	96.0262	144.33	213.698	84.2441	176.449	103.65	85.8285	322.127	107.183	184.998		Os02g0713700	345.008	10.7024	4.99978	1.64638e-20	up		Os08g0556600	1090.79	1580.29	-0.534913	0.139305	down		Os02g0692000	18.906	136.694	-2.83782	6.71616e-07	down		Os04g0438600	1075.77	424.531	1.3414	0.33939	up
	Os07g0194000	193.691	229.077	224.32	102.583	112.11	121.955	131.457	209.585	142.686	117.206	136.664	96.5061		Os04g0386300	11.9849	201.86	-4.07331	1.7014e-20	down		Os05g0153000	1262.34	2827.85	-1.16368	0.139305	down		Os02g0761600	232.864	915.986	-1.97459	6.94095e-07	down		Os06g0253350	40.949	199.182	-2.28265	0.340324	down
	Os11g0210300	51.4752	76.9533	48.0382	43.1046	105.235	77.2628	22.894	72.8128	64.456	45.214	103.864	21.0345		Os04g0412200	206.841	1058.22	-2.35539	1.89658e-20	down		Os06g0589600	399.294	778.927	-0.964245	0.1404	down		Os01g0907200	25.0577	291.91	-3.55007	7.15293e-07	down		Os03g0327800	119.633	664.833	-2.47423	0.340324	down
	Os12g0555300	0.461862	0.139185	0.293683	104.517	310.907	295.641	0.140057	4.79613	18.0529	4.89002	22.5451	3.25888		Os07g0144500	0	599.287	-11.7064	2.08986e-20	down		Os01g0574800	1015.76	2120.07	-1.06152	0.141315	down		Os06g0214800	210.447	2980.07	-3.82179	7.28154e-07	down		Os01g0847700	45.4082	171.995	-1.91349	0.340324	down
	Os01g0871500	48.7846	65.1897	195.557	213.122	164.335	225.793	33.4053	299.561	80.4266	98.6828	99.0153	167.33		Os06g0119600	21.4284	1060.63	-5.62948	2.14171e-20	down		Os10g0411500	26.4019	55.5952	-1.07611	0.141689	down		Os04g0531100	65.0909	1147.49	-4.13952	7.28732e-07	down		Os02g0797100	21.5951	1.93626	3.4603	0.34047	up
	Os02g0600200	160.996	78.0145	121.498	81.6068	122.404	68.5064	185.441	100.075	77.9299	168.367	41.1771	148.035		Os02g0518600	240.468	17.9477	3.74007	2.14663e-20	up		Os02g0679700	204.452	610.509	-1.57774	0.142231	down		Os05g0459700	38.1817	671.54	-4.13052	7.41683e-07	down		novel.1695	17.4481	119.052	-2.7591	0.342469	down
	Os04g0601800	211.527	88.271	131.51	98.096	84.324	71.8062	290.526	131.416	86.5926	158.927	50.1846	253.716		Os10g0392400	2310.95	45.4439	5.66487	2.23517e-20	up		Os05g0556400	3999.65	7905.27	-0.982966	0.142511	down		Os03g0582800	12.4607	95.6324	-2.91585	7.41683e-07	down		Os08g0374701	2.62774	24.4408	-3.20839	0.342469	down
	Os01g0711400	223.312	166.965	226.472	26.1558	28.5816	43.1457	90.9379	134.647	86.6109	21.3869	18.1117	38.9653		Os06g0680700	13.7386	254.194	-4.21422	2.29342e-20	down		Os06g0111600	349.011	227.306	0.618513	0.143238	up		Os03g0338400	9.64366	397.044	-5.3895	7.67096e-07	down		Os06g0478600	66.4735	4.22877	3.97332	0.343138	up
	Os02g0208500	147.186	161.333	146.707	97.6636	113.321	121.739	262.705	74.1441	183.358	128.906	23.3623	291.975		Os05g0113400	307.477	2244.03	-2.86796	2.59785e-20	down		Os11g0606200	59.3003	135.061	-1.18612	0.14359	down		Os06g0696400	18.7715	620.495	-5.05675	7.73779e-07	down		novel.348	60.5376	27.5787	1.13362	0.343138	up
	Os09g0380050	166.027	128.371	146.262	206.222	245.413	254.446	149.162	115.377	138.199	253.065	318.112	168.321		Os03g0285100	823.516	88.7208	3.21375	2.78707e-20	up		Os03g0184300	1932.98	3061.1	-0.663066	0.14359	down		Os08g0103900	3.63582	94.7818	-4.72867	7.96743e-07	down		Os06g0220500	7.24023	31.5399	-2.08321	0.34317	down
	Os03g0130300	73.9047	65.126	76.6153	49.2654	209.857	51.0552	68.2955	47.1768	30.7559	17.5191	12.1272	43.7794		Os05g0179800	1735.02	475.754	1.86635	2.79455e-20	up		Os02g0727700	168.277	339.145	-1.0119	0.14393	down		Os02g0579800	1694.19	173.954	3.28342	7.96743e-07	up		Os02g0168600	266.961	649.787	-1.28407	0.343459	down
	Os01g0809300	163.613	189.222	174.91	114.403	117.677	135.381	116.273	181.086	151.577	101.339	155.838	78.6807		Os02g0715000	0	736.232	-12.0037	2.82293e-20	down		Os01g0834100	81.727	287.31	-1.81376	0.144104	down		Os08g0511600	2.85594	46.1324	-4.00832	8.03008e-07	down		Os03g0168100	8.4332	0.329289	4.56322	0.34438	up
	Os06g0699500	254.569	103.398	196.701	26.3338	37.9001	15.5	233.052	165.939	67.556	16.8416	11.3803	173.99		Os02g0738900	521.316	3229.4	-2.63105	2.85634e-20	down		Os02g0797700	1936.38	3344.61	-0.788557	0.144374	down		Os03g0255500	1887.55	186.153	3.34213	8.25917e-07	up		Os01g0309800	542.902	235.929	1.2026	0.344589	up
	Os02g0553200	102.543	71.3018	79.282	100.014	149.867	116.61	217.938	60.1974	64.9143	70.5803	57.6364	360.735		Os09g0418000	1061.61	207.073	2.35688	2.85634e-20	up		Os06g0617800	1275.04	787.32	0.69588	0.144567	up		Os04g0650300	120.247	1429.89	-3.56849	8.35354e-07	down		Os02g0518600	121.382	243.137	-1.0061	0.34733	down
	Os09g0539800	159.612	78.1854	79.4477	21.6846	281.937	93.3139	11.5942	129.982	101.36	13.4604	177.488	15.8288		Os05g0357200	2392.24	479.415	2.31885	3.30242e-20	up		Os10g0515900	183.106	0.319046	8.9619	0.144798	up		Os03g0194300	14.6908	145.058	-3.32822	8.5616e-07	down		Os02g0569400	0	6.32501	-5.09082	1	down
	Os02g0727500	122.383	114.578	114.45	151.09	171.899	126.247	144.1	136.377	115.017	237.146	145.469	132.201		Os05g0444200	657.121	10.9431	5.90956	4.02624e-20	up		Os09g0371625	343.312	971.835	-1.5012	0.144798	down		Os07g0480800	26.4262	1818.23	-6.09468	8.70341e-07	down		Os07g0575900	614.884	3837.74	-2.64232	0.351044	down
	Os03g0284400	241.563	108.881	173.407	72.4762	85.1262	60.5348	207.216	114.949	78.2581	73.2198	29.3177	212.926		Os04g0650416	12.4846	201.93	-4.00562	4.48186e-20	down		Os04g0243700	380.309	796.041	-1.06603	0.144798	down		Os08g0126700	4260.88	824.956	2.36873	8.89516e-07	up		Os05g0583000	52.7217	530.579	-3.32969	0.35145	down
	Os06g0335975	38.3491	19.5269	81.3533	167.436	353.429	77.5168	116.692	90.4702	62.4265	395.646	153.869	87.975		Os04g0614300	556.836	14.9783	5.20695	4.64946e-20	up		Os04g0350700	454.418	1120.99	-1.3028	0.145223	down		Os07g0574800	2469.07	13111	-2.40853	9.49282e-07	down		Os08g0106501	90.8819	561.912	-2.63189	0.35145	down
	Os03g0177500	173.593	137.483	164.704	148.364	132.512	126.305	123.843	185.963	180.492	151.179	197.612	143.921		Os02g0526400	5023.57	559.406	3.16643	4.75273e-20	up		Os03g0228800	271.286	451.876	-0.73692	0.145984	down		Os12g0607000	2990.59	1066.13	1.48813	9.49407e-07	up		Os01g0247700	6.9771	0	5.25548	1	up
	Os08g0162800	221.15	376.486	273.851	182.13	84.9321	228.105	81.2658	255.606	198.777	44.8731	140.544	175.158		Os10g0536450	1053.47	119.837	3.13445	5.07102e-20	up		novel.553	11293.5	5381.06	1.06956	0.145984	up		Os06g0128200	1453.03	4131.19	-1.50744	9.54672e-07	down		novel.1679	16.4851	59.0851	-1.83812	0.352327	down
	Os01g0866133	88.3997	122.51	90.9144	168.532	155.536	197.658	94.4559	106.404	202.902	146.135	393.099	123.199		Os11g0661900	61.3273	547.621	-3.16032	5.13968e-20	down		Os03g0416200	175.726	448.496	-1.35209	0.146335	down		Os01g0925100	76.9089	4.41797	4.11035	9.55857e-07	up		Os08g0351200	27.7702	2.67292	3.38595	0.352327	up
	Os09g0450300	131.826	103.987	138.797	166.783	191.285	104.793	226.073	123.992	177.214	460.342	53.9817	133.532		Os10g0518300	792.548	189.766	2.061	5.28351e-20	up		Os01g0795600	11.2031	0.341416	4.93455	0.146342	up		Os12g0638300	207.007	10.1209	4.34854	9.60962e-07	up		Os07g0578333	141.107	31.4466	2.16574	0.352957	up
	Os10g0148100	442.014	730.677	676.467	0.0493873	0	0.109187	0.264062	729.367	433.132	0	0.0988522	0		Os01g0149600	1101.87	242.792	2.1817	5.28351e-20	up		Os01g0695700	120.637	384.012	-1.67029	0.146591	down		Os11g0108700	0.270842	61.0327	-7.45601	9.90911e-07	down		novel.1688	1.75837	20.5179	-3.57555	0.355236	down
	Os02g0817700	98.1533	85.0143	95.5533	286.976	264.404	438.779	94.0736	76.4753	110.237	213.999	211.535	101.594		Os01g0268600	1626.35	21.0947	6.27147	5.72093e-20	up		Os10g0491000	47.5631	2.69107	4.13975	0.14672	up		Os11g0661600	0	110.47	-9.27323	1.02666e-06	down		Os03g0638400	1.02096	10.3113	-3.35664	0.355236	down
	Os02g0202500	172.699	86.4685	108.384	113.251	83.3473	86.5612	248.347	163.458	126.272	182.256	215.32	206.606		Os03g0745550	625.587	40.3769	3.95218	5.85537e-20	up		Os08g0384500	224.367	47.3936	2.24306	0.14672	up		Os04g0536500	2.20616	42.3364	-4.25155	1.02861e-06	down		ENSRNA049471381	68.9131	25.185	1.4492	0.355236	up
	Os01g0834600	200.59	175.958	167.708	132.033	96.3483	128.704	113.452	179.802	166.97	74.5725	288.279	137.26		Os01g0615500	10.7727	687.406	-5.99782	5.93448e-20	down		Os04g0691800	311.664	681.68	-1.12951	0.14672	down		Os02g0747900	3.39399	187.901	-5.82379	1.03149e-06	down		Os01g0886900	636.993	1612.88	-1.34012	0.355444	down
	Os07g0462200	364.842	502.393	546.526	28.896	7.43618	56.1428	152.927	246.314	96.4858	10.6833	2.88598	77.9762		Os01g0602800	735.087	4076.05	-2.47122	6.55987e-20	down		Os04g0402500	119.351	239.585	-1.00523	0.14672	down		Os05g0113400	286.909	2264.26	-2.97948	1.05087e-06	down		novel.1090	9542.14	35096.6	-1.87895	0.356972	down
	Os03g0239300	43.9644	39.4393	59.726	100.964	221.293	56.4206	91.1284	96.2788	88.4966	382.244	65.2254	91.8145		Os07g0681700	121.799	1226.33	-3.33187	6.63598e-20	down		Os11g0490900	47.4637	7.75193	2.61246	0.14672	up		Os09g0394300	215.817	1990.04	-3.20269	1.05396e-06	down		Os04g0357700	6.69235	24.7337	-1.86268	0.357994	down
	novel.1090	36.4199	10.8828	125.31	1172.43	223.717	1272.89	5.81848	92.6897	123.091	216.702	358.302	130.509		Os07g0619200	2321.25	712.49	1.70418	7.72948e-20	up		Os12g0106300	1404	2955.98	-1.07418	0.14672	down		Os11g0609600	55.9075	244.136	-2.12336	1.10884e-06	down		novel.369	82.6132	14.0845	2.55492	0.357994	up
	Os03g0743900	154.189	109.324	136.703	223.629	264.889	275.438	102.283	101.026	93.1383	215.912	98.2803	95.3612		Os09g0414600	273.718	45.9262	2.57388	7.80715e-20	up		Os07g0635900	2911.06	6326.31	-1.11987	0.14672	down		Os05g0453300	75.01	560.329	-2.89651	1.13631e-06	down		novel.1402	4.34936	50.7536	-3.58575	0.358812	down
	Os09g0482100	111.989	106.196	105.05	205.585	175.913	129.445	147.163	150.944	193.098	306.804	293.169	160.733		Os08g0478000	24.7273	2717.88	-6.77875	7.90191e-20	down		Os03g0734500	189.859	23.539	3.01101	0.14672	up		Os03g0203200	20688.7	3675.11	2.49298	1.13964e-06	up		Os02g0514326	115.256	409.446	-1.83059	0.362387	down
	Os09g0538400	453.366	246.906	366.758	95.1912	77.0196	129.202	169.257	215.115	167.1	79.588	205.427	148.418		Os05g0245300	12.6814	952.565	-6.23182	8.0036e-20	down		Os02g0761100	61.8364	28.527	1.11449	0.147474	up		Os07g0497500	28.58	464.577	-4.02765	1.13964e-06	down		Os01g0712700	329.945	895.564	-1.44216	0.364088	down
	Os03g0798600	196.51	135.387	161.88	100.504	76.8228	105.779	116.784	171.365	156.71	68.2508	219.299	146.422		Os03g0291200	0.307482	1225.9	-11.7776	9.01149e-20	down		Os01g0254850	140.692	13.6916	3.35922	0.147474	up		Os01g0758900	11.5831	84.929	-2.84762	1.14583e-06	down		Os04g0512500	30.6647	96.6592	-1.65416	0.366962	down
	Os03g0251000	5.59857	0.864155	0.390726	57.4449	94.6876	78.7818	74.7208	0.938374	4.22856	10.6935	1.27885	435.585		Os07g0645000	220.837	6203.67	-4.8122	9.63778e-20	down		Os12g0573900	62.9193	139.17	-1.14631	0.148055	down		Os04g0357300	14.2229	133.078	-3.20719	1.15328e-06	down		Os02g0753700	50.8501	375.813	-2.89166	0.366962	down
	Os05g0567100	184.708	187.139	192.225	263.023	156.933	416.978	140.88	157.31	167.854	175.052	111.986	79.9723		Os11g0477400	294.502	55.8255	2.40206	9.98689e-20	up		Os06g0682900	222.185	142.105	0.645782	0.148202	up		novel.50	0	48.3053	-8.08065	1.16264e-06	down		Os08g0168000	280.658	3463.53	-3.62507	0.366962	down
	Os08g0532200	243.974	122.227	201.307	64.285	51.9955	69.1097	226.414	150.776	97.6632	31.6528	41.2454	201.644		Os03g0782400	1.9034	788.595	-8.67487	1.01188e-19	down		Os11g0442380	1213.13	3743.78	-1.62575	0.148202	down		Os01g0150000	579.325	6467.05	-3.48019	1.17113e-06	down		Os09g0128750	206.633	85.8593	1.26815	0.367248	up
	Os10g0463800	29.1416	20.5616	29.2207	254.035	513.862	278.179	29.57	50.1936	61.8202	642.4	137.296	19.4183		Os05g0527700	10.3606	153.965	-3.89199	1.01284e-19	down		Os06g0175400	464.891	302.401	0.620205	0.148202	up		Os02g0308800	234.377	19141.9	-6.3519	1.17113e-06	down		Os01g0228500	4.87867	36.3821	-2.93785	0.367746	down
	Os05g0119300	112.483	125.011	144.009	203.061	216.087	213.553	91.1914	110.428	145.213	164.987	262.974	115.525		Os02g0828200	1283.84	237.05	2.43681	1.05784e-19	up		Os03g0663400	35.3739	8.84553	1.99696	0.150244	up		Os02g0584700	114.938	18.6132	2.62838	1.1847e-06	up		Os03g0802650	0	6.31058	-5.08783	1	down
	Os07g0570700	185.061	105.429	159.129	69.2461	74.5146	58.7814	206.684	130.445	84.7174	83.5999	29.2457	182.515		Os11g0552500	96.3257	707.053	-2.87458	1.10154e-19	down		Os08g0414700	168.683	81.2189	1.05586	0.152117	up		Os05g0582500	1.69712	52.573	-4.83518	1.2891e-06	down		Os04g0493000	1495.74	3017.42	-1.01272	0.370025	down
	Os04g0382300	76.4828	65.0821	83.224	235.174	297.245	211.968	146.727	93.665	131.286	392.524	189.881	152.794		novel.1634	2.92156	156.724	-5.7463	1.12407e-19	down		Os02g0120200	109.428	55.2605	0.984683	0.152136	up		Os03g0804000	0	140.294	-9.61702	1.30055e-06	down		Os06g0470350	307.569	115.351	1.41493	0.371798	up
	Os09g0542200	120.948	87.5134	106.699	153.99	194.464	120.987	146.206	106.849	98.0026	191.849	169.575	146.984		Os05g0384800	797.559	2628.68	-1.72077	1.21051e-19	down		Os01g0864500	19.6716	0	6.70627	0.152136	up		Os03g0760000	850.054	19.8984	5.42002	1.34031e-06	up		Os04g0513400	368.656	2108.61	-2.51662	0.372761	down
	Os10g0492900	7.18598	7.42469	7.83315	114.68	519.98	107.401	79.9653	5.58487	12.2391	1103.78	13.7112	89.7829		Os12g0233100	8.77001	562.29	-6.00268	1.21691e-19	down		Os07g0185900	192.862	329.943	-0.774845	0.152136	down		Os01g0914300	0.613752	125.45	-7.62794	1.37276e-06	down		Os09g0542900	34.2937	87.2622	-1.33676	0.372761	down
	Os01g0750100	49.2906	53.3659	59.6913	247.358	341.055	288.841	62.1814	52.3099	123.178	310.928	211.048	105.44		Os07g0166700	193.973	4595.07	-4.56621	1.24724e-19	down		Os12g0204500	209.998	399.259	-0.927728	0.152136	down		Os04g0577700	3.5311	78.7308	-4.55102	1.38477e-06	down		Os01g0190300	1212.04	656.375	0.884303	0.376549	up
	Os03g0751600	339.813	296.077	432.664	43.2878	20.3876	149.137	55.3763	278.565	94.3473	149.021	4.96051	12.8784		Os04g0415600	143.185	1277.45	-3.15733	1.28348e-19	down		Os01g0649200	147.079	298.455	-1.02005	0.152136	down		Os09g0247600	0	103.509	-9.17939	1.39185e-06	down		Os01g0895000	13.516	178.906	-3.72284	0.376878	down
	Os11g0485500	137.31	83.2373	109.838	118.723	171.305	88.1659	167.007	112.367	104.435	175.475	70.9075	144.297		Os08g0266200	286.35	994.105	-1.79546	1.32108e-19	down		Os10g0405300	950.228	610.125	0.638914	0.152431	up		Os12g0169100	174.832	3101.09	-4.14834	1.39789e-06	down		Os08g0514033	10.2087	39.9871	-1.96434	0.376878	down
	Os02g0178400	114.087	157.241	138.999	162.74	212.574	220.507	76.7319	151.296	146.966	190.105	319.659	95.3327		Os03g0799100	1232.77	5907.1	-2.26041	1.34532e-19	down		Os06g0129100	123.067	29.736	2.04879	0.152431	up		Os12g0169600	1196.82	49.274	4.60307	1.4018e-06	up		Os06g0221300	3.13848	16.1952	-2.39574	0.376878	down
	Os02g0192700	277.92	110.49	177.564	14.1388	9.29836	9.98371	208.337	114.818	41.9555	6.43679	1.56025	242.64		Os04g0662200	3.38327	235.532	-6.16053	1.36662e-19	down		novel.1342	92.3186	217.205	-1.2333	0.15331	down		Os01g0677400	0	66.3198	-8.53715	1.44432e-06	down		Os05g0535400	15.0496	62.1195	-2.05122	0.376878	down
	Os01g0283300	108.496	55.1279	42.6966	90.0883	79.5131	97.3797	150.882	40.736	108.793	181.655	96.9742	117.367		Os10g0450900	1309.27	182.606	2.8405	1.4928e-19	up		Os05g0563000	753.068	1362.67	-0.855645	0.15459	down		Os01g0823700	728.179	132.401	2.46072	1.48772e-06	up		Os04g0447800	190.429	1568.2	-3.04098	0.376878	down
	Os03g0424500	183.035	152.797	148.455	138.812	104.125	135.312	120	156.532	164.779	89.2768	356.755	146.987		Os11g0558300	5.47893	281.239	-5.67707	1.54939e-19	down		Os09g0482400	272.6	122.06	1.15914	0.15459	up		Os10g0447900	104.127	908.158	-3.1215	1.52269e-06	down		Os06g0698300	87.8946	214.411	-1.28671	0.37849	down
	Os05g0178600	133.89	104.496	131.147	88.9877	97.2334	79.3834	124.706	108.782	85.6012	123.045	134.566	145.029		Os03g0287750	11.7465	154.226	-3.71804	1.58782e-19	down		Os04g0604300	34.6981	103.816	-1.57692	0.15459	down		Os09g0456100	56.8705	809.896	-3.83646	1.53223e-06	down		novel.797	0	14.8816	-6.32671	0.379375	down
	Os01g0357900	242.809	351.396	373.686	51.8977	64.5309	85.4858	72.4283	288.321	144.013	41.3351	48.8574	34.9798		Os03g0285300	190.109	4.44252	5.42238	1.79455e-19	up		Os01g0786800	116.474	66.3143	0.815205	0.15459	up		Os02g0738900	624.604	3258.88	-2.38246	1.69789e-06	down		Os07g0622000	3255	1426.99	1.18974	0.379602	up
	Os12g0123500	83.8984	185.559	72.85	136.917	73.9229	127.57	137.962	175.059	241.636	112.563	342.404	164.168		Os03g0692700	1698.01	22961.6	-3.75735	1.84837e-19	down		Os02g0503100	724.183	1623.32	-1.16447	0.155264	down		Os03g0764000	185.607	15.756	3.56257	1.72591e-06	up		Os10g0524300	63.501	254.904	-2.00425	0.379602	down
	Os12g0150100	188.066	119.997	155.841	104.011	98.5004	92.9126	114.201	149.537	148.124	110.875	242.566	126.207		Os12g0108600	6.15772	343.682	-5.80079	1.94714e-19	down		Os05g0116000	1744.07	2858.67	-0.713051	0.155908	down		Os02g0562300	4749.06	1341.76	1.82331	1.77117e-06	up		Os02g0167200	45.4862	17.0636	1.42124	0.380058	up
	Os03g0827700	169.474	91.2259	135.542	100.04	57.0077	66.0617	262.305	105.005	94.3322	51.5036	38.6052	262.263		Os08g0138900	381.683	14.8998	4.68703	1.96234e-19	up		Os01g0836800	2372.21	3929.21	-0.727974	0.155908	down		Os12g0581300	38.8594	302.887	-2.95419	1.77126e-06	down		Os06g0243900	5.82312	22.4132	-1.95901	0.380085	down
	Os07g0694000	122.426	155.05	168.49	181.777	151.769	152.504	123.919	166.16	149.73	194.678	110.682	119.251		Os01g0835000	93.4583	373.3	-1.99774	2.0109e-19	down		Os02g0709300	7.16084	36.2471	-2.34354	0.155908	down		Os04g0577200	561.622	1735.9	-1.6286	1.77126e-06	down		Os01g0930400	16.7304	79.287	-2.23808	0.380085	down
	Os06g0126500	271.185	230.766	271.643	29.2262	11.6873	63.1623	285.62	113.178	70.3583	35.744	1.34444	91.1528		novel.1374	1163.79	2.77164	8.72493	2.02748e-19	up		Os02g0541325	2239.42	1479.27	0.598199	0.155908	up		Os01g0228901	9.12811	111.124	-3.5867	1.81323e-06	down		Os09g0456700	136.141	266.017	-0.965721	0.380085	down
	Os07g0105600	188.117	107.233	152.047	87.324	65.078	72.4919	231.14	93.9032	81.834	79.9252	23.4099	221.461		Os04g0689400	48.5811	377.641	-2.95832	2.07592e-19	down		novel.440	217.719	32.3215	2.75212	0.15691	up		Os01g0349800	52.4891	325.001	-2.6302	1.83382e-06	down		Os06g0139800	58.8338	131.062	-1.15202	0.380085	down
	Os07g0490600	114.018	91.2128	95.8685	172.171	205.846	116.967	114.78	126.439	126.406	200.689	173.968	122.161		Os03g0564200	291.103	32.436	3.16656	2.21551e-19	up		Os05g0574400	2662.55	4271.48	-0.681916	0.15691	down		Os12g0450300	622.593	24.0421	4.69458	1.92448e-06	up		Os02g0590800	30.4401	89.2825	-1.55439	0.380085	down
	Os01g0884300	20.828	22.9605	30.1127	209.931	308.494	355.583	34.4881	35.5656	61.4219	256.255	236.836	79.3516		Os01g0796400	1992.11	280.975	2.82517	2.32319e-19	up		Os09g0284400	149.834	88.8282	0.753124	0.15691	up		Os05g0415700	1.73315	45.3314	-4.60681	1.93349e-06	down		Os04g0167800	52.2394	149.043	-1.51414	0.381109	down
	Os02g0234800	220.876	134.799	178.089	68.5592	69.5292	58.9802	249.015	155.057	95.2737	167.245	78.6888	110.621		Os03g0806700	82.0822	576.568	-2.8135	2.393e-19	down		Os09g0516451	32.2737	70.3925	-1.12673	0.158839	down		Os02g0820200	17.9955	205.533	-3.51706	1.96753e-06	down		Os04g0615200	223.081	622.524	-1.4816	0.381109	down
	Os03g0200500	198.604	154.569	164.292	121.321	93.0456	136.342	109.137	169.984	166.518	66.5309	267.81	136.34		Os01g0110800	41.0846	487.127	-3.56936	2.44764e-19	down		Os02g0669366	118.577	22.1295	2.42219	0.159222	up		Os04g0192350	16.1896	163.179	-3.32468	1.97266e-06	down		Os04g0515900	32.0627	91.2684	-1.49729	0.381109	down
	Os02g0611800	186.829	196.869	269.636	116.746	135.62	153.149	103.996	130.133	111.963	166.902	115.248	122.563		Os08g0380100	37.1995	2025.19	-5.7651	2.57262e-19	down		Os06g0202400	135.267	72.212	0.904739	0.159222	up		Os06g0531000	30.9498	224.295	-2.86517	1.97266e-06	down		Os03g0830800	4.29141	30.2022	-2.80897	0.381109	down
	Os06g0669400	128.302	97.6557	108.472	199.896	263.589	250.06	142.243	78.2635	88.9477	231.4	151.13	164.671		Os02g0617100	7.7412	177.951	-4.51756	2.63411e-19	down		Os05g0319100	238.576	573.713	-1.26633	0.159277	down		novel.1630	7.49629	117.421	-3.92423	1.99776e-06	down		Os06g0499100	36.8286	132.39	-1.84775	0.381109	down
	Os03g0140200	498.468	272.326	438.209	101.34	73.2329	132.117	183.929	117.933	141.995	35.3816	46.4122	69.9154		Os03g0320800	5.84313	245.989	-5.39649	2.90774e-19	down		Os10g0570200	56.0908	1.96126	4.82472	0.159277	up		Os03g0694500	7.41966	381.664	-5.66471	2.00038e-06	down		Os01g0273800	677.176	102.751	2.72013	0.383805	up
	Os05g0490900	166.466	123.859	131.684	98.3988	89.0869	78.6053	163.523	134.788	127.78	87.6027	102.206	162.971		Os01g0130000	1733.55	172.358	3.32905	3.07818e-19	up		Os08g0546100	4212.72	8748.03	-1.05425	0.159427	down		Os09g0261900	84.8982	382.048	-2.16666	2.01103e-06	down		Os07g0680400	137.456	45.537	1.59586	0.385292	up
	Os04g0376000	178.751	151.761	171.427	126.323	96.7813	140.868	116.069	161.489	162.623	68.2014	308.084	144.023		novel.510	258.421	3.47508	6.23416	3.14294e-19	up		Os04g0179200	21.1304	0	6.80942	0.159427	up		novel.821	261.648	20.8189	3.64849	2.03406e-06	up		Os05g0269200	34.8036	8.17259	2.09176	0.386242	up
	Os10g0565150	6.35663	2.9415	8.333	62.2536	102.036	26.9145	33.6007	18.5773	26.9925	158.68	124.271	46.2111		Os11g0300600	1.33629	211.552	-7.34498	3.46769e-19	down		Os07g0475900	552.362	304.898	0.858047	0.159688	up		Os05g0528500	1.08337	94.3089	-6.29987	2.0433e-06	down		Os07g0241800	48.3422	100.44	-1.05365	0.386242	down
	Os05g0116100	210.033	141.995	159.024	81.8049	113.896	108.38	192.376	97.2344	85.8595	110.285	45.1499	411.189		Os03g0107400	688.007	2114.16	-1.6197	3.47981e-19	down		Os06g0143400	366.041	831.315	-1.18348	0.160059	down		novel.773	0	42.625	-7.90033	2.10249e-06	down		Os09g0562700	8.41411	37.4529	-2.18388	0.386242	down
	Os11g0199200	123.079	148.968	109.816	165.387	221.615	299.039	76.9023	146.402	145.148	110.428	265.198	113.648		Os02g0228900	18.7682	179.528	-3.25541	3.69438e-19	down		Os09g0455300	152.943	40.1812	1.92761	0.161817	up		Os12g0637200	12.298	87.8788	-2.81808	2.10249e-06	down		Os07g0152700	1287.55	167.57	2.94181	0.386242	up
	Os03g0178000	152.161	136.041	145.105	119.989	120.091	107.499	126.394	150.895	152.805	206.454	204.306	125.265		Os11g0549620	76.6813	4110.93	-5.74533	3.82107e-19	down		Os11g0245400	110.68	63.3507	0.803054	0.161817	up		Os01g0800500	8.26044	224.825	-4.81368	2.18688e-06	down		Os06g0652100	13.651	0.962828	3.80204	0.386242	up
	Os03g0708500	154.193	99.0018	122.121	85.2553	80.2625	94.1888	163.132	87.986	62.8129	65.0278	70.1332	171.515		Os08g0438600	427.876	112.274	1.92955	3.93464e-19	up		novel.1210	35.1198	14.3932	1.2912	0.161962	up		Os09g0567800	31.5098	288.216	-3.20119	2.21398e-06	down		Os02g0251900	10.1135	0.339897	4.84581	0.386242	up
	Os01g0251400	7.33009	56.1756	14.0905	1.05531	0.198724	0.212102	2.97513	243.44	29.2411	1.48217	0.0960126	0.341016		Os10g0574400	3.91669	135.086	-5.11328	3.95554e-19	down		Os02g0755000	1426.35	3250.72	-1.18839	0.162011	down		Os02g0799600	654.57	44.1945	3.88838	2.21998e-06	up		Os11g0593000	1.6642	22.091	-3.83959	0.386242	down
	Os08g0524501	186.93	148.384	165.62	104.69	85.5448	129.784	116.759	162.008	145.885	57.0556	229.986	162.436		Os03g0760800	160.663	1071.17	-2.7372	4.16287e-19	down		Os01g0621300	1233.14	2913.37	-1.24034	0.162113	down		Os02g0697800	260.286	2474.09	-3.24788	2.25316e-06	down		Os03g0660700	519.186	891.363	-0.780292	0.386242	down
	Os05g0313500	129.845	92.8515	111.283	154.728	187.718	120.036	148.743	110.039	124.644	197.202	176.68	132.253		Os02g0203700	766.24	115.023	2.73426	4.48736e-19	up		Os11g0594000	35.3824	1.04886	5.08897	0.162443	up		Os03g0432100	1073.71	27.4945	5.28695	2.30227e-06	up		Os02g0803300	126.099	356.054	-1.4969	0.386242	down
	Os04g0501000	154.449	140.028	134.195	153.753	109.068	147.387	109.504	155.322	165.45	79.3522	327.14	148.751		Os10g0512700	305.445	1169.99	-1.93766	4.6781e-19	down		Os03g0787300	1012.9	1410.16	-0.477247	0.163444	down		Os05g0543600	130.114	1758.34	-3.75469	2.30677e-06	down		Os01g0159300	1262.68	4157.67	-1.71961	0.386697	down
	Os04g0614600	41.1959	42.4482	45.8415	195.766	280.95	361.95	55.3974	43.2682	58.1097	387.762	123.806	45.8998		Os06g0653100	25.3797	767.871	-4.92315	4.6875e-19	down		Os02g0803600	5.21615	29.3199	-2.49386	0.163444	down		Os01g0848900	212.983	13.8084	3.94584	2.32378e-06	up		Os01g0208400	72.265	20.2219	1.83586	0.38775	up
	Os04g0611200	239.883	69.0844	91.9129	25.9026	31.0987	26.0749	150.044	58.1927	37.6715	29.6429	25.4478	28.2388		Os06g0624700	2.21973	163.564	-6.17653	5.03165e-19	down		Os03g0196400	942.631	2962.15	-1.65182	0.163453	down		Os07g0674400	352.094	1515.28	-2.10484	2.34184e-06	down		Os02g0596300	0.926267	9.81712	-3.33734	0.38775	down
	Os04g0105700	195.784	93.7099	166.066	109.82	104.797	102.699	167.247	95.8497	83.5744	73.2445	101.264	161.508		Os06g0634500	548.6	9493.99	-4.11308	5.10307e-19	down		Os04g0437300	93.6795	209.827	-1.16259	0.163457	down		Os03g0747800	455.781	1113.11	-1.2876	2.39951e-06	down		Os05g0314700	1.11566	28.8272	-4.74739	0.38775	down
	Os01g0666950	177.331	136.308	146.407	132.39	99.4781	122.984	120.074	149.806	163.533	104.745	308.235	169.256		novel.374	8.60693	175.856	-4.33814	5.34056e-19	down		Os04g0645700	271.451	151.376	0.843536	0.164496	up		Os01g0864500	118.349	0	9.28394	2.42033e-06	up		novel.1283	20.304	64.0502	-1.64321	0.387895	down
	Os01g0615100	0	0.467385	0	12.4247	72.6542	238.712	0.470313	0	0.320188	12.0325	1.9807	0		Os01g0849100	1.8839	252.539	-7.03026	5.39988e-19	down		Os10g0338858	3.55782	17.0695	-2.26281	0.164496	down		Os12g0454800	610.332	1694.03	-1.47204	2.45399e-06	down		Os07g0533300	0.567112	19.3886	-4.9831	0.387954	down
	Os12g0516000	1.48911	20.9281	0	405.039	36.4989	283.385	0.246306	39.8162	8.04885	269.408	671.715	62.5307		Os05g0375400	19155.7	1193.62	4.00447	5.58196e-19	up		Os03g0749900	202.652	311.423	-0.619756	0.164496	down		Os09g0514300	57.3465	580.497	-3.3431	2.45744e-06	down		Os01g0192300	1025.01	2786.98	-1.44359	0.387954	down
	Os03g0123500	232.576	104.137	238.385	15.9637	7.2965	38.317	261.912	117.206	44.6682	168.858	1.87514	27.2398		Os02g0244600	3985.18	787.644	2.33909	5.76128e-19	up		Os04g0508200	1036.7	1425.22	-0.458967	0.164496	down		Os03g0339700	12.613	210.483	-4.03967	2.54091e-06	down		Os03g0118800	335.661	756.243	-1.1724	0.391592	down
	Os01g0733500	142.757	85.7253	84.4391	25.3801	55.4474	26.8501	249.21	97.3108	48.5022	21.1881	20.1415	51.3629		Os01g0711400	674.876	4180.64	-2.6313	5.85163e-19	down		Os01g0894300	706.141	312.502	1.17576	0.164496	up		Os01g0884300	5083.33	649.355	2.96861	2.55534e-06	up		Os10g0541000	218.9	89.7932	1.28434	0.391592	up
	Os12g0191200	134.145	75.9876	96.2473	107.231	176.87	64.6557	185.237	97.187	68.9623	268.816	45.4597	212.533		Os05g0318700	1493.23	302.242	2.30394	5.8848e-19	up		Os08g0244500	88.7838	38.5757	1.20371	0.164797	up		Os03g0266800	941.973	4306.73	-2.19263	2.58663e-06	down		novel.437	19.8379	0	6.76992	0.391614	up
	Os06g0704600	102.165	61.1037	87.6257	119.155	188.284	166.302	119.173	67.1573	54.6117	221.713	41.8877	95.3959		Os02g0264800	3.70493	375.576	-6.69189	5.8848e-19	down		Os08g0205800	276.007	73.705	1.90502	0.164797	up		Os06g0234600	15.0402	1197.63	-6.30425	2.6054e-06	down		Os11g0199801	86.4374	202.456	-1.22486	0.392378	down
	Os07g0208000	181.592	141.166	145.626	139.238	99.1437	145.41	107.057	159.105	161.056	70.742	342.323	144.569		Os05g0147133	9.21754	151.774	-4.05333	5.97226e-19	down		Os05g0179100	85.3209	27.9649	1.60824	0.165761	up		Os05g0147133	13.6814	153.156	-3.4541	2.62453e-06	down		Os12g0112000	17.0512	86.886	-2.33366	0.394055	down
	Os04g0486950	2.42534	2.80328	4.71443	340.759	783.617	434.164	0.809946	3.17867	0.811267	820.56	12.8601	0.162466		Os01g0780800	1740.82	306.407	2.50608	6.05246e-19	up		Os01g0689000	213.065	497.703	-1.22355	0.165812	down		Os02g0554200	10.1239	102.494	-3.36712	2.68842e-06	down		Os10g0368400	24.7854	64.6663	-1.37769	0.394055	down
	Os07g0605400	40.7172	142.25	52.4331	274.235	188.565	188.355	43.8502	128.74	246.329	92.9011	786.407	107.299		Os07g0169600	4379.04	389.756	3.48938	7.60374e-19	up		Os10g0512700	714.646	1171.35	-0.712979	0.165812	down		Os05g0443800	113.015	611.251	-2.4302	2.74875e-06	down		Os01g0833500	9.79461	0.656666	3.88415	0.394055	up
	Os05g0229475	131.229	90.1132	128.823	157.552	170.971	92.3493	181.624	136.453	99.8444	298.446	97.9194	195.519		Os09g0532400	11653.9	3849.16	1.59828	9.57108e-19	up		Os04g0129900	378.141	569.089	-0.589743	0.165812	down		Os07g0680600	1117.85	81.8578	3.77135	2.75136e-06	up		Os02g0704000	142.391	461.627	-1.69413	0.394563	down
	Os02g0478600	211.182	151.841	165.961	107.488	72.2026	110.332	108.211	185.313	164.703	63.2621	244.959	134.272		Os02g0767300	10.3358	305.511	-4.88256	9.81224e-19	down		Os05g0435800	906.335	3426.12	-1.9185	0.167144	down		novel.960	45.4212	464.837	-3.35775	2.78708e-06	down		Os03g0693800	1.85306	17.4722	-3.29844	0.396431	down
	Os03g0399800	165.277	94.0154	79.0124	9.10004	5.38566	40.3886	232.523	26.3081	81.4252	6.07814	0.0684751	79.286		Os03g0385400	950.037	5447.1	-2.51933	9.92178e-19	down		Os03g0255100	1036.19	313.333	1.7252	0.167144	up		Os09g0532400	12113.1	3884.25	1.64084	2.82536e-06	up		Os04g0655400	59.1928	7.06335	3.06259	0.396431	up
	Os12g0298600	153.764	114.444	142.931	116.907	138.927	116.634	205.657	151.049	109.616	189.123	112.088	144.446		Os05g0454500	3428.36	291.434	3.55664	9.94117e-19	up		Os05g0481600	1146.98	1833.4	-0.676694	0.167227	down		Os10g0422800	0	35.1985	-7.62398	2.87614e-06	down		novel.1463	15.9609	239.112	-3.91607	0.397518	down
	Os05g0481600	190.083	205.283	204.595	93.4899	93.3101	125.869	98.4784	156.417	116.345	64.1682	118.653	99.2334		Os08g0267300	0.614964	639.699	-9.94831	1.00221e-18	down		Os08g0485700	1043.15	700.234	0.574947	0.168079	up		Os08g0230200	272.969	2715.55	-3.31274	2.89268e-06	down		Os02g0565500	31.4602	8.56361	1.87479	0.397643	up
	Os07g0159800	92.2115	120.065	92.9237	193.609	186.892	239.978	82.1772	123.799	120.678	113.352	232.325	83.8605		Os03g0748100	0	440.514	-11.2629	1.16992e-18	down		Os08g0536300	2289.88	1455.43	0.653786	0.168507	up		Os04g0506900	94.0357	1249.58	-3.72855	2.90226e-06	down		Os01g0654450	86.565	12.4302	2.79735	0.397643	up
	Os03g0815200	205.778	231.127	208.751	49.0538	51.264	83.3245	147.703	154.466	122.338	19.1809	95.5476	197.693		Os12g0515300	2.2871	167.135	-6.1997	1.16992e-18	down		Os02g0823900	76.0675	137.503	-0.854855	0.169261	down		Os07g0587250	4.07279	93.4475	-4.55977	2.9339e-06	down		novel.1741	19.1339	1.30464	3.87037	0.397786	up
	Os02g0274100	60.7884	59.6348	57.9157	252.027	298.964	395.741	40.0943	65.057	92.7796	230.418	252.091	45.5816		Os05g0441400	12.272	911.351	-6.22137	1.23796e-18	down		Os04g0671800	1504.29	1032.04	0.543787	0.169902	up		Os02g0122800	9544.91	2185.75	2.12656	3.01154e-06	up		Os07g0190800	286.665	544.567	-0.927619	0.397786	down
	Os05g0564200	130.044	114.313	120.464	135.758	155.287	131.237	141.897	108.551	108.381	185.091	163.422	154.113		Os03g0324900	1196.15	150.611	2.98888	1.23796e-18	up		Os04g0384800	149.507	610.469	-2.02896	0.169902	down		Os02g0693700	50.6407	1654.66	-5.03542	3.08008e-06	down		Os09g0566600	28.1136	8.2844	1.76876	0.398748	up
	Os01g0539400	135.758	87.9574	108.499	117.459	108.541	82.9187	189.43	101.357	75.1911	141.687	82.9949	201.435		Os04g0430000	323.492	2592.11	-3.00277	1.28476e-18	down		Os05g0168500	2190.61	4399.74	-1.00617	0.169902	down		Os03g0756300	1.15544	122.67	-6.64858	3.08702e-06	down		Os11g0117400	156.719	761.111	-2.27936	0.398939	down
	Os02g0591700	185.507	132.838	158.168	117.296	93.0067	130.518	102.727	156.422	157.279	66.7279	268.338	150.981		Os11g0139400	2.95524	132.273	-5.49728	1.30447e-18	down		Os03g0132550	29.331	151.706	-2.37165	0.16997	down		Os01g0704300	1182.34	212.028	2.47905	3.12007e-06	up		Os06g0694200	2.28768	18.5936	-3.01581	0.399679	down
	Os04g0653000	90.3356	118.491	106.538	119.053	140.122	208.103	91.3179	93.2958	92.1936	108.605	92.3127	84.3598		Os10g0416500	359.233	2.10831	7.44301	1.31698e-18	up		novel.1854	4.713	54.1151	-3.51644	0.16997	down		Os03g0825600	26.7154	219.741	-3.0435	3.16133e-06	down		Os05g0373300	214.844	103.503	1.05556	0.400427	up
	Os04g0354600	14.851	9.33741	4.668	3.2447	0.178435	0.0634823	587.858	9.58711	0.752553	3.475	0.0574734	18.2954		Os12g0450300	233.897	23.838	3.29452	1.32962e-18	up		Os06g0687900	2220.32	3264.69	-0.556255	0.170165	down		Os06g0234633	4.07304	56.4272	-3.72205	3.1669e-06	down		Os07g0142200	5.44459	27.0655	-2.27689	0.400546	down
	Os05g0525900	55.7612	36.1125	74.709	142.013	251.337	72.8075	128.904	84.3227	95.8375	502.603	100.997	65.0036		Os07g0677600	100.186	3015.91	-4.9111	1.3489e-18	down		Os08g0386800	1510.87	954.492	0.662739	0.170364	up		Os08g0380100	43.7374	2043.59	-5.54118	3.1973e-06	down		Os02g0637000	199.144	466.431	-1.22806	0.402104	down
	Os07g0108300	59.9421	74.1782	49.4748	96.7241	87.6689	102.45	130.625	52.4968	77.2392	27.3583	79.3087	270.039		Os07g0687700	4941.63	1131.67	2.12657	1.42856e-18	up		Os06g0656300	2091.98	3637.27	-0.79798	0.170415	down		Os09g0311600	0.270842	49.1885	-7.14279	3.25082e-06	down		Os05g0517100	13.6313	1.65323	3.0452	0.402104	up
	Os03g0756800	107.861	140.725	115.385	133.053	113.298	126.693	89.6588	162.196	120.594	114.431	230.032	88.4975		Os11g0687200	930.665	65.1689	3.83808	1.44349e-18	up		Os03g0407050	3413.06	2169.65	0.653554	0.170926	up		Os10g0162600	0	28.2229	-7.30378	3.3085e-06	down		Os01g0674500	1088.39	638.348	0.769792	0.402104	up
	Os07g0563800	90.782	100.51	101.427	142.367	175.096	113.318	126.531	139.479	131.625	190.98	133.4	117.196		Os11g0300700	5.16612	131.034	-4.66055	1.46258e-18	down		Os05g0391600	1300.98	2744.66	-1.07701	0.17132	down		Os08g0387200	238.262	1743.36	-2.87011	3.32459e-06	down		Os10g0555100	722.084	197.398	1.87134	0.405027	up
	Os01g0570700	118.577	119.378	121.845	172.403	208.654	129.836	141.294	84.4925	161.574	280.086	311.018	186.87		Os11g0294400	24.3757	272.341	-3.48849	1.59025e-18	down		Os03g0261100	413.763	1223.07	-1.56368	0.171518	down		novel.1293	19.4542	138.89	-2.84307	3.34459e-06	down		Os05g0331200	1.58807	13.3761	-3.04263	0.405027	down
	Os03g0737000	131.376	136.938	146.572	168.916	149.309	114.053	116.697	163.143	194.124	201.675	184.248	133.56		Os03g0764600	6976.78	606.193	3.52496	1.59108e-18	up		novel.1449	131.753	24.43	2.4301	0.171518	up		Os01g0559750	573.891	3170.47	-2.46516	3.4468e-06	down		Os01g0779201	0	12.6617	-6.09331	0.405027	down
	Os03g0219200	82.8064	75.7164	73.4252	141.896	146.823	111.33	105.12	85.3207	104.781	120.094	177.057	148.827		Os02g0582600	218.138	12.1745	4.15784	1.67069e-18	up		Os09g0304500	187.239	319.284	-0.770886	0.172273	down		Os03g0322700	16.5081	92.2085	-2.45966	3.45746e-06	down		Os03g0760200	914.447	3717.56	-2.0234	0.405027	down
	Os12g0264500	85.6445	89.9943	97.954	142.893	270.195	142.76	98.3099	105.484	87.1227	465.591	105.013	79.8325		Os09g0440300	10915.6	1326.1	3.04113	1.74598e-18	up		Os07g0573500	15.1338	47.4822	-1.64757	0.17314	down		Os02g0754450	0	46.5069	-8.02587	3.47708e-06	down		Os01g0597800	5.91676	40.7378	-2.76298	0.405027	down
	Os02g0317800	168.646	174.736	170.085	102.758	91.7761	111.191	144.778	147.431	146.53	109.363	174.294	127.628		Os03g0261100	86.3501	1218.44	-3.82047	1.82734e-18	down		Os09g0255400	65.7289	12.4088	2.40277	0.17314	up		Os07g0604800	285.192	5456.18	-4.25662	3.49801e-06	down		Os08g0557900	410.332	869.045	-1.08236	0.405027	down
	Os12g0420200	51.1102	41.6671	42.011	62.8501	79.1174	88.6054	126.985	25.5014	23.3346	17.8985	24.6743	285.369		Os06g0725000	5914.76	770.798	2.9399	1.94403e-18	up		Os12g0617100	318.366	192.987	0.722389	0.173728	up		novel.1551	3.73013	270.802	-6.14392	3.49801e-06	down		Os11g0120100	161.642	455.997	-1.49822	0.405027	down
	Os09g0533900	200.377	259.607	295.593	43.1057	13.4531	44.3789	181.914	230.268	115.327	18.9508	2.53467	126.103		Os07g0580500	296.324	1578.81	-2.41376	1.96385e-18	down		Os03g0791800	14243.7	9250.88	0.622671	0.173816	up		Os01g0300900	4.33347	405.789	-6.50254	3.49972e-06	down		Os01g0637300	1845.37	1040.67	0.826173	0.405893	up
	Os10g0529300	443.602	240.776	378.837	6.86742	6.2235	11.6836	146.128	169.483	94.4708	39.5102	0.0536938	62.3141		Os06g0724800	12.5086	410.761	-5.04386	2.06582e-18	down		Os03g0342900	9906.94	6071.93	0.706307	0.173816	up		Os01g0211600	63.676	296.879	-2.22499	3.49972e-06	down		novel.45	37.9228	5.55462	2.77047	0.410147	up
	Os06g0196900	198.565	92.1473	155.483	57.0343	61.4233	59.5412	172.138	116.331	85.1336	45.8853	54.3317	167.191		Os04g0543900	13980.9	1744.29	3.00288	2.21525e-18	up		Os02g0226000	177.751	319.234	-0.844511	0.173816	down		novel.1703	1719.88	267.958	2.68229	3.66058e-06	up		Os07g0496900	319.373	582.76	-0.869204	0.411733	down
	Os03g0405500	39.9915	50.1032	50.6741	279.895	230.289	121.387	91.7736	119.502	217.447	289.177	842.191	88.6907		Os10g0492400	257.092	988.717	-1.94343	2.28708e-18	down		Os06g0179700	341.137	632.295	-0.890186	0.17392	down		Os05g0518300	0	196.033	-10.1003	3.66738e-06	down		Os03g0844850	7.58121	0.339897	4.43108	0.413783	up
	Os05g0142400	109.523	75.1266	83.5025	232.444	204.838	248.748	121.328	106.058	100.361	195.381	274.137	129.276		Os12g0613250	7.68013	381.936	-5.65167	2.29643e-18	down		Os12g0609600	583.979	1952.47	-1.74128	0.173973	down		Os12g0548401	114.242	2.36842	5.58182	3.69375e-06	up		Os04g0580800	791.907	341.837	1.21192	0.413783	up
	Os01g0834900	73.4853	95.5185	90.885	32.9442	67.7032	81.5801	33.2872	133.686	73.3991	9.68509	27.1289	56.2461		Os01g0531400	10.583	135.913	-3.67276	2.48149e-18	down		Os04g0644400	8100.48	24227.6	-1.58056	0.173973	down		Os01g0851100	1174.46	227.515	2.36798	3.7432e-06	up		Os05g0363200	1850.06	6479.72	-1.80824	0.413783	down
	Os10g0115600	116.12	108.468	117.26	190.078	215	132.564	158.923	118.775	135.428	283.64	163.488	161.476		Os08g0445700	1485.59	226.197	2.71581	2.53115e-18	up		Os05g0135450	11.1396	0.319046	4.92654	0.173973	up		Os03g0228800	68.0092	455.48	-2.73906	3.79431e-06	down		Os11g0213600	126.534	47.7866	1.40421	0.413783	up
	Os01g0294700	289.148	161.872	280.292	17.8659	22.5786	43.3152	141.162	127.085	29.2672	67.4019	0	151.878		Os01g0214500	1411.12	45.6941	4.94981	2.79063e-18	up		Os01g0817100	200.425	790.021	-1.97897	0.174214	down		Os08g0248700	6.83442	88.6272	-3.75786	3.79693e-06	down		Os06g0121400	0.321356	7.51783	-4.38071	0.413783	down
	Os11g0275200	98.7165	151.623	103.069	149.373	130.623	219.168	207.863	71.4592	172.321	122.666	261.952	281.413		Os07g0634900	124.472	3145.99	-4.65924	3.04585e-18	down		Os03g0211900	1075.18	1592.26	-0.56665	0.17468	down		Os01g0132200	1.08675	51.1268	-5.69797	3.79693e-06	down		Os06g0328900	24.5008	4.63422	2.40702	0.413783	up
	Os05g0400400	135.721	191.657	163.793	98.5723	118.695	138.604	64.1839	151.387	121.71	69.4118	173.234	81.3206		Os02g0120800	183.02	2009.27	-3.45729	3.24385e-18	down		Os06g0714600	53.59	210.846	-1.9751	0.175731	down		Os05g0277500	9.08506	299.092	-5.03085	3.93619e-06	down		Os02g0814200	44.1233	2.97038	3.89662	0.41381	up
	Os08g0480800	93.8105	107.457	103.01	109.474	151.994	107.004	89.8601	146.759	123.57	136.758	169.312	94.3954		Os01g0159300	4131.61	320.206	3.68941	3.47571e-18	up		Os08g0464400	446.457	298.301	0.581086	0.175731	up		Os01g0580500	295.237	1491.05	-2.33582	3.93619e-06	down		Os01g0187900	245.346	675.772	-1.4607	0.41381	down
	Os05g0402700	137.407	195.556	160.755	79.4187	104.453	141.322	73.0387	139.281	111.303	50.7443	126.259	75.7015		Os06g0607100	196.508	1305.93	-2.73241	3.50783e-18	down		Os06g0498450	7.44867	0.36603	4.34028	1	up		Os04g0640700	15.8493	1495.41	-6.54868	3.96429e-06	down		Os01g0914000	42.4061	19.0624	1.1562	0.41381	up
	Os07g0467200	121.156	122.062	116.838	55.5289	61.7458	74.2057	163.295	99.4387	85.3738	45.661	61.5675	166.118		Os05g0560300	845.71	49.1358	4.10148	3.70463e-18	up		Os01g0150200	621.998	1978.69	-1.66938	0.176944	down		Os09g0525900	1794.42	8258.78	-2.20226	4.00851e-06	down		Os07g0235200	14.7269	0.973435	3.91188	0.41381	up
	Os06g0106100	137.226	114.663	129.53	121.676	132.191	132.188	141.016	121.675	110.789	155.394	118.045	129.843		Os07g0599900	31.33	2446.7	-6.28792	3.72994e-18	down		Os01g0234700	129.752	304.051	-1.22973	0.176944	down		Os03g0647800	277.265	1094.9	-1.98275	4.0854e-06	down		Os06g0564700	312.444	547.202	-0.809074	0.416392	down
	Os02g0324300	100.824	104.339	101.015	169.244	190.106	131.947	117.139	115.891	143.291	266.291	200.85	122.596		Os01g0756600	48.9179	742.751	-3.92568	3.90858e-18	down		Os12g0450300	74.9178	23.8903	1.65028	0.176944	up		Os02g0505500	7.73761	193.81	-4.66567	4.11611e-06	down		Os05g0510600	2.3638	29.0898	-3.68476	0.41669	down
	Os08g0117200	171.716	136.551	156.247	125.359	96.6502	135.725	111.291	144.065	145.281	65.6245	235.891	138.179		Os02g0505500	1.33629	192.122	-7.20493	3.93098e-18	down		Os03g0167200	82.1316	41.2982	0.991464	0.176944	up		Os04g0165000	5.15954	163.104	-5.01433	4.15806e-06	down		Os10g0133800	15.7666	0.316769	5.48081	0.41669	up
	Os04g0589500	117.529	89.0393	117.84	77.8282	96.6122	80.7843	156.994	106.183	79.3418	140.951	40.9944	111.85		novel.1513	23.5561	716.817	-4.93311	3.94622e-18	down		Os03g0319100	1604.77	1104.93	0.538618	0.176944	up		Os06g0178900	211.339	3871.96	-4.19409	4.26219e-06	down		Os06g0105700	109.988	689.9	-2.64722	0.41669	down
	Os08g0546100	342.336	340.064	364.673	31.4701	6.32186	52.4037	217.316	191.281	90.3652	19.0581	1.09738	58.8222		Os10g0508100	308.092	1199.97	-1.96183	4.02558e-18	down		Os04g0469000	497.903	63.3421	2.97424	0.176944	up		Os07g0586900	9.53971	81.6501	-3.06167	4.30559e-06	down		novel.1651	5.50176	30.4313	-2.47757	0.41669	down
	Os08g0505300	204.288	111.128	140.285	71.6879	57.0476	65.977	141.891	171.421	111.082	53.1329	154.02	118.789		Os04g0283900	154.34	1170.2	-2.92266	4.15225e-18	down		Os03g0160100	1863.55	1326.31	0.490601	0.176944	up		Os06g0591400	984.429	45.7442	4.42658	4.30559e-06	up		Os04g0607400	26.9385	1.95939	3.78452	0.41669	up
	Os08g0407600	134.357	131.615	141.289	88.4991	44.9051	75.2773	233.059	120.925	123.637	67.6178	133.215	91.2443		Os03g0219100	3.67657	267.482	-6.20932	4.25052e-18	down		Os06g0314501	34.7609	4.81565	2.85683	0.176944	up		Os01g0863300	714.164	7.98807	6.48331	4.30559e-06	up		Os03g0738600	686.363	1381.82	-1.00963	0.417214	down
	Os07g0223400	159.322	182.457	189.014	98.1709	79.5501	92.1712	87.9275	215.99	134.993	62.9991	124.561	99.5702		Os07g0568000	281.307	1271.52	-2.17613	4.40199e-18	down		Os07g0417200	20.1948	0	6.74411	0.176944	up		Os06g0716000	839.474	174.069	2.26945	4.32182e-06	up		Os08g0452500	10.4384	81.2123	-2.98123	0.417909	down
	Os08g0549100	115.447	107.147	96.3558	114.402	115.512	122.037	119.684	89.7049	96.2643	73.8397	155.864	163.767		Os01g0127600	730.546	1.04362	9.47457	4.42688e-18	up		Os08g0172566	12.3518	0.341416	5.07113	0.176944	up		novel.837	21.3861	157.817	-2.88518	4.32182e-06	down		Os01g0704100	64.8113	207.497	-1.67923	0.417909	down
	Os02g0148000	212.651	86.7217	176.896	96.8173	83.0647	51.0569	268.809	127.302	73.941	74.901	4.05354	189.373		Os10g0150400	5.24592	35090.1	-12.7091	4.44607e-18	down		Os01g0656200	26.4313	58.0057	-1.13839	0.176944	down		Os03g0640000	7.09824	149.994	-4.4417	4.44375e-06	down		Os06g0201500	15.4441	0.646058	4.57365	0.417909	up
	Os11g0162200	143.147	164.378	157.948	97.6	110.118	139.377	104.605	158.986	115.529	97.5105	127.399	92.422		Os12g0547500	13.7279	505.631	-5.20564	4.6569e-18	down		Os05g0162000	208.225	52.5854	1.98698	0.176944	up		novel.1341	107.216	569.236	-2.40429	4.46937e-06	down		Os03g0327100	712.313	1934.17	-1.44092	0.419946	down
	Os12g0583400	126.589	82.7579	100.945	96.0581	105.058	57.8423	152.423	105.725	94.4336	122.767	74.543	127.912		Os07g0529700	16.498	342.158	-4.38165	4.71514e-18	down		Os09g0543400	16.3632	0	6.44071	0.176944	up		Os08g0532800	927.348	5354.43	-2.5292	4.5546e-06	down		Os07g0618700	1932.43	971.999	0.991109	0.419946	up
	Os02g0796900	137.9	163.182	173.881	124.687	105.282	117.801	97.2089	148.515	160.083	84.2177	310.117	115.441		Os09g0265800	1.97076	225.582	-6.85072	4.80084e-18	down		Os06g0156400	0.304677	6.89101	-4.31695	1	down		Os05g0120200	416.002	1726.45	-2.05342	4.57553e-06	down		Os10g0574750	100.903	201.956	-1.00316	0.419946	down
	Os11g0275500	52.946	23.335	37.4159	53.5395	17.7591	56.9202	477.451	12.0179	17.4392	21.2192	4.04678	212.689		Os06g0503100	5.51614	251.806	-5.51192	5.12147e-18	down		Os03g0859900	686.212	1358.96	-0.985887	0.176944	down		Os03g0201500	0	42.0025	-7.87604	4.65476e-06	down		Os07g0586700	178.452	93.9784	0.924969	0.419946	up
	Os03g0177900	147.432	136.085	118.779	117.562	107.831	126.584	105.981	135.087	147.729	119.662	247.706	130.253		Os05g0256500	196.752	22.1372	3.15104	5.35969e-18	up		Os03g0687000	1609.49	2559.18	-0.669128	0.176944	down		Os05g0501300	1.08337	55.6711	-5.52039	4.65476e-06	down		Os02g0580600	1.70133	38.3444	-4.44062	0.42386	down
	Os07g0658400	86.4946	76.0948	94.4411	61.5174	42.7044	79.1321	138.611	67.1618	48.4335	15.5727	25.7745	256.311		Os10g0340600	1.29729	223.565	-7.42791	5.51309e-18	down		Os05g0464001	338.156	240.791	0.490254	0.176944	up		Os08g0103000	1416.48	508.191	1.47857	4.67118e-06	up		Os02g0755450	0.283556	6.57431	-4.18632	1	down
	Os12g0624000	317.732	282.758	382.219	25.4033	31.7006	45.362	78.6019	258.425	143.245	14.0062	81.0835	103.956		Os06g0671800	18.4891	308.872	-4.06258	5.64962e-18	down		Os05g0130300	20.8617	52.2159	-1.32485	0.176944	down		Os07g0599500	18.1216	196.259	-3.42683	4.76779e-06	down		Os08g0428300	174.912	82.9797	1.07718	0.42703	up
	Os04g0685300	52.3164	56.7368	119.13	281.578	387.167	127.749	37.0287	78.7333	181.154	247.977	268.631	73.9945		Os01g0598600	49.9741	295.787	-2.56523	5.89517e-18	down		Os06g0681400	9401.15	14260.9	-0.601179	0.176944	down		Os12g0154000	770.024	2010.63	-1.38415	4.7987e-06	down		Os01g0248701	107.489	744.841	-2.79212	0.42703	down
	Os04g0554800	230.009	948.426	823.085	3.72496	2.52433	5.99853	20.064	243.538	72.0918	2.48666	0	3.06496		Os12g0123700	6052.88	75.031	6.33471	5.90166e-18	up		Os05g0142000	162.763	62.7686	1.37401	0.179486	up		Os05g0356700	13.0309	530.675	-5.35604	4.85357e-06	down		Os03g0181750	8.37578	0.646058	3.67062	0.42784	up
	Os01g0673600	116.613	143.751	134.801	133.233	143.45	179.462	96.9895	114.075	125.489	138.598	222.01	112.221		Os12g0581300	36.4181	300.228	-3.0435	6.2983e-18	down		Os02g0227100	181.57	64.0161	1.50568	0.179486	up		Os07g0564600	286.782	1209.92	-2.07533	4.86841e-06	down		Os03g0339900	14997.1	7726.19	0.956817	0.42784	up
	Os03g0707600	119.353	156.707	157.675	129.321	118.779	113.684	113.796	181.468	141.493	118.87	78.5337	118.564		Os02g0822900	307.927	13.9787	4.46148	6.34874e-18	up		Os04g0609900	1425.03	1071.56	0.411194	0.179685	up		Os08g0557800	6.93913	213.889	-4.97088	5.04699e-06	down		Os02g0503700	25.711	3.99199	2.69808	0.42784	up
	Os01g0644000	9.48124	18.9291	11.8692	379.605	455.376	627.575	8.53552	20.7229	22.9176	356.427	170.612	23.0713		Os03g0830400	793.583	28.5186	4.7973	6.63564e-18	up		Os04g0523500	10.5895	27.8173	-1.39536	0.179685	down		Os04g0587500	2268.46	220.069	3.36572	5.15401e-06	up		Os12g0111800	67.111	216.509	-1.68752	0.42784	down
	Os01g0231000	161.754	191.485	186.107	114.464	75.6143	112.158	136.161	162.763	188.451	94.0379	227.541	134.353		Os05g0168500	960.223	4396.3	-2.19501	6.757e-18	down		Os01g0205600	56.7484	27.9605	1.02271	0.180024	up		Os06g0572400	79.7365	438.671	-2.45506	5.15878e-06	down		Os02g0120100	197.593	1133.8	-2.52236	0.429191	down
	Os08g0556600	173.837	167.114	169.122	91.0008	87.4079	105.825	117.976	130.717	99.4342	69.5591	93.9336	91.9941		Os03g0140700	294.751	1138.38	-1.94962	6.81744e-18	down		Os11g0523110	12.2704	34.8819	-1.51189	0.180359	down		Os01g0201100	153.372	15.9346	3.26836	5.20188e-06	up		Os05g0468900	123.137	46.126	1.41554	0.429191	up
	Os11g0634200	37.431	35.1119	35.6435	185.443	223.966	304.497	70.2743	35.1374	42.7287	213.158	98.2619	57.2427		Os03g0277300	8.11783	153.419	-4.24019	7.67362e-18	down		Os06g0693200	352.017	861.779	-1.29181	0.18091	down		Os03g0413400	272.356	1306.37	-2.26005	5.21157e-06	down		Os02g0462000	1589.48	680.147	1.22423	0.429191	up
	Os11g0115400	4.12287	31.4998	4.16372	304.942	478.871	448.843	14.8557	51.4057	65.3553	93.8551	482.757	42.2917		Os05g0125500	15786.2	1253.46	3.65467	7.88351e-18	up		Os12g0611200	1289.34	811.104	0.66871	0.181642	up		Os02g0639600	4.8135	125.977	-4.65732	5.41276e-06	down		Os02g0558100	57.2277	114.347	-0.997036	0.430333	down
	Os01g0140500	160.243	114.03	121.384	127.007	108.249	103.817	114.973	133.331	149.166	131.115	282.292	147.693		Os04g0527000	208.073	2016.2	-3.27584	7.96335e-18	down		Os01g0267300	11.7856	1.41713	3.09072	0.181697	up		Os04g0676400	135.068	1097.13	-3.02471	5.42371e-06	down		Os02g0603600	718.479	223.696	1.6834	0.430333	up
	Os03g0428800	86.1398	100.807	79.7478	215.422	236.67	187.056	110.323	86.3948	144.935	251.796	338.401	149.046		Os03g0326200	268.555	4.6603	5.83036	8.21271e-18	up		Os05g0125500	2193.93	1255.35	0.805539	0.181751	up		Os01g0863500	8.28268	374.831	-5.51806	5.47013e-06	down		novel.1616	4.10308	27.1828	-2.7705	0.430333	down
	Os01g0111800	190.12	200.654	204.66	90.1999	61.9236	127.62	166.505	128.961	100.427	133.199	22.2498	65.7614		Os12g0609600	28.4641	1946.92	-6.09547	8.21271e-18	down		Os01g0793300	68.2267	9.43802	2.84533	0.181751	up		Os09g0279200	0	55.3268	-8.27608	5.48948e-06	down		Os04g0652600	249.379	140.087	0.830211	0.430333	up
	Os09g0533400	88.0062	90.8859	82.9258	188.49	221.677	223.094	104.124	80.5928	135.446	189.445	279.005	162.309		Os04g0541700	575.918	21.4336	4.7521	8.2518e-18	up		Os07g0114000	95.4542	21.0972	2.18069	0.181751	up		Os10g0498500	131.379	422.201	-1.68251	5.4904e-06	down		Os02g0192001	16.0496	0.962828	4.04696	0.430333	up
	Os06g0555400	136.256	120.078	133.648	126.696	104.635	128.137	95.7269	136.259	154.015	102.785	298.66	122.328		Os03g0303100	51.5648	1154.02	-4.486	8.2518e-18	down		Os02g0654700	1125.16	179.217	2.65005	0.182889	up		Os04g0407900	0	29.8604	-7.38676	5.4904e-06	down		Os11g0635500	22.8167	0.633539	5.15389	0.432071	up
	Os07g0489800	167.117	95.1571	139.253	88.5034	49.4213	63.0934	200.588	95.5701	80.9178	30.2709	73.7143	242.053		Os05g0438600	4198.81	487.186	3.10725	8.2588e-18	up		Os02g0436500	38.3755	15.3929	1.31803	0.183782	up		Os12g0443500	358.371	6045.38	-4.07534	5.51086e-06	down		Os01g0583300	77.038	31.8722	1.27855	0.435068	up
	Os09g0433800	245.486	242.851	133.769	45.1441	37.1384	55.1968	156.503	72.2093	223.808	62.5569	134.72	101.823		Os09g0444800	2.70095	187.769	-6.15992	8.66619e-18	down		Os12g0454800	1063.68	1681.95	-0.660855	0.183782	down		Os05g0454500	2897.41	294.27	3.29957	5.51425e-06	up		Os11g0673600	59.9876	26.2395	1.197	0.438118	up
	Os11g0448700	402.595	207.199	292.43	30.0075	8.72655	26.2262	128.908	199.885	66.0038	61.9463	0	11.9537		Os03g0582000	1596.46	357.5	2.15905	8.72536e-18	up		Os11g0649500	20.8606	82.1444	-1.97551	0.184282	down		Os02g0566800	157.797	848.266	-2.42516	5.56249e-06	down		Os01g0949700	28.5283	90.3716	-1.66403	0.440644	down
	Os08g0112600	155.909	98.8379	126.926	79.1993	91.4364	86.6893	153.021	104.678	77.9216	96.5012	87.0978	123.975		Os03g0844600	1.96544	252.192	-7.01378	8.80675e-18	down		Os11g0702100	20.7827	0	6.78546	0.184282	up		Os09g0482000	16.8508	119.409	-2.82483	5.57917e-06	down		Os04g0647800	1862.73	4758.89	-1.35332	0.440898	down
	Os05g0420600	95.4049	167.683	147.76	73.8901	100.023	155.955	50.289	102.231	93.6044	49.4192	146.022	63.358		novel.369	13.9131	183.808	-3.72054	8.89376e-18	down		Os02g0575000	39.6623	7.36802	2.42451	0.184282	up		Os02g0718600	87.8208	1541.74	-4.13175	5.57917e-06	down		Os04g0396500	321.55	75.5584	2.09015	0.441139	up
	Os01g0929100	149.072	88.5819	100.909	79.4362	53.0323	64.8841	185.914	68.4017	64.8741	22.9325	30.0913	242.944		Os10g0574700	547.929	90.1303	2.60397	8.89696e-18	up		Os03g0116400	86.7813	223.95	-1.3684	0.184305	down		Os08g0515700	285.45	9024.95	-4.98265	5.66315e-06	down		Os05g0181300	67.3149	6.34813	3.41024	0.442635	up
	Os09g0411700	113.645	89.6035	93.9919	155.607	173.905	149.409	130.088	94.7101	99.5256	166.791	158.506	130.293		Os03g0624600	0.975629	727.016	-9.54356	9.4373e-18	down		Os04g0553000	213.252	328.445	-0.62236	0.185701	down		Os01g0314800	1622.13	7.64371	7.72531	5.71587e-06	up		Os01g0219300	25.975	112.797	-2.11489	0.443932	down
	Os01g0747300	69.3132	39.5478	112.036	146.867	304.328	112.578	137.323	135.204	146.58	441.836	203.53	119.52		Os07g0510833	0	410.195	-11.1594	9.6372e-18	down		novel.654	148.751	88.3776	0.753693	0.185701	up		Os04g0430000	432.675	2616.07	-2.5957	5.74367e-06	down		Os03g0186900	52.0391	7.02793	2.88793	0.44689	up
	Os04g0340300	41.6369	51.0169	46.3132	207.684	138.283	326.429	33.4827	108.822	396.638	161.998	491.875	21.6463		Os01g0738300	27.8423	825.603	-4.89471	9.82391e-18	down		Os03g0599600	191.073	292.837	-0.615061	0.18613	down		Os03g0708000	412.248	1514.64	-1.87907	5.78014e-06	down		Os11g0117900	130.414	474.511	-1.86616	0.456265	down
	Os03g0634000	178.628	108.703	146.365	126.853	136.767	124.191	181.014	105.822	111.578	161.82	224.872	176.509		Os03g0586500	7875.64	2587.71	1.60576	1.02254e-17	up		Os01g0358100	1002.97	2897.94	-1.53077	0.186793	down		Os11g0662100	1.35421	64.4654	-5.42789	5.80285e-06	down		Os02g0643800	449.401	935.135	-1.05757	0.457333	down
	Os01g0279300	103.926	174.998	151.874	138.578	157.886	192.883	61.7245	171.57	135.725	82.6373	178.991	72.1988		Os06g0678800	0.956126	460.03	-8.88879	1.10812e-17	down		Os03g0440200	124.079	63.2549	0.974983	0.186904	up		Os01g0110500	50.2203	222.058	-2.13976	5.83081e-06	down		Os08g0415600	11.7785	42.0413	-1.8305	0.457333	down
	Os08g0480100	80.9754	103.099	104.607	120.308	145.473	154.733	88.3009	103.355	120.964	196.653	199.738	100.412		Os02g0656100	0.989808	415.494	-8.73297	1.13656e-17	down		Os12g0508400	31.0664	3.98963	2.9524	0.18707	up		Os03g0184550	1095.67	62.7806	4.12579	5.85024e-06	up		Os04g0419900	65.5029	13.9939	2.22698	0.457891	up
	Os01g0752800	116.787	138.005	118.452	139.034	138.552	164.099	122.393	106.744	124.809	122.009	173.409	142.296		Os01g0616366	24.6956	444.318	-4.17423	1.15231e-17	down		Os02g0833900	120.557	420.14	-1.80061	0.18707	down		Os11g0114900	0.270842	178.931	-9.00696	5.85024e-06	down		novel.1733	30.3226	1.97	3.9481	0.460543	up
	Os07g0598000	147.05	120.382	107.868	29.0536	21.1876	115.765	312.497	78.8747	107.512	50.0152	10.2574	85.4977		Os10g0467800	65.0924	1376.18	-4.40297	1.19232e-17	down		Os10g0574400	34.1718	135.373	-1.98829	0.187292	down		Os01g0834125	0.815911	53.5237	-6.32405	5.85962e-06	down		Os05g0347400	98.0494	231.144	-1.23857	0.460796	down
	Os02g0814700	157.078	139.076	137.53	101.354	88.4562	124.327	76.3274	143.512	142.588	53.1034	303.534	136.668		Os03g0287500	17.2343	137.164	-2.99411	1.25482e-17	down		Os04g0451200	640.56	280.442	1.19149	0.187292	up		Os01g0757600	51.6859	942.67	-4.18648	6.02224e-06	down		Os09g0518000	54.3294	236.433	-2.11643	0.460796	down
	Os02g0822600	205.782	97.896	176.843	40.4826	38.7599	39.0487	183.422	107.033	61.8835	27.8742	2.04073	174.117		Os01g0511100	2923.54	181.665	4.00897	1.25482e-17	up		Os05g0496000	107.831	63.2899	0.769902	0.187292	up		Os03g0335500	13.9805	563.959	-5.34121	6.0958e-06	down		Os01g0389200	21.6637	1.98634	3.45504	0.460796	up
	Os01g0525700	153.928	108.932	164.585	8.12731	6.73396	7.07496	63.5527	194.544	45.1647	38.061	0.813369	24.2849		Os10g0438600	0	772.925	-12.0738	1.27102e-17	down		Os02g0618400	100.133	34.6224	1.52956	0.187415	up		Os01g0688900	12.8757	158.982	-3.61305	6.29e-06	down		Os12g0123800	8.98175	37.4983	-2.09676	0.460796	down
	Os06g0503400	104.195	151.532	136.238	130.515	91.1304	172.469	108.053	126.206	184.624	73.9003	108.311	88.3017		Os05g0217000	2.31192	320.886	-7.13296	1.30364e-17	down		Os02g0205500	33.1341	2.41677	3.78319	0.187415	up		Os08g0546800	20.7023	134.81	-2.72893	6.29841e-06	down		Os06g0218300	130.649	536.048	-2.03604	0.461116	down
	Os05g0402300	164.337	154.739	155.498	88.2558	98.7189	112.741	132.851	119.534	109.421	100.052	114.169	90.8045		Os05g0376800	0.341163	960.022	-11.4245	1.40454e-17	down		Os05g0345400	981.918	689.66	0.510016	0.187415	up		Os06g0503100	3.26364	254.06	-6.37326	6.31224e-06	down		Os04g0325300	19.2862	83.6496	-2.12876	0.466377	down
	Os03g0764600	28.6774	15.7532	26.4715	204.64	390.262	204.377	47.5174	49.6669	53.604	279.421	359.625	138.777		Os01g0663300	92.4392	6246.83	-6.07895	1.43709e-17	down		Os07g0558400	17650.9	32294.5	-0.871552	0.187501	down		Os04g0411100	4.037	56.9096	-3.74424	6.33321e-06	down		Os11g0617700	42.3496	8.91411	2.24768	0.467078	up
	Os05g0556400	274.317	317.261	358.81	18.4114	3.53264	28.7446	128.876	232.347	115.275	8.68823	0.110115	63.1306		Os06g0239200	538.12	34.5826	3.95824	1.49402e-17	up		Os02g0670500	985.77	1717.37	-0.80093	0.187501	down		Os09g0567600	0	28.2657	-7.30728	6.44861e-06	down		Os03g0221500	23.4618	6.85161	1.77659	0.46995	up
	Os06g0317400	123.057	1.6019	1.77453	0.301479	0.780602	0.0833149	13.782	0.243527	1.24372	0	0.0754288	0.669767		Os06g0179100	0.975629	283.549	-8.18594	1.56968e-17	down		Os01g0823500	688.111	2129.11	-1.62946	0.187501	down		Os11g0542100	28.1038	205.673	-2.86993	6.53801e-06	down		Os01g0916100	394.916	90.7445	2.12174	0.470104	up
	Os08g0139100	231.966	121.869	179.386	116.808	85.2446	105.738	199.361	128.767	102.923	110.59	119.873	231.915		Os09g0572900	893.343	77.3968	3.52882	1.81233e-17	up		Os02g0736200	149.049	65.878	1.17779	0.187501	up		Os03g0261100	41.3395	1229.12	-4.88741	6.59588e-06	down		novel.1768	0	13.862	-6.22436	0.470104	down
	Os10g0405300	33.9294	45.8133	44.7766	139.036	218.995	168.821	59.671	60.0326	71.1935	399.971	128.25	48.6474		Os06g0604000	44.4039	1067.75	-4.58643	1.97834e-17	down		Os07g0636800	11.1353	37.6442	-1.7521	0.187501	down		Os05g0453700	109.168	874.746	-3.00357	6.69919e-06	down		Os03g0729600	26.5418	185.831	-2.80056	0.470585	down
	Os06g0228200	138.981	180.87	143.572	72.0977	118.943	138.842	160.903	90.1529	211.187	31.3813	102.312	81.7624		Os01g0934500	5.1998	481.175	-6.5324	1.99512e-17	down		Os02g0193300	37.1699	4.76418	2.96461	0.187501	up		Os08g0492000	120.071	1515.14	-3.654	6.72537e-06	down		novel.6	118.249	36.9065	1.68038	0.470748	up
	Os03g0835150	207.45	172.797	197.262	239.894	167.779	269.28	218.052	143.703	224.357	265.387	124.155	127.309		Os02g0833900	0	418.384	-11.1879	2.06684e-17	down		Os06g0223800	7650.13	14975.5	-0.969054	0.187501	down		Os10g0512700	277.993	1180.75	-2.08491	6.846e-06	down		Os04g0127300	22.6479	5.90703	1.94598	0.470962	up
	Os11g0482000	146.588	103.039	114.333	103.912	90.9682	95.5549	107.822	130.798	125.569	144.132	205.023	121.778		Os07g0663800	5090.38	94.5878	5.7506	2.07486e-17	up		Os02g0480900	1344.6	1006.73	0.417442	0.187501	up		Os05g0408300	1164.26	4287.43	-1.88056	6.85725e-06	down		Os11g0133800	7.41171	36.3406	-2.31125	0.471717	down
	Os05g0454500	16.8092	10.0901	28.3654	203.559	224.857	210.298	19.6874	26.875	27.2558	269.898	187.553	81.082		Os07g0501800	52.9337	542.919	-3.35754	2.08292e-17	down		Os01g0531500	1857.07	3263.44	-0.813319	0.187501	down		Os02g0720200	53.9218	262.804	-2.28496	6.85863e-06	down		Os07g0137000	31.9399	3.60392	3.13904	0.471717	up
	Os12g0597500	80.586	64.7907	68.9351	144.444	172.643	121.223	103.282	95.5408	94.0866	205.319	150.599	67.5386		Os05g0476400	0	310.072	-10.7558	2.12048e-17	down		Os01g0329900	1648.41	3211.81	-0.96241	0.187501	down		Os08g0503700	893.314	75.0413	3.5729	7.07249e-06	up		Os10g0133600	51.313	15.2811	1.74253	0.471717	up
	Os03g0786400	151.807	94.396	181.215	87.5946	65.7845	61.6005	147.612	169.816	65.4575	27.7684	8.32581	206.844		Os06g0695900	13.2353	254.023	-4.27239	2.26666e-17	down		Os07g0538400	31.1048	4.00975	2.94917	0.187501	up		Os01g0618900	317.453	2065.05	-2.70072	7.0827e-06	down		Os06g0486300	5.82259	0	5.00961	1	up
	Os07g0680300	114.759	138.082	141.578	101.185	122.369	124.542	89.4083	130.644	120.012	118.63	154.032	74.1186		Os01g0813700	45.7952	1553.46	-5.08507	2.28884e-17	down		Os02g0510200	2783.88	1808.57	0.622306	0.187501	up		Os09g0438100	8.71652	175.525	-4.32654	7.13514e-06	down		Os01g0232000	22.9687	1.32776	4.12222	0.473419	up
	Os02g0541325	64.6591	79.054	73.8957	144.518	208.367	113.578	104.067	95.9227	124.297	403.774	192.767	94.2952		Os05g0499400	75.3644	767.942	-3.34999	2.36278e-17	down		Os07g0681700	681.774	1228.35	-0.849471	0.187517	down		Os10g0532200	2.71519	134.531	-5.66738	7.13514e-06	down		Os02g0667500	74.0485	545.501	-2.8785	0.473419	down
	Os07g0663800	5.59963	2.42116	8.0114	154.408	565.084	122.147	28.9591	17.7345	24.4273	712.108	34.6681	196.94		Os05g0477900	16158.2	1367.58	3.56242	2.47494e-17	up		Os06g0656500	627.229	973.838	-0.635035	0.187517	down		Os03g0636800	8.80602	65.0439	-2.89875	7.13514e-06	down		Os02g0810900	281.631	1867.21	-2.73	0.473419	down
	Os01g0849000	81.9614	56.6255	93.2808	21.6945	49.6683	61.8471	108.263	38.2051	11.7484	57.1353	5.48503	30.1695		novel.1550	490.251	17.8823	4.77974	2.5544e-17	up		Os12g0599700	241.942	104.008	1.21616	0.187517	up		novel.1088	28.4271	142.036	-2.30728	7.1519e-06	down		Os01g0881300	7653.77	3733.59	1.03556	0.473419	up
	Os08g0156800	152.357	111.184	116.489	101.249	80.229	105.349	87.3903	146.783	146.017	64.9697	263.294	125.536		Os02g0828900	36.2107	355.781	-3.29574	2.5544e-17	down		Os11g0634800	475.019	1300.33	-1.45283	0.187517	down		Os11g0626700	106.136	1.41611	6.25175	7.16756e-06	up		Os03g0727600	18.7758	3.55576	2.38094	0.474473	up
	Os10g0542900	1.52345	3.54921	0.167662	369.573	520.87	234.738	1.70576	24.9649	45.193	21.1142	95.3842	11.1186		Os08g0554100	81.0154	387.555	-2.26062	2.61605e-17	down		Os03g0858200	10.6236	30.2533	-1.51536	0.187517	down		Os01g0969700	15.6525	108.414	-2.77803	7.17104e-06	down		Os10g0550800	0.41605	6.26815	-4.11681	1	down
	Os06g0174400	95.3808	103.455	98.3569	127.742	114.939	87.0097	128.64	141.402	130.241	121.684	151.414	89.9318		Os03g0661600	535.539	0	11.4739	2.64973e-17	up		Os05g0126800	232.208	90.9707	1.35056	0.187517	up		Os10g0398600	0	25.3815	-7.1512	7.20317e-06	down		Os01g0624000	1262.57	2589.91	-1.03657	0.476315	down
	Os01g0649100	202.914	214.354	211.859	57.4243	62.1464	83.528	75.9957	191.228	140.016	48.264	118.577	81.7032		Os04g0463000	18.9401	281.95	-3.89938	2.8e-17	down		Os01g0923000	1070.03	485.107	1.14146	0.187517	up		Os07g0175600	47.1707	1069.76	-4.50153	7.2852e-06	down		novel.1462	2.21169	22.4319	-3.31461	0.476315	down
	Os01g0384800	33.2902	29.8881	118.869	202.368	244.275	103.319	46.9315	101.37	293.763	222.139	586.829	103.459		Os09g0439200	2553.36	53.6305	5.5705	2.93096e-17	up		Os03g0160000	104.85	58.5243	0.844602	0.187517	up		Os11g0178800	127.082	2339.64	-4.20016	7.31105e-06	down		Os07g0645500	213.56	577.578	-1.4343	0.476315	down
	Os12g0625000	62.5678	68.4997	54.0138	139.771	162.791	174.719	147.59	26.1689	52.3567	62.8852	73.0323	442.478		Os06g0692800	58.5056	551.83	-3.23568	2.98172e-17	down		Os11g0670900	29.6478	105.957	-1.83805	0.187517	down		Os04g0433900	2.30723	48.6793	-4.43095	7.39394e-06	down		Os02g0713700	112.447	347.565	-1.63193	0.476315	down
	Os02g0124800	125.26	97.1129	158.637	160.935	193.814	180.429	146.082	79.3881	93.0438	129.564	42.2422	163.339		Os04g0683700	1743.61	101.14	4.10634	3.14231e-17	up		Os04g0111200	129.094	202.646	-0.649177	0.188332	down		Os02g0679500	119.992	369.818	-1.62766	7.44393e-06	down		Os11g0208651	388.504	126.323	1.62117	0.476315	up
	Os02g0670900	52.5159	57.8004	69.4729	123.57	262.901	169.72	128.613	47.0918	97.0631	454.847	178.281	173.3		Os02g0181300	4095.63	161.726	4.66146	3.32632e-17	up		Os09g0495500	106.11	161.301	-0.605017	0.188332	down		Os02g0739400	354.137	1082.79	-1.61237	7.44393e-06	down		Os01g0278050	78.7055	41.2945	0.930001	0.478257	up
	Os02g0814200	87.2531	0.537662	1.29655	0.0481849	0.0998101	0.0798967	193.354	0.259484	4.32643	0.372214	0	2.95452		Os07g0693800	72.3088	734.861	-3.34329	3.36458e-17	down		Os01g0183800	1167.11	764.345	0.610765	0.188332	up		Os01g0124100	135.892	2.78256	5.61408	7.6013e-06	up		Os02g0820400	212.776	453.358	-1.08907	0.480988	down
	Os02g0699600	176.634	134.716	148.407	110.415	86.3511	113.088	97.0056	131.056	142.112	112.231	249.741	127.47		Os06g0591400	769.055	45.3655	4.07936	3.38037e-17	up		Os12g0636200	1873.53	3363.45	-0.844145	0.188332	down		Os11g0687200	314.154	65.7596	2.25863	7.69211e-06	up		Os04g0452700	489.202	107.527	2.18546	0.481827	up
	Os02g0696600	98.2934	85.0622	97.6798	148.536	186.026	149.859	132.298	96.8859	91.2977	223.76	138.881	131.797		Os07g0586700	92.821	401.56	-2.11226	3.44682e-17	down		novel.1703	538.762	266.337	1.01736	0.188805	up		Os05g0542300	56.8213	227.464	-1.99558	7.69211e-06	down		Os11g0668650	37.2962	1.60697	4.53105	0.484138	up
	Os12g0183100	41.7124	26.5951	34.6839	127.378	241.609	183.375	61.6528	40.1919	44.6258	229.647	106.958	77.147		Os02g0783625	7663.63	687.277	3.47916	3.47093e-17	up		Os01g0805400	54.521	23.4245	1.22269	0.188805	up		Os03g0179900	1140.05	3392.99	-1.57292	7.83855e-06	down		Os10g0359200	2.81699	28.1976	-3.30426	0.484138	down
	Os01g0777200	135.409	77.6462	133.051	88.8611	97.6755	88.5449	175.557	77.0723	72.7567	83.7765	34.5751	165.059		Os07g0644200	18.2028	218.341	-3.58534	3.48294e-17	down		Os02g0128600	458.93	721.096	-0.65208	0.188805	down		Os02g0518600	117.24	18.1179	2.68896	7.87967e-06	up		Os01g0130200	288.081	634.426	-1.13863	0.484636	down
	Os02g0232400	84.7505	92.8282	94.4529	153.489	204.118	259.793	79.5614	94.2899	87.9939	189.434	96.5509	67.7181		Os03g0712700	714.695	2699.24	-1.9174	3.5222e-17	down		Os02g0555000	569.715	414.434	0.45913	0.188805	up		Os11g0655900	921.135	48.3104	4.25342	7.94671e-06	up		Os03g0831000	0.964067	15.8194	-4.00881	0.485506	down
	Os06g0317100	102.6	42.9091	21.3649	175.769	166.31	167.93	100.891	63.5817	68.1688	127.473	593.337	135.117		Os06g0638500	124.145	1888.21	-3.92554	3.55373e-17	down		novel.1216	48.6796	6.39742	2.92473	0.188805	up		Os07g0214300	0.920628	67.7565	-6.15621	7.94699e-06	down		Os03g0704100	173.683	385.271	-1.14787	0.488747	down
	Os10g0486100	73.698	37.7042	29.4251	4.34864	5.35167	5.1181	386.106	37.9925	35.2838	48.4777	0.358404	6.95589		Os03g0246800	1217.68	3182.25	-1.38588	3.63695e-17	down		Os07g0693100	9.01833	40.5638	-2.17041	0.188871	down		Os06g0182100	30.3644	147.155	-2.28044	7.95752e-06	down		Os01g0956200	7.69436	37.2558	-2.27436	0.491518	down
	Os07g0498300	154.537	165.219	159.801	83.8597	80.8176	98.3777	99.9212	160.639	111.219	69.942	123.17	87.0732		Os08g0549600	0	310.079	-10.7556	3.68386e-17	down		Os12g0548401	26.0024	2.34966	3.46161	0.189045	up		Os04g0545400	1.22387	81.3656	-6.26988	7.95752e-06	down		Os12g0445300	11.2474	930.974	-6.36962	0.491518	down
	Os09g0564000	121.113	50.4355	37.3669	212.086	235.235	175.198	438.436	32.7416	69.9674	58.6053	102.838	367.616		Os04g0619900	119.437	794.766	-2.73379	3.9648e-17	down		Os12g0629600	26.6943	1.07348	4.66262	0.189292	up		Os04g0153200	1.76217	56.2392	-4.92804	8.01516e-06	down		Os04g0149400	858.264	250.418	1.77719	0.491518	up
	Os09g0468900	86.5138	102.393	108.211	131.224	156.962	133.121	111.576	97.9598	120.853	163.979	124.215	88.9025		Os02g0649300	1669.62	13.8776	6.90378	4.03166e-17	up		Os01g0868900	4025.45	10237.6	-1.34662	0.189531	down		Os01g0663300	90.6944	6301.95	-6.11627	8.0849e-06	down		Os12g0441300	0.888467	12.6914	-3.75229	0.492399	down
	Os05g0122900	131.752	164.355	144.679	89.1207	90.6555	109.744	83.5895	150.305	111.028	92.9051	138.338	88.3798		Os01g0661000	145.842	567	-1.95909	4.26908e-17	down		Os03g0700450	206.929	113.018	0.874368	0.189742	up		Os09g0431750	46.3718	478.637	-3.36976	8.15689e-06	down		Os07g0689800	27.0964	0.950308	4.8156	0.492399	up
	Os03g0598800	153.716	119.317	138.873	104.773	72.6322	99.2248	85.0726	145.63	154.446	84.7988	280.495	116.208		Os05g0187100	3969.66	674.176	2.55814	4.35314e-17	up		Os09g0395300	123.416	72.7928	0.760433	0.191125	up		Os01g0653800	1498.53	3876.92	-1.3712	8.19995e-06	down		Os02g0700700	44.7538	13.5299	1.72117	0.492399	up
	Os03g0659200	189.147	109.026	155.44	84.4025	78.0644	62.4711	159.557	116.188	98.0279	88.946	34.0686	119.578		Os06g0724400	1422.86	340.268	2.06328	4.44897e-17	up		Os09g0513800	49.8417	19.3221	1.36551	0.191125	up		Os01g0640200	2.71519	114.935	-5.44228	8.19995e-06	down		Os12g0171900	0	7.39773	-5.31677	1	down
	Os03g0268300	170.08	112.047	134.08	80.8053	58.9809	66.3738	192.034	154.469	164.869	73.1752	69.6915	92.197		Os01g0155500	456.772	82.6663	2.46444	4.4551e-17	up		Os06g0301300	1118.94	825.653	0.438493	0.191125	up		Os03g0211900	441.482	1604.4	-1.8602	8.30072e-06	down		novel.1323	146.186	30.8911	2.24464	0.494292	up
	Os12g0292400	74.5631	94.4082	65.1694	34.4634	28.8936	77.4372	134.318	30.3931	14.1512	1.79412	4.61304	277.727		Os09g0456100	74.0567	802.698	-3.43909	4.5483e-17	down		Os05g0542600	57.9435	29.4223	0.979797	0.191772	up		Os10g0508300	1.32858	38.1153	-4.88227	8.37095e-06	down		Os12g0547600	1876.89	548.958	1.77363	0.494292	up
	Os11g0220800	140.388	111.817	116.288	111.06	91.6881	124.996	86.212	129.802	135.595	69.729	240.707	114.216		Os10g0150800	0.326984	1502.71	-12.0712	4.55285e-17	down		Os06g0142200	169.063	44.064	1.94108	0.191772	up		Os08g0490600	55.6481	1440.07	-4.69524	8.40008e-06	down		novel.1631	1.94775	16.0133	-3.12721	0.494292	down
	Os02g0625300	122.938	163.152	160.462	44.1752	106.702	137.985	109.64	181.405	196.086	147.9	56.2255	70.8572		Os02g0306401	1478.11	112.535	3.71513	4.90966e-17	up		Os04g0382300	3647.77	2173.95	0.746749	0.191772	up		Os01g0266400	97.4172	447.288	-2.20029	8.41637e-06	down		Os02g0535901	114.545	30.986	1.88275	0.494812	up
	Os03g0830500	0	0	0	8.1613	55.613	169.979	0	0.209286	0.18862	0.333564	2.46328	0.0575594		Os03g0167400	23.1802	468.426	-4.33879	4.93568e-17	down		Os01g0130400	145.96	88.2698	0.724203	0.191772	up		Os04g0461800	0.84856	78.5312	-6.41647	8.45677e-06	down		Os12g0120000	4.51832	45.4106	-3.30819	0.494812	down
	Os01g0276000	152.546	115.558	121.154	111.115	76.6041	102.201	91.701	131.46	130.746	69.6711	217.906	126.028		Os12g0169600	2007.6	48.8679	5.36159	5.02543e-17	up		novel.351	25.6504	2.05523	3.64537	0.191772	up		Os03g0238300	332.355	29.1551	3.5109	8.56698e-06	up		Os04g0652700	490.894	1513.17	-1.62486	0.494812	down
	Os02g0149800	58.0313	74.8493	74.3287	139.833	186.887	147.752	67.8712	74.5969	77.3036	238.395	110.408	68.595		Os12g0638300	171.075	10.0281	4.07828	5.04641e-17	up		Os04g0446401	121.174	216.169	-0.83567	0.191772	down		Os02g0118800	2.30723	42.4498	-4.23482	8.76274e-06	down		Os08g0152600	247.002	539.524	-1.12844	0.494812	down
	Os08g0162600	115.554	83.1448	92.7313	47.6889	42.5008	55.7167	139.614	61.7956	48.9772	6.16711	9.16175	228.635		Os06g0207000	4310.84	875.198	2.29996	5.06791e-17	up		Os02g0251800	70.72	9.18384	2.93876	0.191899	up		Os04g0619300	250.013	1820.8	-2.86331	8.80688e-06	down		Os01g0241000	155.673	320.774	-1.04416	0.494812	down
	Os08g0117300	154.503	122.236	131.728	112.04	84.1763	109.829	91.699	133.282	138.674	65.9895	256.768	118.283		Os12g0236100	181.094	1388.19	-2.93806	5.27173e-17	down		Os09g0443700	67.2417	269.535	-2.00364	0.191899	down		Os05g0247100	19625.3	2411.09	3.02495	8.9368e-06	up		Os09g0535900	2866.97	5699.51	-0.991427	0.497674	down
	Os01g0971500	116.971	122.816	115.263	69.1456	60.8646	58.3726	112.861	139.352	104.762	53.3587	74.604	95.4092		Os09g0464066	440.513	1.94783	7.7775	5.39393e-17	up		novel.1380	26.9642	5.74369	2.2292	0.191899	up		Os08g0445000	25.5943	554.446	-4.43063	9.31775e-06	down		Os12g0610800	0.850667	26.4818	-4.88453	0.498825	down
	Os01g0253300	96.1103	98.2847	90.6638	132.109	124.016	88.316	125.565	136.404	163.841	260.968	215.289	127.679		Os05g0551100	95.5177	489.095	-2.3566	5.52824e-17	down		Os03g0314200	1510.68	2590.96	-0.778403	0.191899	down		Os01g0242300	69.3033	272.554	-1.96756	9.31775e-06	down		novel.1119	4.63186	31.7102	-2.77296	0.498891	down
	Os02g0254700	99.4502	128.178	125.995	124.342	137.097	189.336	100.875	91.3457	104.022	120.915	103.81	102.624		Os01g0609501	536.925	4.96238	6.74079	5.58449e-17	up		Os02g0579800	498.351	172.388	1.5313	0.191899	up		Os02g0780700	1159.25	393.555	1.55814	9.38522e-06	up		Os11g0649700	215.758	29.2464	2.88269	0.498891	up
	Os05g0353500	248.11	158.616	274.591	43.5256	47.747	31.211	170.035	195.064	109.754	179.486	1.46831	40.2143		Os01g0694900	445.567	2739.72	-2.62065	5.6161e-17	down		Os10g0508100	721.735	1202.16	-0.736111	0.191899	down		Os12g0109700	10.3193	91.5463	-3.15572	9.40306e-06	down		Os01g0687400	192.007	43.1845	2.15351	0.498891	up
	Os07g0548800	165.672	221.305	210.911	133.022	121.794	120.358	125.234	203.431	175.386	157.678	96.02	106.53		Os05g0389600	27.3744	339.384	-3.63372	5.68087e-17	down		Os07g0580500	600.929	1582.15	-1.39658	0.191989	down		Os02g0652550	8.17509	95.162	-3.50159	9.44325e-06	down		Os07g0538000	0.41605	9.54556	-4.72435	0.499343	down
	Os12g0590400	98.3247	108.394	109.505	142.344	157.183	107.665	113.847	133.721	133.97	242.819	150.048	105.828		Os01g0136300	15.9654	257.882	-4.01472	6.22552e-17	down		Os07g0490500	860.216	1684.05	-0.969303	0.193348	down		Os11g0128500	5.42361	901.439	-7.36837	9.44964e-06	down		Os04g0395800	21.9089	269.338	-3.61719	0.500112	down
	Os04g0660600	105.566	172.74	139.375	109.858	115.326	155.253	71.3042	116.815	103.469	68.0771	161.184	78.564		Os05g0498300	20.9783	165.251	-2.98398	6.878e-17	down		Os11g0684000	174.64	36.9891	2.23791	0.193689	up		Os05g0123000	9.14504	130.999	-3.88833	9.49702e-06	down		Os07g0573800	1103.39	2293.53	-1.05607	0.500112	down
	Os03g0423850	140.237	86.9207	107.564	106.571	109.036	64.1864	167.842	102.939	84.515	172.488	47.6538	165.574		Os01g0621300	654.234	2908.27	-2.15247	6.88305e-17	down		Os04g0307500	253.197	110.432	1.19663	0.194379	up		Os04g0115650	0.678798	43.87	-6.09389	9.70685e-06	down		novel.1151	26.6747	5.83574	2.19608	0.500112	up
	Os03g0322500	105.759	86.4359	86.9708	115.805	121.009	149.797	92.1077	77.6656	71.3576	71.4582	113.828	87.627		Os01g0246700	2084.59	58.6437	5.14947	6.92826e-17	up		Os06g0593200	142.254	442.651	-1.638	0.194451	down		Os04g0437300	29.0229	211.106	-2.86099	9.75369e-06	down		Os08g0521000	12.9302	93.7711	-2.85366	0.500669	down
	Os04g0338000	75.046	95.5153	82.7223	60.0241	73.6718	82.7242	160.467	47.1847	46.725	50.9333	34.2874	108.931		Os02g0623300	606.994	83.2278	2.86323	7.24735e-17	up		Os01g0173900	419.058	175.432	1.25623	0.195399	up		Os05g0527600	21.6691	278.263	-3.67115	9.93504e-06	down		Os04g0110400	139.997	318.784	-1.18653	0.501799	down
	Os03g0689900	96.6357	65.12	93.9915	87.3577	159.237	76.253	128.84	100.449	80.9406	269.987	54.2396	82.2956		Os07g0572600	176.895	2037.64	-3.52656	7.79518e-17	down		Os01g0918100	968.777	630.39	0.6195	0.195399	up		Os02g0246900	47.1299	652.483	-3.78535	1.00704e-05	down		Os02g0614500	820.485	473.151	0.794567	0.503186	up
	Os10g0408700	126.897	80.3566	109.598	120.105	131.17	83.4419	143.101	111.637	98.0547	206.731	81.6791	138.681		Os01g0134900	59.9306	1226.55	-4.35565	7.93438e-17	down		Os03g0215200	38.0432	99.7642	-1.39122	0.195589	down		Os09g0484200	2326.87	11769.1	-2.33875	1.02685e-05	down		novel.856	24.9603	3.57019	2.79132	0.504897	up
	Os09g0567366	111.749	79.8596	96.6696	92.3636	93.2002	78.3025	134.063	81.6064	77.841	66.1153	65.0015	146.26		Os12g0563600	793.272	33028.8	-5.37972	8.0915e-17	down		Os04g0481000	302.203	178.431	0.760874	0.195589	up		Os10g0442400	32.0108	0	7.39897	1.0308e-05	up		Os08g0434201	0	13.8895	-6.22654	0.50697	down
	Os07g0677200	21.7096	40.039	8.19065	251.015	294.832	163.192	6.75886	69.7539	141.309	94.1078	429.516	21.7373		Os03g0167600	346.109	2.87092	6.95596	9.43348e-17	up		Os06g0712800	26.3154	96.2812	-1.87228	0.195589	down		Os05g0391200	332.435	3359.81	-3.33668	1.03168e-05	down		Os02g0112100	0	11.1317	-5.90706	0.507205	down
	Os06g0725900	156.359	112.092	139.65	112.342	147.205	155.498	116.668	93.4428	82.4248	78.4726	98.7392	114.188		Os07g0208900	9.3903	112.173	-3.57668	9.4839e-17	down		Os10g0468500	191.784	50.5814	1.9206	0.195589	up		Os08g0107400	998.608	260.63	1.93751	1.05583e-05	up		Os09g0520800	672.92	2132.48	-1.66462	0.508927	down
	Os12g0460800	86.0564	101.834	115.066	112.878	147.13	121.946	105.554	102.389	122.585	178.616	149.06	141.392		Os10g0437000	544.393	2159.87	-1.9879	9.4839e-17	down		Os01g0687400	90.5815	17.9296	2.33641	0.196562	up		Os08g0453200	9686.63	2084.55	2.21621	1.06136e-05	up		Os03g0370000	823.744	380.318	1.11521	0.511871	up
	Os10g0503300	56.0103	45.9219	56.8834	51.7009	160.64	63.5485	50.1291	87.0576	99.9956	13.4118	401.189	31.8862		Os07g0623600	43.0854	511.267	-3.57035	9.54298e-17	down		Os01g0768333	11.1112	0.36603	4.92274	0.196562	up		Os04g0166000	11.876	246.088	-4.36409	1.10344e-05	down		Os02g0806300	52.2928	23.4098	1.1649	0.511871	up
	Os01g0290000	148.537	149.704	143.362	237.625	187.161	232.322	189.33	94.2828	154.452	158.578	224.487	209.988		Os02g0678200	240.384	19.9166	3.5887	9.66458e-17	up		Os06g0175500	3711.56	6124.93	-0.722634	0.196562	down		Os06g0110000	470.109	129.55	1.86128	1.12403e-05	up		Os12g0247700	12.0996	102.428	-3.08245	0.511871	down
	Os01g0922600	33.3276	34.1477	32.4501	278.605	280.231	417.018	23.9605	46.484	46.2896	129.078	46.267	29.1148		Os04g0639200	251.745	9.92459	4.66709	9.7034e-17	up		Os02g0168400	284.842	715.823	-1.32973	0.19848	down		Os07g0539300	1216.24	107.963	3.49381	1.15258e-05	up		Os03g0254900	661.569	1102.38	-0.736753	0.511871	down
	Os06g0711600	90.5754	82.9355	84.6641	152.807	181.824	106.047	116.229	105.196	108.418	276.41	141.82	117.681		Os04g0338100	1107.81	207.855	2.41335	9.77198e-17	up		Os11g0226966	72.7677	8.2267	3.13933	0.199041	up		Os01g0133900	1.89928	40.6847	-4.41796	1.15505e-05	down		Os06g0119100	153.287	310.129	-1.01479	0.511871	down
	Os06g0106800	204.203	160.275	183.281	54.9464	62.5897	51.9793	141.973	132.989	188.942	44.1336	21.409	53.4191		Os01g0971000	7032.25	2155.28	1.70607	1.01225e-16	up		Os10g0528900	676.475	1787.01	-1.40153	0.20067	down		Os03g0645000	0	32.2306	-7.49736	1.17538e-05	down		Os04g0488700	123.001	268.375	-1.12404	0.512339	down
	Os05g0498400	75.2668	95.4163	111.464	172.297	176.859	240.816	84.9899	82.8726	116.76	167.631	211.524	88.633		Os11g0605900	10.4298	129.094	-3.63175	1.03395e-16	down		Os07g0471300	19.2223	2.98551	2.67289	0.200841	up		Os04g0549700	10.9058	710.1	-6.00428	1.1762e-05	down		Os12g0139300	345.619	103.654	1.73718	0.512723	up
	Os07g0246200	85.1078	192.003	139.342	101.346	124.937	156.315	55.1047	184.26	162.18	47.8147	192.677	65.9785		Os05g0516700	702.717	81.8746	3.10136	1.07267e-16	up		novel.1525	14.6002	36.4087	-1.31353	0.201123	down		Os09g0513800	239.046	19.4657	3.61506	1.19531e-05	up		Os08g0539200	2.26911	15.9845	-2.88613	0.51334	down
	Os11g0456300	134.36	142.667	144.332	115.476	118.532	141.074	106.097	120.955	106.57	98.4504	136.357	92.4336		Os05g0355900	0.307482	1031.43	-11.5283	1.11866e-16	down		Os02g0621600	305.357	542.65	-0.829794	0.201123	down		Os04g0517000	14.3948	200.438	-3.79899	1.2158e-05	down		novel.1783	12.6665	1.94687	2.6985	0.513843	up
	Os06g0116100	155.396	135.113	146.697	121.681	134.186	141.821	117.618	107.429	116.353	212.527	95.7524	106.975		Os03g0654700	487.172	0.684401	9.48064	1.14907e-16	up		Os02g0739600	1708.85	2527.45	-0.564589	0.201123	down		Os08g0356800	647.983	93.6479	2.79091	1.2158e-05	up		Os01g0946500	49.2082	361.077	-2.87169	0.513843	down
	Os05g0103400	148.01	125.788	127.065	70.1309	66.3789	110.166	136.623	87.0984	89.9792	58.3213	46.9306	97.5076		Os01g0926600	1554.57	5588.86	-1.84588	1.16707e-16	down		Os11g0562266	6.0609	21.9671	-1.85288	0.201123	down		Os03g0122100	22.4127	643.118	-4.83982	1.21864e-05	down		Os01g0558700	10.8913	52.3755	-2.28892	0.515133	down
	Os02g0593700	101.574	86.5827	86.5681	126.795	141.059	128.852	148.192	87.15	114.148	147.044	82.8756	113.381		Os02g0533800	3862.68	832.354	2.21437	1.24022e-16	up		Os06g0611150	163.192	319.446	-0.969126	0.201123	down		Os02g0639500	0.541684	136.874	-7.82521	1.2211e-05	down		Os03g0729800	1.38012	11.6371	-3.09708	0.515133	down
	Os01g0348700	132.606	111.167	123.326	107.109	75.1685	97.5869	103.342	124.615	123.761	73.8266	228.38	130.657		Os08g0269700	98.7974	1311.01	-3.73133	1.27068e-16	down		Os01g0610400	272.637	408.016	-0.581695	0.201123	down		Os12g0116900	390.805	1790.34	-2.19507	1.23591e-05	down		Os01g0197700	4.42338	33.6616	-2.90906	0.515133	down
	Os12g0586100	137.124	133.982	125.635	98.9189	76.7194	86.1366	156.786	140.952	188.24	80.3407	132.768	130.407		Os06g0687000	11.1732	180.991	-4.00651	1.30266e-16	down		Os01g0958200	4.11153	35.7145	-3.11441	0.202857	down		Os03g0129900	872.353	1878	-1.10631	1.23953e-05	down		Os02g0832200	671.311	370.39	0.858757	0.516783	up
	Os01g0239200	119.745	78.8004	143.271	60.4753	56.4157	57.706	149.671	109.898	58.767	31.0491	17.4258	132.263		Os02g0241200	31.7882	240.487	-2.92316	1.33112e-16	down		Os03g0403400	93.1507	12.5072	2.89566	0.204524	up		Os06g0544100	14.9123	236.902	-3.97539	1.24471e-05	down		Os01g0367100	24.2789	3.96695	2.60836	0.516783	up
	Os06g0115100	92.3091	134.951	128.024	103.014	131.628	221.682	55.6222	88.6282	97.0351	88.5474	191.04	64.4588		Os03g0210500	29.8094	253.811	-3.08963	1.33898e-16	down		Os11g0585700	213.787	140.85	0.602874	0.205274	up		Os02g0834300	0.94964	43.2156	-5.50419	1.25523e-05	down		Os03g0427000	696.577	434.427	0.680925	0.516783	up
	Os11g0414000	101.798	127.701	115.314	118.871	108.968	124.386	101.884	127.455	126.644	103.752	154.65	104.246		Os01g0130400	387.801	88.1836	2.13481	1.36278e-16	up		Os08g0503000	295.948	1177.47	-1.99237	0.205274	down		Os02g0639100	117.057	4.4768	4.71218	1.25523e-05	up		Os10g0477600	185.773	1192.63	-2.68307	0.516975	down
	Os05g0210600	288.005	132.288	214.723	13.7733	0.84266	11.6278	241.903	108.097	45.0728	11.5224	0.174483	18.85		Os05g0355300	212.648	2083.53	-3.29199	1.38693e-16	down		Os06g0142900	2932.58	2106	0.477799	0.205647	up		Os01g0683550	4.99003	94.084	-4.22828	1.25523e-05	down		Os04g0179200	0.642711	25.0598	-5.26006	0.518299	down
	Os09g0568900	115.355	119.289	104.876	116.957	138.188	151.577	85.5349	111.367	81.5572	116.97	100.007	75.8589		Os03g0339700	10.9251	208.592	-4.26694	1.48847e-16	down		Os12g0547500	163.309	506.437	-1.63304	0.205701	down		Os01g0332150	57.6559	5.04223	3.49591	1.25964e-05	up		Os05g0178600	2904.89	1876.93	0.630185	0.519361	up
	Os10g0496900	207.243	132.606	179.633	129.454	101.406	144.655	159.164	103.492	91.8542	47.1808	58.2801	165.506		Os11g0482901	445.481	10.9643	5.33375	1.50416e-16	up		Os01g0130900	132.61	230.589	-0.797691	0.205701	down		Os11g0546600	0	29.3194	-7.36079	1.26083e-05	down		Os02g0218700	265.248	1976.77	-2.89859	0.520696	down
	Os01g0617900	164.36	88.7624	125.75	119.474	95.0396	80.2051	213.026	107.136	98.0106	108.386	64.3688	153.303		Os03g0277700	1213.23	19.9347	5.92892	1.61215e-16	up		Os10g0548200	1824.9	1202.31	0.602092	0.205701	up		Os11g0156300	31.6356	177.105	-2.49427	1.2673e-05	down		Os03g0288051	0	5.66452	-4.93174	1	down
	Os05g0112000	131.092	213.51	186.854	140.754	112.203	135.735	103.289	217.565	187.156	156.992	236.175	145.883		Os05g0458300	0	298.402	-10.701	1.6636e-16	down		Os01g0832900	354.269	596.677	-0.752456	0.205701	down		Os11g0300700	10.5181	132.191	-3.65411	1.2673e-05	down		Os02g0813600	82.1928	505.975	-2.6195	0.522189	down
	Os03g0234900	170.359	262.063	167.722	16.5379	1.38132	11.4995	231.044	101.317	74.9143	36.2303	0	38.163		Os06g0247900	370.049	2230.9	-2.592	1.68606e-16	down		Os04g0662700	268.399	462.06	-0.78425	0.205701	down		Os01g0547000	581.959	1896.86	-1.7044	1.27191e-05	down		Os09g0453800	1337.07	2389.77	-0.83768	0.526591	down
	Os02g0252100	131.535	109.804	123.896	116.506	121.583	102.638	129.012	125.253	100.747	147.167	118.542	106.985		Os10g0574750	200.096	31.6624	2.65867	1.72421e-16	up		Os08g0427800	88.8167	216.582	-1.28669	0.205746	down		Os05g0280500	0.541684	81.749	-7.0641	1.28499e-05	down		Os05g0400800	490.959	292.117	0.748362	0.526591	up
	Os04g0227500	109.692	83.0932	90.0873	107.513	91.7155	105.49	158.194	64.2188	96.1604	107.243	81.7423	111.209		Os03g0694500	4.18517	378.312	-6.49341	1.89074e-16	down		Os07g0539300	223.123	107.114	1.05957	0.205746	up		Os11g0523110	1.52736	35.2062	-4.48304	1.29416e-05	down		Os02g0497400	1.62587	17.1391	-3.38521	0.526591	down
	Os03g0744600	57.0412	88.404	71.2459	116.647	168.228	154.434	58.4816	73.8345	97.993	154.516	304.397	96.5559		Os06g0244700	20.7062	577.211	-4.80467	1.90591e-16	down		novel.1584	2.84187	15.5621	-2.44419	0.205746	down		Os11g0117700	444.143	1446.69	-1.70227	1.29582e-05	down		Os01g0892800	305.045	90.5258	1.75289	0.526591	up
	Os03g0343500	151.911	111.421	123.686	71.7449	59.053	81.5483	104.823	126.749	98.4291	37.3124	156.786	122.288		Os10g0573400	219.517	954.07	-2.12047	1.93612e-16	down		Os02g0308800	5225.55	19049.7	-1.86613	0.206217	down		Os05g0568000	781.082	2711.4	-1.79519	1.32538e-05	down		Os06g0707400	74.261	36.1916	1.04003	0.527676	up
	Os09g0440300	35.7811	34.909	33.0582	180.565	397.963	256.745	33.4185	41.4694	34.5957	368.988	96.1906	35.2545		Os07g0232800	1373.99	261.461	2.39299	1.94089e-16	up		Os04g0591900	11.7468	72.8298	-2.63001	0.206796	down		Os01g0881500	2864.38	942.221	1.60396	1.32918e-05	up		Os03g0736900	558.921	1219.59	-1.12472	0.527998	down
	Os05g0490100	144.961	110.405	114.663	95.7947	80.4131	115.503	98.0637	129.06	135.26	57.7153	308.848	151.851		Os03g0647800	264.964	1085.13	-2.03487	1.94089e-16	down		Os07g0281000	1627.98	1036.34	0.651697	0.206796	up		Os05g0256500	113.244	22.3343	2.34233	1.33163e-05	up		Os03g0576700	4693.94	2858.86	0.715331	0.528938	up
	Os01g0600000	176.735	173.27	181.098	60.2022	54.8723	82.9337	108.19	134.919	91.7877	39.243	68.5414	98.8232		Os12g0586000	3072.87	681.419	2.17266	1.99393e-16	up		Os04g0191800	188.382	111.745	0.754089	0.207256	up		Os07g0102300	325.644	883.059	-1.43985	1.34597e-05	down		Os05g0362300	119.182	262.561	-1.13925	0.531153	down
	Os08g0559400	41.7444	46.4817	40.5658	131.085	183.42	104.537	51.8507	64.6127	102.313	236.787	239.35	68.7039		Os05g0464001	793.157	240.423	1.72192	2.11179e-16	up		Os06g0103500	3914.9	6011.61	-0.618706	0.207845	down		Os01g0696800	114.303	4.11258	4.79651	1.34916e-05	up		Os06g0121600	11.7599	30.8109	-1.39633	0.531153	down
	Os04g0482300	55.7038	49.4835	62.878	161.136	232.661	156.584	87.3867	24.909	57.7079	1035.59	34.7012	71.7031		Os01g0198500	33.3628	246.44	-2.88882	2.12368e-16	down		Os04g0492800	339.718	661.527	-0.961826	0.208381	down		Os01g0742400	528.952	28.4565	4.2161	1.34916e-05	up		Os04g0438900	36.6009	13.0253	1.49058	0.531987	up
	Os07g0188800	108.921	83.7204	109.745	137.633	145.906	138.773	98.9128	100.393	114.654	169.446	71.608	81.2449		Os07g0619400	681.461	91.1622	2.90411	2.15726e-16	up		novel.1626	568.498	266.891	1.0916	0.208684	up		Os12g0135200	11.2264	150.613	-3.7146	1.34916e-05	down		Os04g0468600	297.867	825.328	-1.46999	0.531987	down
	Os02g0792900	116.854	134.527	125.229	123.028	114.983	151.512	109.524	108.856	116.708	112.053	131.392	97.5383		Os01g0878900	29.478	866.751	-4.87948	2.17607e-16	down		Os03g0830400	134.313	28.518	2.23583	0.20934	up		Os05g0459600	2.74784	40.9292	-3.86049	1.36053e-05	down		Os02g0597200	96.8525	44.368	1.1276	0.532366	up
	Os04g0508300	103.483	76.8066	85.4234	107.62	118.706	101.131	135.727	82.0616	82.0149	126.669	156.61	97.542		Os05g0458500	0.341163	618.86	-10.791	2.27347e-16	down		Os10g0109600	239.056	64.832	1.88395	0.209468	up		Os05g0354400	1119.36	4718.63	-2.07577	1.38651e-05	down		Os01g0849500	60.6887	105.282	-0.79437	0.532366	down
	Os04g0530500	118	67.4553	143.561	45.6341	71.7801	32.9999	91.7852	128.988	99.826	219.317	35.5357	55.6281		Os06g0608800	5407.93	1591.2	1.76483	2.2815e-16	up		Os07g0628500	145.69	239.861	-0.719651	0.209761	down		Os01g0770000	516.228	141.023	1.87258	1.40067e-05	up		Os10g0552300	7.69474	92.7636	-3.59223	0.532366	down
	Os10g0471300	94.5269	66.5064	78.1484	111.447	109.336	127.384	101.223	66.3485	71.5279	69.2181	109.704	99.5591		Os04g0657100	16.8985	155.012	-3.19699	2.30285e-16	down		Os03g0726200	385.773	229.611	0.749278	0.210243	up		Os06g0207966	53.8836	301.393	-2.49235	1.41504e-05	down		Os08g0286500	0.642711	9.69024	-3.87767	0.532366	down
	Os10g0555900	323.648	456.594	337.715	43.0839	7.64103	103.767	48.7743	226.176	225.879	3.51597	1.22378	113.482		Os12g0428000	8175.1	141.934	5.84863	2.33496e-16	up		Os03g0187100	1354.4	1036.68	0.385736	0.210243	up		Os01g0621300	468.628	2934.62	-2.6455	1.4224e-05	down		Os11g0132600	210.347	504.913	-1.26544	0.532366	down
	Os01g0559750	194.618	327.039	381.861	66.7526	75.1236	164.719	42.2484	251.066	79.9314	33.0454	66.2789	63.9121		Os03g0766800	960.733	185.011	2.37781	2.34665e-16	up		Os07g0585900	13.381	0	6.15043	0.210406	up		Os03g0183200	953.561	216.176	2.14062	1.43256e-05	up		Os09g0129600	3.91302	28.239	-2.81674	0.532366	down
	Os04g0674000	41.293	47.2673	84.4285	213.005	275.67	270.184	55.2188	77.3139	171.104	304.049	258.312	71.195		novel.1189	401.228	8.53488	5.53706	2.46662e-16	up		Os06g0726300	291.105	91.9191	1.66278	0.210406	up		Os11g0133001	431.978	3.68036	6.86782	1.43458e-05	up		Os09g0400500	131.951	32.1938	2.03614	0.532366	up
	Os03g0249700	82.8344	127.946	93.3503	108.409	91.3831	104.969	95.6033	80.5435	128.647	89.5027	71.0371	95.8824		Os02g0712700	775.044	91.0018	3.09021	2.55763e-16	up		Os11g0549700	1328.87	960.876	0.46767	0.210406	up		Os01g0786500	0.306876	76.6884	-7.78531	1.43785e-05	down		Os09g0526200	629.06	1237.78	-0.976636	0.532584	down
	Os07g0507700	64.76	53.759	66.465	131.888	159.475	71.2397	124.131	100.496	106.412	230.412	117.22	91.0987		Os07g0480800	69.1878	1801.59	-4.70187	2.57236e-16	down		Os06g0498800	118.05	43.2571	1.4475	0.210555	up		Os02g0653200	23.728	397.358	-4.07379	1.44334e-05	down		Os06g0145200	10.3594	68.693	-2.72344	0.534127	down
	Os05g0401100	138.298	95.9184	109.49	73.2646	60.3362	76.5483	155.923	73.8088	71.568	24.8738	23.1432	167.893		Os01g0168800	54.3774	1229.68	-4.5011	2.64895e-16	down		Os02g0799600	110.465	43.8223	1.33538	0.21087	up		Os01g0819100	75.3536	682.681	-3.17802	1.44334e-05	down		Os10g0360100	8.26252	31.5639	-1.95883	0.538861	down
	Os03g0424800	168.294	145.07	147.177	105.452	78.8313	111.274	88.0356	80.6879	145.658	48.563	276.833	123.837		Os08g0511400	126.38	1762.31	-3.80191	2.66426e-16	down		Os09g0364800	31.9984	64.2814	-1.00354	0.210905	down		Os01g0694900	418.289	2765.06	-2.72367	1.47511e-05	down		Os01g0125000	0	5.92251	-4.99742	1	down
	Os04g0601700	123.261	159.928	138.68	98.424	106.689	141.27	69.9659	119.008	98.6631	66.8289	122.986	77.094		Os11g0143200	8.77534	105.964	-3.59516	2.80458e-16	down		Os03g0328900	788.705	503.844	0.646746	0.210905	up		Os02g0727700	108.316	341.67	-1.65242	1.47511e-05	down		Os04g0121300	0	5.33905	-4.84609	1	down
	Os02g0617800	94.4049	171.701	106.287	131.65	80.3531	189.86	88.3529	112.62	123.001	57.3087	68.7137	133.597		Os09g0133600	5676.79	875.29	2.69694	2.80458e-16	up		Os02g0729400	593.915	1105.48	-0.896327	0.210905	down		Os10g0502100	26.4065	297.478	-3.49838	1.47571e-05	down		Os12g0631800	502.143	298.288	0.751135	0.540044	up
	Os12g0607400	136.029	72.1052	102.239	102.02	102.065	69.5964	152.062	98.8587	80.3973	128.124	81.9563	161.474		Os06g0553200	9.50557	22250.5	-11.1937	2.81213e-16	down		Os05g0187100	1351.38	675.987	0.999609	0.21166	up		Os04g0463000	20.008	284.439	-3.81945	1.49265e-05	down		Os02g0515200	445.556	196.424	1.18235	0.540044	up
	Os03g0129900	162.413	159.47	155.699	60.2439	73.4958	72.8216	109.768	137.69	99.8676	73.5318	72.5843	74.4627		Os06g0707200	461.428	5405.35	-3.55013	2.99194e-16	down		Os10g0471400	1104.68	1783.07	-0.690711	0.211919	down		Os02g0733001	68.3869	365.378	-2.41649	1.494e-05	down		Os01g0618700	12.2309	52.6713	-2.09305	0.540044	down
	Os10g0566700	161.054	71.6555	126.802	42.9592	44.5566	49.0549	146.12	97.9141	54.7421	22.139	22.3292	102.586		novel.811	3421.71	386.268	3.14685	3.14383e-16	up		Os12g0563400	423.639	282.103	0.587204	0.212331	up		Os09g0557900	0	28.8003	-7.33234	1.49697e-05	down		Os08g0136100	99.9467	226.978	-1.1888	0.540044	down
	Os06g0558700	94.7832	92.4067	101.352	139.078	190.268	108.878	118.349	116.063	112.426	343.805	135.03	109.045		Os06g0539500	0.922445	485.294	-8.97809	3.23112e-16	down		Os01g0672800	300.77	169.257	0.830584	0.212845	up		Os03g0400700	91.2225	4.81862	4.24141	1.50217e-05	up		Os05g0545300	52.2899	214.315	-2.03291	0.540757	down
	Os09g0438700	170.867	92.7864	131.71	71.6735	59.243	74.3067	156.69	97.0646	85.9875	63.7469	98.8938	117.774		Os02g0733001	40.6937	361.94	-3.15342	3.28808e-16	down		Os08g0178200	0	5.59021	-4.97578	1	down		Os03g0397600	12.9987	232.808	-4.15743	1.50594e-05	down		Os12g0540100	67.9433	24.1057	1.49803	0.540757	up
	Os04g0689500	368.19	398.305	448.079	29.1368	41.3354	51.5072	89.4359	199.299	92.901	50.4718	4.36804	53.4965		Os11g0665600	305.869	21.2419	3.85047	3.36254e-16	up		Os01g0365000	6.44275	0.36603	4.13207	1	up		Os10g0524600	294.814	1944.78	-2.7229	1.52277e-05	down		Os04g0565900	2.60903	11.4916	-2.12696	0.540757	down
	Os05g0149400	69.7924	106.141	96.8886	71.8188	137.688	158.735	46.706	86.6808	247.825	44.1896	513.749	97.2859		Os03g0760000	575.849	19.7224	4.87741	3.40207e-16	up		Os09g0345300	35.2924	5.31279	2.72407	0.213283	up		Os05g0154500	117.617	326.509	-1.46984	1.52712e-05	down		Os04g0518600	792.165	306.268	1.37029	0.541109	up
	Os04g0304200	93.8482	81.465	101.37	111.185	111.761	82.601	130.452	66.6953	78.4286	85.1767	64.3129	195.003		Os02g0220400	64.9362	838.401	-3.68808	3.53724e-16	down		Os03g0637600	521.96	942.972	-0.85336	0.213575	down		Os08g0302100	4.45198	45.9536	-3.30992	1.54697e-05	down		Os01g0888800	48.9307	92.9473	-0.933599	0.541109	down
	Os04g0304250	85.2715	71.2221	104.929	116.427	119.965	88.4404	128.492	76.6845	78.2402	83.2104	56.0185	170.713		Os02g0705400	2410.26	141.867	4.08597	3.71959e-16	up		Os03g0433200	110.07	221.555	-1.00899	0.213576	down		Os12g0580950	0.270842	46.0772	-7.05095	1.54739e-05	down		Os05g0386201	3.10121	19.9156	-2.75	0.544699	down
	Os06g0171900	71.8095	70.2943	85.1324	119.12	171.271	96.1138	101.835	85.5503	111.7	242.111	118.994	96.3089		Os11g0649600	18.7134	799.905	-5.42444	4.03869e-16	down		Os01g0727100	1364.54	3429.63	-1.3296	0.213718	down		Os06g0132500	51.2462	975.288	-4.25282	1.5576e-05	down		Os04g0677200	10.5869	0	5.87132	0.545605	up
	Os03g0125600	242.14	130.346	224.031	106.293	255.13	90.0745	37.2466	198.515	120.914	214.306	55.8897	48.3968		Os04g0638700	451.677	1958.11	-2.11588	4.24011e-16	down		Os02g0170100	1182.51	2206.12	-0.899786	0.213756	down		Os12g0555000	43.3688	0	7.83685	1.58249e-05	up		Os02g0677800	1954.65	1176.74	0.731901	0.545605	up
	Os03g0563300	202.605	115.684	161.004	70.8646	57.7737	92.3347	148.356	112.309	83.8122	28.9405	31.813	165.962		Os05g0496000	401.846	63.15	2.67031	4.42513e-16	up		Os06g0639100	5299.57	3943.38	0.426504	0.213756	up		Os10g0377300	34.3114	169.667	-2.31359	1.58534e-05	down		Os05g0556000	999.054	3553.85	-1.83121	0.545605	down
	Os04g0337500	100.171	39.5076	44.0842	31.1901	1.83717	31.0466	352.382	14.2491	19.7653	14.5112	0.184921	100.983		Os07g0185432	888.724	2952	-1.73203	4.82928e-16	down		Os07g0605600	166.674	103.094	0.695305	0.213772	up		Os08g0244500	398.365	38.9166	3.35515	1.60646e-05	up		Os04g0549700	11.4178	96.8469	-3.06856	0.545605	down
	Os06g0496800	185.997	97.6651	143.732	128.658	138.757	86.1906	111.672	122.05	92.5304	172.092	117.66	75.9947		Os06g0242600	433.345	0	11.1686	5.73227e-16	up		Os03g0431100	3243.24	5224.14	-0.68776	0.213895	down		Os02g0621600	184.401	546.463	-1.56812	1.61222e-05	down		Os04g0480700	8.64235	74.6839	-3.13816	0.545605	down
	Os05g0594900	92.4701	88.4237	88.3651	154.283	137.206	109.173	122.563	103.164	116.094	173.719	182.037	117.526		Os03g0852400	121.039	3088.54	-4.6746	5.97946e-16	down		novel.1349	57.0255	29.1942	0.962472	0.21455	up		Os03g0241600	1274.02	8356.96	-2.71336	1.62142e-05	down		Os04g0330200	241.471	430.311	-0.83351	0.545605	down
	Os05g0129300	112.872	79.1055	119.343	220.515	246.393	161.734	107.549	70.9995	85.4691	210.999	137.045	101.885		Os09g0397400	164.506	603.202	-1.87515	6.30462e-16	down		Os07g0198300	2602.38	5710.62	-1.1338	0.21455	down		Os02g0702600	78.0922	1753.15	-4.4876	1.67913e-05	down		Os01g0921000	10.4941	61.8504	-2.56877	0.545605	down
	Os05g0574400	218.807	164.897	190.711	49.8582	46.6532	63.1629	122.336	135.488	96.8327	26.6398	70.729	104.551		Os06g0638400	9.94322	149.49	-3.90069	6.35209e-16	down		Os05g0341450	27.2388	53.5879	-0.973456	0.21483	down		Os11g0679700	416.888	2443.2	-2.55024	1.67913e-05	down		Os01g0706700	41.6895	85.3711	-1.03928	0.545605	down
	Os07g0462000	122.027	88.0037	112.185	59.3745	70.5564	58.1721	137.21	76.3342	82.3253	104.846	68.8034	125.52		Os12g0116900	363.888	1773.97	-2.28496	6.57706e-16	down		Os01g0299300	130.379	236.56	-0.858907	0.215615	down		Os07g0686800	85.8053	2.14454	5.34839	1.69371e-05	up		Os11g0207800	119.237	66.1052	0.854659	0.547853	up
	Os03g0345901	47.6115	76.3028	67.567	96.2695	150.604	118.426	66.9896	76.831	73.1106	125.141	53.1684	101.868		Os03g0676400	900.527	17.2003	5.70294	6.80505e-16	up		Os01g0812900	594.015	887.416	-0.579346	0.215719	down		Os03g0737300	7.16379	65.7362	-3.16035	1.69863e-05	down		Os06g0498500	643.135	398.94	0.689282	0.547994	up
	Os01g0971800	155.694	156.199	159.587	98.706	65.4964	85.9204	252.8	133.952	204.352	55.5694	199.331	163.471		Os01g0106400	341.948	2618.41	-2.93722	6.86429e-16	down		Os08g0559000	138	238.51	-0.789053	0.216233	down		Os01g0251400	6.28571	247.246	-5.33741	1.79514e-05	down		Os11g0149200	16.8116	0.646058	4.68412	0.549345	up
	Os01g0110400	17.7103	28.1566	25.319	119.058	289.2	172.355	16.2951	33.7485	51.5706	391.046	145.152	22.2336		Os06g0623600	1543.69	146.049	3.40033	6.9779e-16	up		Os06g0218600	3796.67	9326.85	-1.29665	0.216233	down		Os09g0345500	4.61447	258.17	-5.81847	1.81586e-05	down		Os06g0554100	0.888467	11.0691	-3.55149	0.549731	down
	Os05g0230900	124.417	86.7521	104.785	103.446	80.7758	85.8343	148.838	96.5534	107.027	101.293	109.188	131.302		Os03g0168300	7909.59	283.868	4.8001	7.20432e-16	up		Os02g0175800	2435.19	3768.12	-0.629859	0.216626	down		Os10g0457200	16.7407	392.711	-4.53853	1.83896e-05	down		Os02g0717200	16.4855	43.4968	-1.39576	0.550428	down
	Os03g0297100	143.201	98.8629	115.974	101.06	63.3166	84.7796	79.7042	129.481	122.446	49.6911	202.943	131.043		Os07g0693000	242.41	1937.35	-2.99848	7.48215e-16	down		Os11g0153300	179.812	365.092	-1.02145	0.216626	down		novel.1278	829.69	86.5842	3.25966	1.8673e-05	up		Os08g0110600	9.88944	43.4941	-2.16725	0.550957	down
	Os01g0143800	217.509	86.8815	152.551	61.4381	44.2456	54.0316	140.991	100.588	84.6306	92.9578	77.7436	104.324		Os04g0546800	3600.06	701.202	2.35994	7.64612e-16	up		Os12g0181600	79.8576	20.8583	1.93252	0.216675	up		Os10g0190100	0.678798	79.1458	-6.9309	1.87136e-05	down		Os05g0332600	2.55267	13.9595	-2.50732	0.550957	down
	Os06g0316000	68.6643	21.7814	35.2903	120.782	112.054	80.5945	389.199	7.09565	16.0585	36.7548	19.4869	327.982		Os04g0519700	157.463	1464.35	-3.21791	7.8765e-16	down		Os02g0209300	54.7314	6.38851	3.09703	0.216787	up		Os09g0266600	78.2107	293.103	-1.89874	1.87888e-05	down		Os08g0434500	78.5836	280.859	-1.83419	0.550957	down
	Os05g0346300	139.501	105.712	114.292	105.289	64.954	96.3949	124.773	106.632	122.152	67.3611	224.965	138.546		Os10g0492900	4260.89	125.365	5.08693	8.25001e-16	up		Os07g0185432	1803.32	2957.89	-0.71384	0.218001	down		Os10g0558750	1081.53	88.4908	3.61103	1.87947e-05	up		Os12g0582666	4.53822	20.5213	-2.23494	0.550957	down
	Os03g0799100	222.187	159.305	240.078	46.7253	42.34	38.4099	124.005	176.189	120.168	65.9034	38.3095	64.4093		Os08g0505200	758.721	3261.39	-2.10385	8.25001e-16	down		Os01g0933075	261.961	170.95	0.61644	0.21835	up		Os05g0472200	339.542	1011.85	-1.57634	1.89198e-05	down		Os04g0685400	229.701	573.915	-1.32188	0.550957	down
	Os07g0613200	150.633	91.1969	115.214	79.6148	66.9215	66.8825	113.207	115.107	101.291	78.639	151.849	107.598		Os09g0553200	712.052	3337.6	-2.22874	8.85088e-16	down		Os04g0514150	157.949	322.591	-1.03095	0.21853	down		Os02g0820400	204.24	950.708	-2.21648	1.91929e-05	down		Os06g0656000	313.931	146.523	1.10027	0.551156	up
	Os01g0761000	161.07	113.114	134.334	78.8902	58.1157	95.1199	183.028	89.2509	64.5748	18.9915	21.2758	202.862		Os09g0443800	1.22993	185.61	-7.17116	9.5037e-16	down		Os03g0793800	1534.9	2807.4	-0.871195	0.218955	down		Os01g0694500	0.613752	78.8033	-6.95681	1.92843e-05	down		Os01g0681800	83.1046	24.2426	1.77838	0.551156	up
	Os07g0476900	98.0918	98.0651	93.4576	136.109	146.275	183.836	121.38	38.1391	48.0067	67.914	120.877	191.003		Os04g0685900	609.676	2071.41	-1.76452	1.03769e-15	down		Os06g0320100	868.908	638.276	0.445126	0.218955	up		Os05g0478300	57.9958	379.124	-2.71633	1.93048e-05	down		Os02g0719600	904.529	8444.69	-3.22274	0.551553	down
	Os06g0667500	185.229	108.905	152.042	68.9932	50.6712	62.2207	164.953	108.584	81.4941	33.1757	65.1256	160.188		Os03g0390200	716.042	97.1548	2.88151	1.05631e-15	up		Os03g0711100	886.464	581.752	0.607712	0.218955	up		Os09g0547100	2.30723	49.8329	-4.46449	1.93212e-05	down		Os01g0571700	6728.35	3943.62	0.770704	0.551553	up
	Os12g0128700	97.2609	57.1872	95.7211	228.566	151.638	277.776	87.7267	73.7659	71.9382	185.136	132.568	84.857		Os01g0795832	190.591	6.891	4.79688	1.06458e-15	up		Os07g0662900	1989.47	2598.34	-0.385287	0.219959	down		Os02g0535901	111.102	6.99932	3.99214	1.93906e-05	up		Os03g0800700	484.304	976.774	-1.01297	0.552229	down
	Os03g0107800	103.126	131.75	103.727	145.335	164.198	178.876	137.504	81.7013	113.031	150.944	201.145	184.04		Os03g0202001	132.52	951.543	-2.84504	1.15647e-15	down		Os08g0445700	384.348	226.734	0.762566	0.220265	up		Os07g0185432	934.646	2978.92	-1.67164	1.97065e-05	down		Os02g0138900	2.74153	15.401	-2.5063	0.552229	down
	Os06g0708700	100.414	83.3012	105.022	184.404	167.403	113.736	203.027	85.1873	133.254	213.608	191.015	241.503		Os10g0575900	37.8404	291.014	-2.94111	1.19628e-15	down		Os06g0725300	96.9229	206.559	-1.09026	0.220265	down		Os09g0458300	8.22491	51.1993	-2.63158	1.97999e-05	down		Os03g0341000	31.5692	4.613	2.77803	0.552229	up
	Os06g0688100	103.216	97.4284	98.8111	171.342	128.187	101.721	133.253	121.667	142.357	191.273	149.495	132.571		Os04g0674700	305.746	14.7095	4.36895	1.21826e-15	up		Os07g0113700	2883.33	2020.01	0.51336	0.220361	up		Os10g0516200	62.726	392.233	-2.63695	1.9924e-05	down		novel.1601	17.0707	3.92069	2.12931	0.552229	up
	Os04g0353600	29.6876	0.259007	0.273256	0.121863	0.0315534	0	6.41801	0.328128	0.177436	1.45126	0	0.0270733		Os01g0516200	0	240.011	-10.3869	1.2713e-15	down		Os03g0287800	589.356	1235.89	-1.0685	0.220993	down		Os01g0952100	5.80932	70.0202	-3.63028	1.9924e-05	down		Os12g0169000	713.518	2977.49	-2.06092	0.554195	down
	Os02g0815500	145.106	132.286	134.833	69.357	65.039	68.9507	116.255	130.973	93.5007	53.7342	37.3931	102.984		Os03g0205800	854.136	44.4872	4.2637	1.34047e-15	up		Os06g0158900	711.929	1475.9	-1.05181	0.221399	down		Os01g0835000	118.662	376.704	-1.66889	1.9924e-05	down		Os10g0400500	0	11.2383	-5.92158	0.554713	down
	Os10g0516551	167.705	139.671	152.881	120.882	147.496	125.787	119.187	181.136	107.602	206.281	36.2584	79.1441		Os03g0643300	1539.18	294.617	2.38479	1.36574e-15	up		Os01g0860400	106.777	239.762	-1.16755	0.221399	down		Os02g0226801	6.08042	47.9128	-2.94336	2.02411e-05	down		Os02g0521100	8.26357	56.5834	-2.80268	0.554713	down
	Os05g0103300	165.062	103.581	119.894	60.2994	50.6723	84.7072	148.531	71.0352	73.8274	45.4015	34.0841	103.894		Os07g0634600	378.799	4069.04	-3.42546	1.42196e-15	down		Os07g0104100	973.396	2386.47	-1.29382	0.221521	down		Os01g0727100	140.773	3450.21	-4.61779	2.04099e-05	down		Os05g0442400	13.0058	0.669185	4.29551	0.555082	up
	Os01g0760000	7.51674	3.09504	9.22805	298.463	224.133	487.54	16.3846	1.70479	4.85517	565.297	2.2811	20.2549		Os01g0192300	2764.77	525.656	2.39506	1.44192e-15	up		Os09g0417600	567.301	70.0387	3.01705	0.22165	up		Os12g0487500	7.75191	53.7695	-2.77386	2.04099e-05	down		Os12g0464400	0.41605	6.67742	-4.20656	1	down
	Os08g0357000	94.7572	85.3947	99.4422	270.221	252.896	204.704	140.139	74.926	154.866	246.701	423	232.85		Os02g0574500	897.86	102.044	3.13876	1.46612e-15	up		Os03g0116300	209.346	359.587	-0.781524	0.22198	down		Os02g0769200	8.88992	84.2679	-3.21176	2.04339e-05	down		Os05g0542800	194.098	631.75	-1.70174	0.556658	down
	Os08g0486200	83.639	63.4302	68.0811	100.909	144.244	52.9895	115.394	110.952	111.334	338.791	106.172	108.273		Os03g0257600	1002.93	244.231	2.03808	1.53432e-15	up		Os02g0130900	137.445	82.9118	0.730885	0.222367	up		Os02g0509600	0.94964	32.8737	-5.10738	2.04382e-05	down		Os05g0197200	11.1735	35.2487	-1.65453	0.560921	down
	Os12g0566300	153.816	126.219	109.895	62.1075	59.8347	82.7256	59.3788	101.199	66.7331	45.0074	72.2798	45.2187		Os11g0458100	6.65485	543.864	-6.36374	1.54291e-15	down		Os02g0744900	2802.65	4075.68	-0.540279	0.223005	down		Os01g0183600	132.229	662.454	-2.32708	2.04581e-05	down		Os03g0387100	457.255	885.124	-0.952481	0.561094	down
	Os03g0731900	95.2307	74.2744	89.1599	79.7256	119.419	86.1653	99.4792	74.5974	71.7392	57.5404	87.4199	103.66		Os06g0106800	1815.53	5757.9	-1.66509	1.54543e-15	down		Os07g0633600	3191.1	5583.78	-0.807218	0.223005	down		Os01g0133866	2.44096	53.6716	-4.42845	2.05978e-05	down		Os10g0485800	40.7225	103.805	-1.34763	0.563478	down
	Os02g0195600	96.0599	126.432	113.159	99.498	135.311	163.543	87.6724	93.5603	86.794	186.443	80.7762	71.2533		Os02g0227100	522.294	63.8465	3.0336	1.60129e-15	up		Os01g0936800	1838.41	2723.22	-0.566777	0.223005	down		Os10g0561800	1253.14	245.772	2.34995	2.06518e-05	up		Os04g0447700	5.84182	35.0824	-2.59242	0.565024	down
	Os03g0268000	82.104	70.5818	85.8649	129.281	156.559	73.0777	119.905	112.91	95.9107	223.701	80.9145	93.2152		Os05g0556000	3524.54	772.801	2.18919	1.60659e-15	up		Os03g0223000	5330.68	9803.19	-0.87895	0.223005	down		Os11g0297800	27.5957	144.84	-2.39107	2.08728e-05	down		Os08g0189850	32.8184	4.8797	2.74797	0.567696	up
	Os05g0545000	81.8088	89.7389	88.8647	157.55	192.687	212.088	96.0372	67.4749	111.43	173.902	112.485	141.796		Os10g0438800	1.60477	192.868	-6.89732	1.72521e-15	down		Os08g0452500	59.9204	232.602	-1.95673	0.22325	down		Os01g0803200	5812	601.857	3.27145	2.09135e-05	up		Os07g0683900	1401.23	3806.96	-1.44172	0.567696	down
	Os04g0445200	62.33	58.7967	48.943	54.0948	65.2216	64.3412	94.33	42.6782	41.7357	42.0194	39.3277	117.401		Os05g0332801	355.861	52.2092	2.7669	1.79549e-15	up		Os05g0110300	1526.74	2439.69	-0.676217	0.223718	down		Os11g0173366	126.792	15.837	2.99346	2.14238e-05	up		Os09g0474800	1120.48	605.692	0.886854	0.568399	up
	Os06g0136800	147.614	88.9683	120.937	79.1837	76.6862	65.5647	143.943	109.198	87.4291	64.5151	69.821	134.052		Os04g0495400	327.639	2694.84	-3.0406	1.81744e-15	down		Os10g0476000	793.662	1212.06	-0.611064	0.223802	down		Os03g0306400	13.2335	147.258	-3.46756	2.1664e-05	down		Os03g0325600	1.11566	17.7547	-4.0536	0.56916	down
	Os03g0109300	15.6093	7.70766	15.0675	210.975	216.684	168.545	34.6166	18.2081	10.664	235.161	103.542	27.4398		Os03g0233800	34.8266	255.299	-2.87172	1.82844e-15	down		Os01g0876400	783.256	1060.77	-0.437744	0.223915	down		Os05g0474800	218.395	10.7339	4.34906	2.21748e-05	up		Os11g0112200	89.1539	319.236	-1.83947	0.570218	down
	Os01g0559600	97.0602	193.253	146.822	163.487	86.2348	177.15	75.423	83.2817	191.237	109.116	325.683	100.887		Os03g0184300	1115.86	3055.05	-1.45306	1.85562e-15	down		Os06g0298400	2090.71	1545.3	0.436292	0.224159	up		Os06g0505700	12.5736	271.743	-4.41335	2.22547e-05	down		novel.1380	169.647	21.4203	2.9843	0.570218	up
	Os01g0314100	17.3418	15.7632	18.5447	207.719	285.786	289.866	22.8515	21.4353	27.6055	299.096	63.1175	23.6366		Os11g0213600	47.0347	403.812	-3.09764	1.88399e-15	down		Os05g0519000	497.059	244.247	1.0256	0.225904	up		Os02g0264800	9.2154	378.848	-5.34421	2.22547e-05	down		Os07g0677600	410.233	101.611	2.01306	0.570504	up
	Os01g0938100	107.018	76.5325	98.0747	24.5261	37.1017	39.5171	100.696	62.9167	35.2055	39.1352	4.09089	85.1983		Os10g0513900	518.002	51.172	3.33528	1.92807e-15	up		Os02g0656100	115.956	417.598	-1.84814	0.22655	down		Os04g0432400	263.228	56.7818	2.20963	2.23012e-05	up		Os08g0189700	8.60153	0.316769	4.60804	0.573845	up
	Os02g0236800	154.271	143.217	185.198	54.7426	25.6893	32.4213	166.497	173.317	114.723	49.3012	42.7223	76.0248		Os09g0454600	369.006	2.35122	7.28193	2.03311e-15	up		Os03g0847900	287.524	653.385	-1.18457	0.226672	down		Os12g0115000	1285.07	13096.3	-3.34916	2.23075e-05	down		Os12g0455000	0.41605	12.162	-5.07268	0.57439	down
	Os09g0133600	31.7589	57.1058	34.2762	203.044	287.367	291.328	40.0185	44.9176	68.7033	237.484	303.862	44.4044		Os11g0240600	1915.01	477.549	2.00307	2.05305e-15	up		Os08g0512400	1175.84	845.445	0.47608	0.227556	up		Os08g0518900	70.2596	0	8.52796	2.23522e-05	up		Os06g0153000	13.8574	60.98	-2.12478	0.575203	down
	Os08g0112800	92.7423	110.835	101.755	110.484	106.684	141.797	66.7244	101.847	101.301	88.3828	161.34	72.2322		Os01g0914400	1.32211	184.452	-7.14482	2.15962e-15	down		Os04g0660100	343.138	664.671	-0.953697	0.227658	down		Os02g0584800	354.505	32.5484	3.44635	2.26874e-05	up		novel.1267	13.3835	0.339897	5.24667	0.575899	up
	Os02g0596000	166.169	90.7189	133.885	83.8211	79.0835	78.5976	177.285	109.542	72.2756	45.6565	30.3195	178.486		Os03g0610900	100.608	771.427	-2.93952	2.19911e-15	down		Os05g0187500	49.8993	7.30402	2.77597	0.2277	up		Os03g0850700	268.536	1822.28	-2.76113	2.27099e-05	down		Os01g0109500	10.5113	31.8077	-1.59216	0.575899	down
	Os10g0502000	105.248	55.6494	81.978	67.2043	104.722	47.741	142.858	66.3953	56.9683	113.962	38.4253	160.629		Os11g0449600	0	294.914	-10.6832	2.20277e-15	down		Os05g0516800	95.8254	222.304	-1.21368	0.228034	down		Os05g0586300	13.9123	139.872	-3.32128	2.28346e-05	down		Os09g0539200	96.1991	42.7983	1.16334	0.575899	up
	Os12g0167900	150.23	102.202	128.475	102.579	72.0838	103.333	88.0502	127.771	125.966	51.5513	214.244	130.361		Os07g0490500	124.855	1680.73	-3.7509	2.21516e-15	down		Os11g0117600	137.951	25.6551	2.42374	0.228034	up		Os08g0112500	582.479	1435.09	-1.30097	2.28887e-05	down		Os03g0197800	342.801	632.015	-0.884045	0.575899	down
	Os02g0731900	71.8784	50.0592	40.2233	34.0528	29.116	21.1397	258.551	27.1633	36.8479	93.4855	26.5961	25.7228		Os05g0576500	1119.52	170.579	2.71271	2.21516e-15	up		Os02g0638900	2399.19	1656.24	0.534561	0.228034	up		Os03g0312100	0	26.9902	-7.24016	2.29015e-05	down		Os11g0302500	424.307	235.747	0.848267	0.575899	up
	Os05g0106100	89.4701	117.569	110.552	125.355	131.192	147.018	64.78	118.818	99.1801	98.3167	210.28	81.2225		Os03g0854100	1090.69	5535.44	-2.34368	2.32409e-15	down		Os02g0503900	225.934	707.813	-1.64743	0.228034	down		Os01g0246700	1645.13	59.1127	4.79782	2.30223e-05	up		Os01g0642600	1.11566	8.55874	-3.03669	0.575899	down
	Os07g0565800	4.05246	227.566	15.9002	0	0	0	0	1026.94	120.549	0	0	0		Os08g0441100	69.4859	687.686	-3.30779	2.32609e-15	down		Os03g0721300	2434.75	5678.04	-1.22167	0.228202	down		Os09g0552300	132.261	427.848	-1.69486	2.30407e-05	down		Os03g0197850	16.8272	47.6477	-1.51487	0.575899	down
	Os12g0113500	76.2422	16.0851	72.2183	149.834	297.362	134.814	102.717	104.957	73.4106	481.888	17.519	78.341		novel.1056	6.87194	117.353	-4.10181	2.35527e-15	down		Os06g0153200	684.932	1527.36	-1.15709	0.228227	down		Os04g0672300	3.53449	119.968	-5.18032	2.32609e-05	down		Os04g0351933	0	9.65546	-5.70222	0.575899	down
	Os05g0497300	56.2618	35.8493	75.6429	216.193	136.716	63.7181	43.6023	66.3999	153.523	75.029	190.577	64.4304		Os03g0191400	413.508	45.0985	3.19291	2.35527e-15	up		novel.1379	14.449	0	6.26139	0.228227	up		Os10g0413400	17.7757	765.198	-5.43009	2.33858e-05	down		Os02g0751300	45.6019	114.533	-1.33014	0.576598	down
	Os01g0839500	105.293	75.0835	106.894	102.164	80.4937	82.4111	101.433	103.911	74.8888	75.28	90.2154	87.8283		Os03g0304100	0	406.149	-11.1457	2.35554e-15	down		Os05g0501200	119.521	48.4648	1.30165	0.228479	up		Os04g0472300	12.2051	213.777	-4.11075	2.33858e-05	down		Os03g0736700	312.095	728.633	-1.22292	0.580535	down
	Os05g0555800	144.526	105.366	105.861	82.126	74.9357	106.292	88.4959	116.975	117.971	52.968	207.448	123.689		Os03g0757900	99.999	1061.1	-3.40881	2.41736e-15	down		Os07g0258400	110.389	22.8303	2.27326	0.228479	up		Os12g0507400	8.84009	347.368	-5.26903	2.34578e-05	down		Os04g0670200	2159.22	11274.1	-2.38458	0.580553	down
	Os01g0131300	72.6998	54.5826	64.4377	128.518	178.462	149.38	76.2108	67.6391	67.1648	130.304	98.0917	125.617		Os04g0669600	277.139	15.8041	4.12638	2.42934e-15	up		Os01g0242300	145.892	270.565	-0.890801	0.230458	down		Os05g0429700	1.22048	48.0406	-5.26143	2.37083e-05	down		novel.1817	33.6973	136.401	-2.02904	0.582634	down
	Os04g0398300	114.179	98.4528	103.416	89.8692	100.394	83.3343	140.51	103.26	98.108	133.827	89.0307	125.42		Os09g0417800	1193.06	20.6593	5.84458	2.42934e-15	up		Os01g0867300	296.483	135.951	1.12473	0.230458	up		Os04g0493000	1443.72	322.89	2.16005	2.38885e-05	up		Os04g0137500	305.485	517.036	-0.759245	0.586225	down
	Os06g0705100	155.583	93.6748	134.365	48.2304	50.2833	56.041	151.014	77.4268	55.9491	20.3453	10.193	167.501		Os06g0118900	93.0743	603.044	-2.69427	2.49253e-15	down		Os06g0244100	538.209	349.817	0.62182	0.230933	up		novel.1179	52.5712	206.741	-1.97483	2.42309e-05	down		Os04g0526600	0	6.01502	-5.0184	1	down
	Os02g0200900	60.4321	66.5789	64.976	92.9995	93.516	57.0491	83.7115	67.8441	67.6873	103.946	82.3265	88.0913		novel.1733	1.94593	105.681	-5.76208	2.49541e-15	down		Os04g0677400	98.7072	204.806	-1.05285	0.231356	down		Os07g0635900	495.98	6377.66	-3.68447	2.42357e-05	down		Os02g0829850	11.3811	35.3499	-1.62711	0.586985	down
	Os01g0926600	192.564	171.605	199.854	62.2714	43.4214	48.5901	181.633	136.623	101.171	104.504	33.1779	84.852		Os05g0484800	11.3611	188.236	-4.04935	2.49541e-15	down		Os10g0503250	1229.58	630.61	0.963552	0.231956	up		Os03g0712400	256.606	699.596	-1.44519	2.47689e-05	down		Os04g0678400	85.6213	184.821	-1.10741	0.587536	down
	Os02g0506600	56.5985	65.0144	76.1065	212.615	323.561	424.241	58.7584	47.1817	50.4041	290.141	97.6984	72.9916		Os04g0115700	198.857	1313.48	-2.72316	2.58246e-15	down		Os05g0453500	3221.06	2245.22	0.520649	0.233252	up		Os02g0816400	24.295	812.342	-5.05613	2.47689e-05	down		Os03g0599600	188.229	301.116	-0.677257	0.588669	down
	Os01g0327400	123.438	127.635	104.59	72.7679	137.562	110.565	102.256	76.539	226.899	73.7954	192.429	98.7747		Os09g0472900	2635.14	52.5388	5.64533	2.61468e-15	up		Os06g0537600	80.7881	186.924	-1.21057	0.233252	down		Os05g0421450	353.929	19.8302	4.15606	2.47689e-05	up		Os12g0629600	27.0141	156.417	-2.52523	0.588669	down
	Os08g0485000	28.7809	43.8391	30.8989	154.509	189.831	119.808	28.2923	91.2984	69.6111	102.038	163.515	49.0333		Os05g0401000	277.642	1216.01	-2.13165	2.6425e-15	down		Os05g0521500	402.258	278.451	0.531829	0.233252	up		Os12g0125000	17.0974	1032.07	-5.91088	2.48046e-05	down		Os03g0180900	343.665	1998.57	-2.5396	0.588669	down
	Os03g0337600	159.967	99.9029	132.143	84.6953	61.7293	98.0307	139.938	100.313	79.9357	40.8041	70.8136	163.151		Os05g0569300	3958.53	605.992	2.7075	2.6945e-15	up		Os01g0249200	4920.31	11822.3	-1.2647	0.233252	down		Os04g0506300	1.89589	121.029	-5.9034	2.48046e-05	down		Os01g0543400	9.5092	0.998474	3.27292	0.591386	up
	Os04g0500700	118.944	125.542	127.987	119.841	123.166	111.856	100.102	128.169	146.624	125.258	124.811	128.988		Os07g0573900	752.842	4249.29	-2.49699	2.76246e-15	down		Os01g0806400	2.94271	23.7578	-3.01909	0.233252	down		Os01g0674400	246.247	16.3737	3.90779	2.48734e-05	up		Os01g0558100	5.48214	32.3747	-2.55022	0.591386	down
	Os03g0273800	188.584	219.953	246.226	147.055	141.21	292.584	54.4659	79.302	112.027	424.885	41.362	22.3938		Os03g0117300	125.017	628.474	-2.33032	2.79645e-15	down		Os04g0340300	6616.45	1670.44	1.98584	0.233313	up		Os05g0322900	5286.14	378.516	3.80376	2.49313e-05	up		Os03g0111400	114.432	425.893	-1.89553	0.591424	down
	Os01g0652600	73.5334	91.2568	82.2374	157.55	129.985	101.708	98.1215	118.111	169.12	279.463	249.783	113.437		Os07g0178600	64.2897	392.613	-2.61147	2.79786e-15	down		Os10g0566200	382.709	216.463	0.822208	0.233365	up		Os04g0681400	10.5288	59.8407	-2.48969	2.52344e-05	down		Os03g0140200	1019.59	2012.27	-0.980381	0.594033	down
	Os01g0191100	141.035	102.594	109.276	77.3411	58.7788	89.8414	82.54	129.226	113.247	41.0005	196.321	112.789		Os05g0522600	1114.62	60.4535	4.20258	2.81659e-15	up		Os12g0568700	83.5398	227.229	-1.44314	0.233854	down		Os05g0123100	286.212	2276.36	-2.99022	2.53141e-05	down		Os06g0226950	64.8396	297.296	-2.20119	0.594033	down
	Os01g0710700	145.928	151.569	149.514	94.0906	66.9335	90.7267	107.909	154.091	130.708	48.1583	78.6526	117.772		Os06g0566500	63.5449	695.769	-3.44987	2.82053e-15	down		Os05g0406150	50.7135	8.90598	2.5105	0.233898	up		Os09g0514200	47.0765	575.173	-3.61781	2.55048e-05	down		Os02g0704300	21.6845	57.7521	-1.40887	0.59701	down
	Os08g0239900	104.132	34.2335	68.4625	114.217	95.2832	36.7618	249.596	33.624	32.6489	283.18	19.6279	56.9164		Os12g0114800	0	211.156	-10.2022	2.82053e-15	down		Os03g0811400	184.836	92.2446	1.00322	0.233898	up		Os02g0139000	511.709	169.374	1.59481	2.55337e-05	up		Os07g0679500	16.0909	127.286	-2.98814	0.599512	down
	Os10g0445600	144.67	68.5318	120.527	52.2754	60.1248	44.8059	159.645	73.2777	63.7256	73.4864	44.9639	137.27		Os06g0146800	545.022	0	11.4994	2.86562e-15	up		Os12g0147500	512.188	341.144	0.586187	0.233898	up		Os04g0146300	0	48.5822	-8.087	2.56003e-05	down		Os11g0116900	51.1437	186.011	-1.86678	0.600603	down
	Os03g0710600	142.277	99.4761	121.304	92.8146	81.5116	102.774	132.486	100.135	76.6512	62.1287	71.2525	119.209		Os12g0135200	13.2166	149.229	-3.49156	2.89525e-15	down		Os01g0668200	143.664	92.8178	0.628622	0.234484	up		Os07g0655400	94.8049	407.443	-2.09895	2.56528e-05	down		Os07g0274700	44.2545	204.52	-2.20622	0.601658	down
	Os01g0138900	42.9076	108.242	94.4729	136.854	118.03	172.046	85.9494	89.9444	100.91	71.1796	223.739	136.579		Os06g0712500	61.8979	328.154	-2.40793	3.38981e-15	down		Os06g0470350	709.826	327.18	1.11793	0.234484	up		Os12g0547600	1799.13	132.486	3.76326	2.57442e-05	up		Os08g0173300	14.7826	1.66575	3.16314	0.602188	up
	Os01g0508500	48.9586	27.51	35.2658	203.119	180.114	117.021	99.2851	49.9213	119.253	13.1265	125.412	81.8001		Os09g0544300	2975.66	1215.1	1.29207	3.46193e-15	up		novel.613	7.72606	0.685075	3.49948	1	up		novel.1056	13.8898	118.413	-3.11372	2.57775e-05	down		Os01g0620800	4.85891	0	4.74686	1	up
	Os02g0474000	93.9641	51.1186	61.3323	73.45	109.71	53.6964	126.059	70.47	54.8816	191.099	42.9536	152.007		Os04g0514800	69.0527	644.409	-3.22448	3.52019e-15	down		Os12g0565200	24.4101	7.59845	1.69324	0.23452	up		Os07g0560300	136.404	3274.01	-4.5853	2.58376e-05	down		Os08g0527900	8.14846	22.6481	-1.46592	0.602377	down
	Os02g0694300	106.944	89.6661	98.7171	119.942	124.407	89.6791	146.238	98.9024	107.718	176.109	118.481	175.383		Os09g0532000	7646.07	334.328	4.51506	3.63165e-15	up		Os03g0157600	287.293	899.356	-1.64645	0.235576	down		Os02g0209000	569.289	1931.16	-1.76147	2.58996e-05	down		novel.517	64.4666	344.658	-2.41617	0.604484	down
	Os02g0160500	59.7677	134.139	61.6361	202.899	195.384	333.926	66.234	44.386	82.2853	245.169	177.21	64.1787		Os10g0486100	180.073	1681.91	-3.22353	3.81173e-15	down		Os01g0826400	297.403	10.2931	4.85113	0.236738	up		Os02g0176700	568.289	1378.36	-1.27873	2.60783e-05	down		Os01g0969400	9.24673	0.646058	3.80809	0.605691	up
	Os05g0100800	106.941	102.79	107.809	89.8424	142.882	128.888	84.6143	103.489	91.1348	130.834	109.231	92.0721		Os05g0527600	25.6897	275.795	-3.42554	3.85022e-15	down		Os07g0595800	196.096	122.725	0.678136	0.236759	up		Os07g0211900	480.607	1584.71	-1.72098	2.60784e-05	down		novel.56	0	9.69511	-5.70796	0.60573	down
	Os03g0266100	118.052	112.04	140.997	96.209	66.2756	88.3598	160.024	164.106	126.872	100.979	102.844	97.7373		Os01g0971400	41.6856	3500.18	-6.3944	3.85022e-15	down		Os09g0315800	857.015	594.907	0.526991	0.23723	up		Os08g0269500	190.37	990.771	-2.37799	2.72079e-05	down		Os06g0507200	0	9.69511	-5.70796	0.60573	down
	Os07g0180900	130.065	100.352	111.396	96.6255	77.1325	95.4426	79.1774	121.459	134.702	65.1864	235.509	116.096		Os03g0301700	70.5563	440.642	-2.64377	3.89612e-15	down		Os01g0850700	2762.35	1299.72	1.08771	0.23723	up		Os12g0610200	409.489	64.9647	2.65427	2.75235e-05	up		Os11g0507200	25.7864	67.9489	-1.3913	0.606955	down
	Os01g0227100	69.3973	66.4069	78.4427	186.492	191.311	299.111	115.917	60.7585	83.6917	190.908	117.569	123.305		Os09g0529300	2.8347	378.075	-7.03845	3.95775e-15	down		Os07g0489300	340.308	721.156	-1.08338	0.23723	down		Os01g0124000	340.26	0.692268	8.94525	2.76265e-05	up		Os01g0905200	552.356	249.047	1.14951	0.611258	up
	Os01g0172400	76.1733	77.6037	76.9151	115.576	166.568	102.848	84.3188	96.0948	93.9321	256.122	88.5985	88.7235		Os03g0853600	32.7142	244.117	-2.90358	3.97171e-15	down		Os12g0102100	15.1191	3.78468	2.00343	0.237362	up		Os05g0324700	303.056	11.413	4.73186	2.76442e-05	up		Os06g0590800	5.57736	0	4.93881	1	up
	Os07g0150200	137.881	106.835	127.179	87.4823	63.7257	92.3527	86.2214	126.885	121.503	47.398	199.616	122.636		Os12g0581350	34.8106	238.813	-2.77455	4.11625e-15	down		Os05g0132400	335.564	203.737	0.720174	0.237703	up		Os08g0475400	86.8087	741.541	-3.08945	2.79832e-05	down		Os04g0309400	352.676	212.778	0.728235	0.613437	up
	Os12g0514600	128.006	123.715	118.461	75.9917	92.5407	53.1888	124.49	133.42	107.67	192.693	60.5401	80.4803		Os03g0232600	554.533	1591.61	-1.52073	4.17172e-15	down		Os02g0288000	87.1875	41.6834	1.06397	0.238293	up		Os08g0384500	843.725	47.7811	4.14205	2.79832e-05	up		Os12g0265400	89.3901	43.4493	1.03668	0.621253	up
	Os08g0141300	92.68	123.916	108.12	102.757	105.392	105.177	63.2354	132.53	141.644	82.5035	211.96	69.5113		Os04g0382900	0	214.602	-10.2246	4.19111e-15	down		Os08g0109400	441.328	310.641	0.505864	0.239186	up		Os02g0158500	44.1045	643.014	-3.85912	2.81594e-05	down		Os03g0738900	325.338	122.449	1.40829	0.621253	up
	Os10g0516500	167.531	148.336	162.411	118.896	142.187	143.218	116.019	177.937	102.168	192.711	42.919	78.6976		Os01g0618900	415.615	2046.28	-2.30022	4.20872e-15	down		Os09g0565450	409.758	273.093	0.585464	0.239186	up		Os10g0558700	1198.2	78.1773	3.93777	2.83448e-05	up		Os06g0474600	21.3242	3.26594	2.70673	0.621253	up
	Os08g0436800	138.053	124.019	126.212	88.1258	74.8479	107.732	86.7303	122.224	112.72	50.4019	217.966	107.744		Os12g0583700	1021.79	87.532	3.54587	4.24868e-15	up		novel.421	16.8507	1.04886	4.01933	0.240519	up		Os11g0549620	47.2788	4149.17	-6.45898	2.88427e-05	down		Os03g0237250	11.6475	54.188	-2.23036	0.621253	down
	Os12g0502000	224.287	167.242	249.702	60.8846	55.3447	64.8992	122.657	150.061	77.3043	104.771	37.0491	74.9736		Os09g0491708	2170.47	689.075	1.65489	4.261e-15	up		Os05g0228400	206.047	306.461	-0.57261	0.240528	down		Os10g0404900	139.174	1222.14	-3.13608	2.90711e-05	down		Os08g0500700	1523.6	3815.22	-1.32437	0.621253	down
	Os03g0182600	134.307	119.309	133.925	108.051	74.0451	97.8674	94.848	133.724	139.109	73.8646	186.182	115.093		Os04g0439600	113.717	716.423	-2.65646	4.39124e-15	down		Os03g0592500	18199.7	37909.6	-1.05865	0.240528	down		Os02g0794300	135.394	376.305	-1.47531	2.90711e-05	down		Os01g0218100	242.626	512.972	-1.08071	0.621893	down
	Os12g0441600	0.49984	1.20504	0.105944	7.70137	787.549	73.4853	1.26311	4.57986	17.4736	0.182487	21.3727	5.12233		Os03g0837100	829.466	9733.96	-3.5529	4.53121e-15	down		Os02g0833400	920.474	1365.96	-0.56923	0.241127	down		Os09g0423500	39.5369	610.689	-3.95241	2.94057e-05	down		Os11g0701500	46.0626	7.2454	2.66414	0.624228	up
	Os03g0255100	4.23395	7.48075	5.2185	287.695	475.804	371.494	33.8743	15.2165	6.00285	321.521	7.91733	78.6764		Os01g0631100	568.204	3124.11	-2.45919	4.54791e-15	down		Os07g0591700	84.1249	22.9085	1.87616	0.241127	up		Os06g0158900	206.294	1485.04	-2.84694	2.97195e-05	down		Os07g0665900	259.261	112.231	1.20933	0.624228	up
	Os03g0116700	48.4758	28.7615	55.0327	53.1734	64.2217	34.2542	116.155	71.436	89.9172	62.686	65.6858	79.9742		Os07g0516400	1.22993	130.459	-6.65889	4.6121e-15	down		Os10g0531400	15.3161	4.40264	1.79512	0.242047	up		Os12g0547500	23.7933	510.285	-4.40918	3.01063e-05	down		Os03g0159100	369.49	782.047	-1.08231	0.625014	down
	Os06g0199400	45.3722	53.1799	47.88	51.4113	71.4491	40.3687	49.5318	53.7796	49.3725	79.1595	94.9034	53.0331		Os07g0599600	86.6394	1233.18	-3.83128	4.62635e-15	down		Os06g0673700	6.48475	0.319046	4.14008	1	up		Os11g0164900	386.35	12.4664	4.95093	3.07856e-05	up		Os06g0625500	525.307	1273.04	-1.277	0.625718	down
	Os01g0942300	472.879	140.014	333.515	3.13699	6.49796	23.0781	109.544	63.2624	30.8702	10.445	1.84037	2.78767		Os07g0538350	128.273	8.43746	3.91786	4.70808e-15	up		Os03g0192500	2361.79	1056.25	1.16112	0.242355	up		Os06g0683950	22.7299	251.39	-3.46454	3.0861e-05	down		Os07g0260400	81.1607	32.1128	1.34142	0.625718	up
	Os09g0439500	154.775	79.9847	117.604	41.4458	51.1245	42.3401	146.904	72.4122	50.3448	36.1224	2.09722	133.666		Os07g0599700	40.0291	1695.32	-5.40474	4.79048e-15	down		Os12g0210800	827.82	1648.32	-0.99361	0.242402	down		Os12g0530100	58.8777	4130.38	-6.13247	3.09166e-05	down		Os01g0664500	211.35	501.807	-1.24929	0.625718	down
	Os11g0433900	136.095	103.175	110.7	101.157	79.0313	95.7765	73.8392	123.042	130.743	65.9664	278.179	112.365		Os06g0153100	2.62826	134.884	-5.6931	4.96343e-15	down		Os06g0717200	260.593	372.352	-0.515033	0.242402	down		Os01g0971000	6040.09	2174.35	1.47406	3.09935e-05	up		Os01g0740700	1.05876	8.24875	-3.00849	0.625718	down
	Os05g0539700	91.1382	86.1351	92.001	127.38	118.389	103.571	102.573	99.9065	114.512	133.804	162.881	114.791		Os06g0693200	51.1482	859.073	-4.07049	5.00993e-15	down		Os03g0255500	436.148	185.146	1.23654	0.242402	up		Os04g0663100	1519.31	8647.61	-2.50865	3.09935e-05	down		Os01g0557500	155.299	311.397	-1.00446	0.625718	down
	Os02g0606200	17.7136	22.5464	25.1761	36.6822	131.431	22.302	35.1446	18.793	15.9268	254.13	6.49884	39.6895		Os02g0706900	4.17632	293.636	-6.12934	5.03154e-15	down		Os03g0192700	258.045	121.445	1.08641	0.242402	up		Os07g0502900	32.6259	325.74	-3.31206	3.11678e-05	down		Os10g0531900	33.7652	13.424	1.33258	0.625718	up
	Os06g0536800	83.5807	56.7873	81.9925	93.9855	109.04	45.1431	134.108	100.758	83.0769	218.884	52.8993	92.2705		Os11g0645400	1116.5	15482.2	-3.79349	5.03999e-15	down		Os03g0392300	297.57	441.785	-0.57054	0.242402	down		Os02g0518100	380.457	1625.17	-2.09438	3.11678e-05	down		novel.1040	483.121	214.592	1.17041	0.625718	up
	Os04g0619800	161.882	355.561	240.926	0.761574	0.32865	2.10464	19.8847	579.432	205.757	3.43171	0.190543	4.0042		Os01g0124650	132.236	1.74909	6.27115	5.39626e-15	up		Os03g0700700	273.833	604.421	-1.14218	0.243031	down		Os01g0159250	18.7118	726.384	-5.27449	3.11858e-05	down		Os05g0179900	12.4418	0.646058	4.25141	0.626198	up
	Os08g0540300	69.2666	65.2299	70.0253	121.493	161.82	90.676	99.9428	93.7507	96.4053	241.401	93.4052	83.2831		Os08g0498600	173.706	7.83127	4.47036	5.56586e-15	up		novel.239	11.9463	0	5.98648	0.243031	up		Os02g0756100	55.1143	284.567	-2.36054	3.15589e-05	down		Os12g0567500	9.56637	27.476	-1.51787	0.626198	down
	Os02g0229000	134.974	87.037	107.657	92.4558	55.8066	83.2242	91.7945	118.469	109.44	48.895	214.883	128.59		Os08g0205800	1877.87	73.6944	4.67103	6.05589e-15	up		Os03g0201500	10.4908	41.8705	-1.99143	0.243031	down		Os12g0538700	488.225	98.251	2.31348	3.16026e-05	up		Os03g0279600	1505.93	895.149	0.750412	0.626198	up
	Os10g0564300	142.551	107.107	121.82	95.8157	73.2549	86.4723	85.8734	128.217	109.288	55.9935	189.628	98.9961		Os06g0158900	194.706	1471.39	-2.91819	6.28574e-15	down		Os05g0269200	29.8521	10.3021	1.52167	0.243031	up		Os01g0136300	17.7441	260.179	-3.85463	3.26956e-05	down		Os08g0137800	52.2683	8.19571	2.67426	0.626588	up
	Os03g0115200	91.7887	59.7574	73.3225	108.16	70.2229	53.2621	128.811	103.849	103.198	103.268	161.668	120.653		Os07g0142200	26.6768	1207.93	-5.49939	6.33494e-15	down		Os04g0655600	1608.69	1218.82	0.400368	0.243031	up		Os02g0695200	1.1194	31.779	-4.68156	3.30569e-05	down		novel.789	11.3844	0	5.96632	0.626588	up
	Os06g0103500	155.223	106.131	133.971	100.373	128.679	166.843	81.9159	85.9294	86.8414	86.1848	113.887	61.9381		Os01g0220400	1392.43	476.908	1.54517	6.71471e-15	up		Os03g0111200	2950.31	6884.14	-1.22241	0.243769	down		Os02g0735200	2856.26	9761.36	-1.77291	3.34582e-05	down		Os01g0713200	226.64	590.134	-1.37941	0.626588	down
	Os01g0220400	50.5601	66.5822	54.6214	161.189	160.125	170.661	71.4582	61.4535	96.072	123.044	172.736	61.3326		Os01g0799900	1002.51	2699.25	-1.429	6.98424e-15	down		Os08g0235400	57.3226	26.7639	1.09751	0.243769	up		Os01g0786800	220.755	66.7639	1.72518	3.34582e-05	up		Os02g0159700	463.108	285.517	0.697109	0.626588	up
	Os07g0185900	29.7856	37.4613	25.9938	64.2969	223.075	144.055	14.7466	21.1649	17.9036	14.3143	49.08	24.4326		Os02g0727700	99.8783	338.592	-1.76192	7.08337e-15	down		Os12g0538600	23.8334	2.02613	3.55138	0.243899	up		Os06g0691200	1.15544	59.7821	-5.60474	3.36636e-05	down		Os07g0208900	45.0866	9.50522	2.25141	0.627734	up
	Os02g0826400	81.5034	69.4067	73.3378	111.503	137.789	112.69	85.5532	81.7239	90.6511	164.803	122.871	87.3716		Os09g0431750	45.2616	474.275	-3.38797	7.09083e-15	down		Os07g0174700	9.90869	25.0143	-1.33684	0.243899	down		Os09g0414900	0	28.5273	-7.32126	3.38226e-05	down		Os02g0504700	22.3466	86.9714	-1.96197	0.627734	down
	Os03g0559700	67.5638	64.3544	48.2599	112.134	115.54	115.446	182.68	45.3934	77.2763	117.526	129.942	82.0325		Os01g0816400	2714.74	8843.23	-1.70374	7.24362e-15	down		Os12g0502000	1985.12	3607.18	-0.861676	0.244462	down		Os02g0556000	0.270842	39.2811	-6.81897	3.39235e-05	down		Os12g0567700	6644	3644.36	0.866368	0.627734	up
	Os06g0707200	201.282	157.7	225.732	21.5531	7.41804	20.286	159.217	147.137	69.812	15.6802	9.67842	113.011		Os07g0524200	0.341163	638.087	-10.8355	7.37257e-15	down		Os10g0558700	227.786	77.5785	1.55391	0.245839	up		Os01g0695300	573.92	82.3579	2.80117	3.43492e-05	up		Os07g0103100	586.349	1135.67	-0.952943	0.628432	down
	Os08g0562700	104.267	91.2098	103.634	108.101	119.359	114.443	116.533	94.6855	91.4217	120.542	97.2851	115.318		novel.1597	1307.14	17.3247	6.23298	7.41357e-15	up		Os07g0680600	441.313	81.0193	2.44546	0.246269	up		Os01g0134700	437.546	23.9448	4.18974	3.47001e-05	up		Os01g0623000	0	12.5236	-6.07792	0.628432	down
	Os07g0469100	125.378	98.5559	127.154	96.5383	93.7947	142.701	103.685	84.6644	72.8915	51.2361	70.2264	152.644		Os10g0558750	718.129	87.7103	3.03201	7.46328e-15	up		Os10g0474800	636.642	1645.5	-1.36983	0.24628	down		Os06g0106800	1268.88	5809.97	-2.19499	3.48143e-05	down		Os02g0661900	1669.75	899.284	0.892707	0.628432	up
	Os11g0528500	138.384	84.3329	107.941	24.0052	21.3576	28.0178	129.989	75.2941	56.8901	29.1794	7.53946	91.0583		Os05g0543600	269.61	1742.44	-2.69249	7.52499e-15	down		Os09g0286600	401.729	753.542	-0.907261	0.246447	down		Os01g0651350	17.0901	657.512	-5.26413	3.48397e-05	down		Os01g0226200	139.131	252.013	-0.858275	0.628432	down
	Os05g0295300	162.971	92.6373	104.593	49.3395	113.131	80.8493	97.0592	105.132	86.5778	40.8305	146.786	85.6951		Os03g0576600	3.87948	124.053	-4.99549	8.23373e-15	down		Os11g0248200	127.47	73.0568	0.802875	0.246447	up		Os06g0117500	23.7328	143.01	-2.59785	3.4853e-05	down		Os10g0529400	1.38012	11.6573	-3.09725	0.628432	down
	Os06g0132400	258.619	124.714	180.117	41.0178	32.8056	54.2842	132.928	106.026	61.8242	8.50801	3.64889	123.424		Os08g0557600	2928.15	385.126	2.92618	8.30526e-15	up		Os03g0713600	410.555	900.878	-1.13391	0.246447	down		Os02g0199666	963.977	208.074	2.21151	3.4853e-05	up		Os09g0264400	1.05876	16.7402	-4.01049	0.628432	down
	Os06g0701400	146.173	127.727	129.995	80.7383	78.7067	89.4335	78.683	121.651	115.941	48.1154	186.677	92.3841		Os05g0595100	1580.12	170.028	3.21494	8.30526e-15	up		Os12g0154000	1103.16	1995.36	-0.855047	0.246947	down		Os03g0748100	5.68768	444.344	-6.25486	3.52861e-05	down		Os06g0474200	832.633	537.796	0.630702	0.63144	up
	Os03g0780400	89.0073	172.867	130.081	100.026	111.852	164.429	55.4024	134.151	127.279	55.5728	177.571	65.2939		Os09g0128400	2950.21	558.972	2.4001	8.44254e-15	up		Os11g0598300	166.953	90.032	0.890065	0.247176	up		Os12g0238100	466.683	1151.85	-1.30305	3.52929e-05	down		Os12g0563600	3654.56	803.718	2.18483	0.63144	up
	Os01g0124000	0	0	0.131673	107.696	171.69	53.8773	0	0	0.0570004	0.604813	2.7621	62.1499		Os03g0168200	829.832	103.225	3.00499	8.47186e-15	up		Os06g0214300	75.0193	217.097	-1.53124	0.247176	down		Os02g0816700	59.279	194.636	-1.71854	3.55489e-05	down		novel.1058	0	6.40117	-5.10779	1	down
	Os04g0119400	120.193	75.0287	102.167	81.111	155.438	71.1637	69.7647	111.821	98.5358	79.0735	189.274	87.2503		Os03g0122100	32.0328	637.402	-4.318	8.50927e-15	down		Os08g0453200	3221.12	2068.62	0.638913	0.247187	up		Os09g0460100	138.539	1159.45	-3.06196	3.59274e-05	down		Os03g0745600	5.76595	32.9985	-2.49302	0.63147	down
	Os01g0952000	315.638	343.972	665.396	1.1461	1.18702	0.422308	56.326	266.063	141.519	0.245925	0.0955836	0.806294		Os03g0701200	14904.1	949.589	3.97238	8.54728e-15	up		Os01g0715400	1906.65	1250.23	0.608786	0.247285	up		Os03g0301600	0.613752	41.7254	-6.037	3.59933e-05	down		Os09g0466400	4.14007	27.0661	-2.67192	0.632474	down
	Os08g0242700	90.3381	69.2295	72.8024	85.9196	107.922	74.1697	108.797	61.3366	54.6387	58.7485	65.9174	173.406		Os02g0767200	1164.52	217.986	2.41688	8.69581e-15	up		Os08g0440100	731.737	1278.56	-0.805418	0.247285	down		Os07g0129300	38.2276	0	7.65516	3.68527e-05	up		Os10g0466800	670.577	265.532	1.33683	0.632474	up
	Os02g0465000	93.6569	79.9907	82.0292	104.384	119.219	76.4314	141.322	94.2724	92.9577	167.679	86.6399	118.972		Os04g0583000	376.839	18.7082	4.33749	8.69581e-15	up		Os07g0526600	188.957	0.638091	8.19108	0.247285	up		Os08g0564700	102.958	671.262	-2.70139	3.7046e-05	down		Os07g0175600	49.1712	136.769	-1.47297	0.632818	down
	Os03g0111200	308.339	334.885	526.244	16.1711	1.01993	17.532	91.3403	277.273	128.997	12.1447	0.726194	29.2473		Os03g0713100	125.691	655.831	-2.38466	8.73248e-15	down		Os01g0134700	134.419	23.6791	2.50352	0.247285	up		Os05g0465000	187.076	12.596	3.89764	3.72704e-05	up		Os06g0678800	19.1494	0.973435	4.29818	0.632818	up
	Os11g0592000	0.33816	0.458579	0.161269	364.782	202.906	146.125	0.53836	2.32383	0.698121	5.64825	3.4549	0.830854		Os04g0553650	0.326984	430.611	-10.2679	8.9102e-15	down		Os01g0389200	13.0448	0.707446	4.23591	0.247285	up		Os07g0565800	0	962.704	-12.396	3.73269e-05	down		Os03g0340001	783.257	446.533	0.810469	0.632818	up
	Os06g0128700	45.136	25.9746	32.2986	36.4954	19.5175	35.3927	187.471	16.398	19.3065	51.3579	10.6062	83.8309		Os01g0185900	283.263	3.6337	6.26226	9.09952e-15	up		Os04g0472400	268.801	192.138	0.484832	0.247285	up		Os01g0144000	329.643	1156.12	-1.80922	3.73511e-05	down		Os01g0858350	983.047	402.323	1.28857	0.632818	up
	Os05g0550000	50.5399	35.5879	52.3927	81.9171	110.821	73.7557	89.1868	45.8509	59.3687	211.638	152.494	44.7708		Os02g0830700	0	177.549	-9.95121	9.10188e-15	down		Os01g0952000	2985	8463.79	-1.50357	0.247379	down		Os05g0165200	1.83423	31.29	-4.05105	3.7566e-05	down		Os07g0558300	28.9432	3.28333	3.14419	0.634118	up
	Os08g0276100	96.664	59.3791	68.991	20.6369	13.8281	20.6694	136.722	59.9783	37.1803	2.81792	2.72246	126.01		Os02g0708400	1144.5	7931.02	-2.79277	9.47866e-15	down		Os05g0397300	520.819	343.111	0.601783	0.247387	up		Os04g0599900	1470.31	3432.71	-1.22291	3.78818e-05	down		Os02g0603700	8.71584	0.985955	3.13718	0.634944	up
	Os10g0509100	44.6486	79.1171	71.1139	217.348	197.917	159.56	68.0898	71.1375	123.59	158.373	270.802	186.812		Os01g0647200	217.068	5.06775	5.41388	9.56576e-15	up		Os06g0688100	7595.55	5647.69	0.427539	0.247445	up		Os03g0161100	24.2592	654.935	-4.74448	3.78818e-05	down		novel.960	47.0586	105.691	-1.16956	0.635213	down
	Os08g0546700	273.121	225.651	314.501	48.3229	30.1122	43.891	130.219	210.741	148.732	24.5742	45.0159	117.41		Os05g0227600	7279.43	48485.4	-2.73564	9.8526e-15	down		Os09g0458800	115.246	48.1609	1.26065	0.248275	up		Os10g0536700	2.33988	43.684	-4.15471	3.82795e-05	down		Os08g0200100	55.4106	262.822	-2.24233	0.635213	down
	Os01g0117900	78.4851	97.5926	120.979	134.499	79.5741	71.6075	105.2	112.503	99.0127	95.1173	36.8269	133.297		Os11g0170200	160.528	1486.72	-3.21082	1.00598e-14	down		Os01g0389700	180.977	23.6121	2.93697	0.248275	up		Os07g0485000	7.50644	47.5281	-2.67969	3.82795e-05	down		Os01g0865100	456.968	830.184	-0.861597	0.635213	down
	Os11g0289700	61.3575	26.6828	28.359	208.361	293.782	343.812	125.841	22.9414	39.8494	159	19.6131	112.058		Os12g0111800	214.205	19.0905	3.49694	1.06499e-14	up		Os01g0802200	29.3141	11.8154	1.30388	0.248275	up		Os08g0482600	312.698	11.8544	4.72344	3.8387e-05	up		Os01g0150950	25.3334	73.3459	-1.52426	0.635213	down
	Os10g0564900	72.3862	67.0155	71.63	128.432	192.601	88.2925	112.842	89.9656	87.127	277.321	128.751	105.384		Os05g0140100	208.411	7082.78	-5.08672	1.06526e-14	down		Os02g0806350	809.58	1402.89	-0.793228	0.248538	down		Os05g0180300	102.997	1130.05	-3.45761	3.85616e-05	down		Os10g0563900	14.3111	121.323	-3.08164	0.635213	down
	Os02g0525100	99.5168	157.918	130.405	109.571	82.1718	98.9996	73.2312	210.648	155.611	100.866	191.544	91.0631		Os01g0208600	1661.98	4922.16	-1.56626	1.13528e-14	down		Os03g0275500	3003.56	4136.26	-0.461638	0.248718	down		Os04g0677400	24.1799	206.47	-3.10772	3.86384e-05	down		Os07g0120300	8.24276	45.8404	-2.4723	0.636103	down
	Os02g0182800	100.598	94.5262	93.3073	105.153	101.892	111.108	96.3989	100.799	84.1986	97.1259	95.0863	103.02		Os01g0723400	24691.1	7576.56	1.70433	1.17481e-14	up		Os06g0186700	179.543	267.971	-0.578023	0.249239	down		Os07g0641200	169.094	621.454	-1.8752	3.88317e-05	down		Os07g0674400	365.827	755.669	-1.04615	0.638965	down
	Os10g0320400	139.466	147.679	149.544	74.4397	75.9957	99.1642	90.771	131.265	96.6994	57.8447	93.9969	84.1054		Os05g0574400	1204.59	4260.92	-1.8227	1.20857e-14	down		Os03g0163100	57.4921	30.5799	0.908522	0.249239	up		Os04g0565900	2.51303	35.7127	-3.81468	3.9033e-05	down		Os02g0494400	246.973	72.4387	1.76782	0.638965	up
	Os06g0714100	125.72	148.306	136.227	72.4422	84.6642	91.3304	79.167	131.123	95.7904	78.7281	93.6679	72.855		Os07g0142500	2.22506	470.606	-7.70955	1.22082e-14	down		Os08g0546700	3751.44	6172.62	-0.718422	0.249239	down		Os10g0492900	6986.11	126.501	5.78721	3.91163e-05	up		Os04g0553800	2468.01	1503.69	0.714959	0.638965	up
	Os03g0786100	68.0014	69.8205	48.0877	97.0358	71.7806	102.87	92.9206	48.6992	64.9197	40.2114	83.8265	202.581		Os10g0359500	916.704	334.226	1.45618	1.25004e-14	up		Os11g0159000	633.669	447.242	0.503329	0.249239	up		Os08g0441100	49.51	693.527	-3.80103	4.05924e-05	down		Os09g0530200	89.0108	47.3169	0.908885	0.638965	up
	Os01g0720700	16.3537	14.7849	10.4579	30.5129	252.981	37.3995	17.9206	18.7305	33.1479	369.431	64.0799	25.2887		Os03g0233000	337.613	4.3412	6.26855	1.26069e-14	up		Os04g0514800	355.636	645.236	-0.859788	0.249528	down		Os06g0564100	0.94964	43.5862	-5.51763	4.08723e-05	down		Os03g0366000	123.129	51.6089	1.25847	0.640491	up
	Os09g0394900	109.415	120.006	119.961	120.83	124.675	145.537	117.764	107.259	96.6276	102.719	92.6613	104.887		Os06g0564700	542.075	57.9677	3.22149	1.31189e-14	up		Os12g0559200	2644.98	1311.78	1.0118	0.249618	up		Os12g0163700	3.9289	205.342	-5.66706	4.10188e-05	down		Os07g0542600	107.963	28.0803	1.9432	0.64138	up
	Os11g0696600	98.4326	74.1145	84.2967	100.844	80.7708	69.4084	129.88	79.2894	80.2692	84.878	109.76	164.603		Os01g0946700	2029.38	27.5253	6.20366	1.31664e-14	up		Os06g0170500	1008.26	729.814	0.466429	0.249618	up		Os11g0671100	562.532	224.675	1.32379	4.11703e-05	up		Os12g0288801	66.2271	32.2545	1.04044	0.641728	up
	Os01g0188900	138.892	64.8864	102.47	86.4432	41.5617	43.679	194.5	84.3888	47.8585	51.0604	31.1252	200.522		Os02g0828500	35.9805	221.801	-2.62718	1.43338e-14	down		Os02g0596300	14.5051	88.7201	-2.6136	0.249618	down		Os01g0795600	84.3909	0.346134	7.83298	4.17348e-05	up		novel.747	20.7202	63.4556	-1.61442	0.641728	down
	Os02g0749300	83.6427	51.2931	79.9113	52.4504	52.5652	53.8787	129.057	73.536	63.5163	78.7056	80.416	61.3046		Os05g0108400	6.14708	120.239	-4.28768	1.45398e-14	down		Os07g0416900	14.0119	0.319046	5.25542	0.249618	up		Os07g0582400	107.907	2.69189	5.31558	4.22978e-05	up		novel.1043	236.051	95.9762	1.29826	0.641728	up
	Os10g0442600	120.584	129.986	128.892	76.4175	90.0621	115.228	76.7369	109.101	97.6734	76.056	117.875	76.1853		Os05g0513900	492.212	73.2125	2.74669	1.46053e-14	up		Os02g0518000	329.644	161.218	1.03191	0.24985	up		Os11g0300600	10.5781	213.458	-4.37077	4.23662e-05	down		Os07g0523500	6.69235	40.8846	-2.60058	0.641728	down
	Os09g0373000	105.636	108.435	103.817	84.3292	106.326	135.129	85.5895	90.8255	77.1619	63.4745	91.4999	76.0477		Os03g0712400	273.866	693.347	-1.34042	1.5225e-14	down		Os03g0685300	138.739	454.911	-1.71313	0.24985	down		Os04g0465600	52.4457	7311.79	-7.12035	4.24686e-05	down		Os02g0184700	6.55947	36.0519	-2.44055	0.64247	down
	Os02g0698000	82.2754	52.7508	79.348	66.0334	76.3932	83.3659	116.508	49.2318	32.6159	26.4992	18.357	197.187		Os10g0419400	426.122	22.953	4.21162	1.55917e-14	up		Os01g0282800	361.121	1012.57	-1.48766	0.249855	down		Os12g0245800	3.49532	52.8182	-3.85476	4.24686e-05	down		novel.1638	380.49	99.8613	1.92864	0.643638	up
	Os05g0135700	185.877	178.989	184.172	56.02	49.9944	83.0989	134.195	109.688	159.844	34.5931	103.97	219.785		Os07g0691600	164.548	1.3688	6.91362	1.59775e-14	up		Os05g0558400	1497.87	2099.06	-0.486648	0.249952	down		Os01g0110200	36.5738	3577.16	-6.60773	4.24894e-05	down		Os06g0613600	41.306	109.42	-1.39748	0.643638	down
	Os05g0539400	169.179	113.806	163.776	87.8159	81.0252	62.1451	126.184	120.49	80.6216	187.396	55.4799	59.1505		Os11g0523700	14.4944	259.52	-4.15968	1.59925e-14	down		Os06g0130000	942.907	723.485	0.3821	0.249952	up		Os05g0247800	81.5383	0	8.74529	4.32443e-05	up		novel.1036	3.3841	30.0316	-3.13113	0.643916	down
	Os06g0643300	103.927	115.846	107.568	100.219	121.255	122.544	85.5588	94.3356	98.7423	104.885	126.356	89.6631		Os07g0600700	149.008	4809.79	-5.01246	1.60322e-14	down		novel.1630	59.8143	116.728	-0.964657	0.250814	down		Os10g0363300	3944.69	22435.9	-2.50779	4.40954e-05	down		Os01g0217500	1979.78	4321.97	-1.12612	0.644522	down
	Os05g0135800	109.892	129.436	128.531	94.3113	111.764	109.634	91.628	117.073	101.795	95.4779	122.396	105.151		Os07g0567400	159.542	719.835	-2.1733	1.63648e-14	down		Os12g0566300	2279.61	3878.73	-0.76677	0.251005	down		Os03g0400200	5.26087	51.5165	-3.27454	4.45673e-05	down		Os02g0724500	19.0575	42.7177	-1.16174	0.644522	down
	Os02g0708400	193.239	121.96	197.25	27.8133	15.2816	29.8077	248.19	146.232	57.8444	87.3111	4.10618	71.8695		Os03g0815100	5235.66	813.814	2.6855	1.65395e-14	up		Os12g0577200	765.691	1705.56	-1.15556	0.251589	down		Os01g0323000	293.454	3569.71	-3.6044	4.48019e-05	down		Os05g0407550	2.96819	11.5147	-1.94975	0.644522	down
	Os06g0479200	100.621	82.5465	94.9745	97.1275	119.072	76.5899	118.636	97.3071	88.7679	125.811	70.231	106.233		Os10g0503600	41.8606	392.056	-3.22498	1.66467e-14	down		Os02g0743100	65.0612	114.621	-0.816081	0.251973	down		Os02g0730400	20.1369	147.782	-2.86922	4.48019e-05	down		Os02g0606000	1093.95	672.023	0.703072	0.644522	up
	Os01g0895600	59.5721	75.8969	59.3401	102.439	111.9	129.272	76.0519	72.1115	117.617	70.2638	152.789	84.0268		Os04g0690500	45.3877	462.068	-3.35115	1.70142e-14	down		Os05g0356800	137.459	257.304	-0.904702	0.252726	down		Os01g0382400	631.05	21.4452	4.87913	4.49033e-05	up		Os09g0129800	3.74326	24.0372	-2.66239	0.644522	down
	Os01g0316800	106.329	135.353	112.535	99.4921	94.3713	111.685	69.9856	130.297	85.0246	67.2372	161.76	75.7826		Os10g0456600	162.939	574.541	-1.81751	1.70294e-14	down		Os12g0182500	262.303	454.427	-0.79329	0.252726	down		Os02g0596300	0.884594	89.8918	-6.59712	4.50179e-05	down		Os02g0601000	5.72842	0.339897	4.01839	1	up
	Os02g0794400	128.668	78.0539	104.253	65.1251	45.0709	49.8212	140.436	86.0285	66.4393	45.5319	44.3716	118.275		Os05g0553400	1013.1	117.369	3.10746	1.83508e-14	up		Os12g0626400	57.3643	112.32	-0.971478	0.252726	down		Os03g0111200	250.529	6944.54	-4.79244	4.51285e-05	down		Os10g0543400	15.4633	77.8003	-2.32562	0.644522	down
	Os06g0175500	152.915	154.563	182.252	74.724	93.4463	115.307	70.4826	114.082	108.646	42.366	83.138	53.7992		Os09g0444500	9.62509	130.342	-3.75151	1.89124e-14	down		Os10g0484300	160.311	245.462	-0.615552	0.252811	down		Os10g0569400	1080.94	77.0452	3.81077	4.55071e-05	up		Os01g0156300	0.699605	7.24732	-3.42365	0.645154	down
	Os02g0121100	98.9862	112.736	111.762	103.981	116.365	115.233	93.9415	110.527	103.826	133.024	139.291	79.3909		Os01g0706600	844.34	50.2776	4.06914	1.9162e-14	up		Os03g0400200	14.6956	51.0171	-1.80066	0.252827	down		Os06g0216700	72.8282	447.755	-2.61459	4.55103e-05	down		Os02g0554100	712.511	1606.75	-1.17265	0.645154	down
	Os05g0183100	59.7956	100.221	126.867	189.09	168.413	233.817	77.7319	83.0198	386.503	174.473	422.897	84.4071		Os01g0938400	118.082	420.588	-1.83197	1.94929e-14	down		Os02g0121200	295.571	200.998	0.556649	0.253006	up		Os01g0574800	372.642	2131.63	-2.51633	4.5933e-05	down		Os04g0456300	0	4.65926	-4.6498	1	down
	Os07g0109500	125.918	94.2288	114.824	80.1866	62.5273	84.8066	85.4829	94.4999	106.325	52.216	191.917	111.756		Os07g0526400	5227.55	60.4184	6.43305	2.05528e-14	up		Os03g0655100	2.94953	18.658	-2.67016	0.253133	down		Os01g0860400	45.0441	241.606	-2.42357	4.6926e-05	down		Os02g0774100	1264.36	708.723	0.834977	0.646346	up
	Os01g0167500	140.29	150.997	181.292	84.6087	85.503	92.5155	131.004	144.292	125.599	111.572	61.0331	130.504		Os06g0335500	4271.08	24124.2	-2.49779	2.05632e-14	down		Os06g0581300	43.6362	88.919	-1.02966	0.253241	down		Os02g0186500	325.717	3397.8	-3.38185	4.69562e-05	down		Os05g0319100	36.5994	177.876	-2.27513	0.646346	down
	Os02g0129700	32.3973	36.0774	37.6974	141.178	194.886	216.602	31.5283	36.7235	50.0907	92.8215	32.9102	49.7202		Os01g0842500	4.07978	4894.86	-10.2409	2.1146e-14	down		Os02g0117700	4.45821	14.9821	-1.74379	0.253664	down		Os12g0555300	72.197	2.10838	5.11306	4.79081e-05	up		Os07g0170000	0.321356	5.26967	-3.86676	1	down
	Os04g0390100	178.328	128.42	175.105	23.0884	17.5692	17.6868	115.169	162.581	76.3193	47.9323	12.2248	22.9635		Os05g0475300	1798.54	508.478	1.82204	2.16524e-14	up		Os01g0153800	8.80233	1.02649	3.09917	1	up		Os04g0484900	575.668	231.021	1.31695	4.87548e-05	up		Os12g0435200	0.567112	13.539	-4.46805	0.647968	down
	Os06g0233400	85.4109	88.4972	86.6748	99.1297	111.586	104.141	85.2518	101.418	104.714	133.079	121.684	92.9083		Os06g0474500	0.614964	375.836	-9.18603	2.24995e-14	down		Os01g0623900	21.596	46.1299	-1.10027	0.254059	down		Os12g0538600	115.701	2.05413	5.81307	4.87548e-05	up		Os03g0217000	813.407	1560.9	-0.941	0.647968	down
	Os01g0106300	246.139	144.076	248.348	8.18828	0.530037	14.7558	102.338	58.656	62.7992	2.85512	0.0426808	89.5535		Os05g0583000	527.242	1.32462	8.61102	2.28289e-14	up		Os09g0524500	245.229	144.459	0.763547	0.254137	up		Os10g0391400	98.5255	7.10526	3.78956	4.87554e-05	up		Os08g0425500	69.4928	382.094	-2.46217	0.648569	down
	Os05g0419200	57.7935	64.7744	88.7978	61.0954	164.059	74.5853	53.4898	68.8987	53.2797	42.8839	53.8494	76.4793		Os07g0686800	167.93	2.12736	6.34318	2.37903e-14	up		Os06g0662200	796.333	452.355	0.81616	0.254391	up		Os01g0741900	3581.69	380.295	3.23535	4.87883e-05	up		Os02g0684300	244.793	144.278	0.763343	0.648569	up
	Os01g0304000	111.476	104.526	104.461	91.8022	85.3484	105.807	76.4001	106.569	116.756	58.0873	234.093	102.366		Os02g0527200	1429.47	205.951	2.79439	2.41802e-14	up		Os12g0130200	13.3043	1.64221	2.99404	0.254848	up		Os01g0739700	8.21764	79.2437	-3.30358	4.87883e-05	down		Os06g0275800	1409.86	2421.53	-0.780468	0.648569	down
	Os05g0526200	101.225	66.8361	94.5268	113.999	105.861	68.5021	117.908	77.8276	78.9796	171.966	73.5942	96.1455		Os06g0203200	298.681	1536.65	-2.36293	2.42653e-14	down		Os09g0544700	16.6661	53.8161	-1.69267	0.25494	down		Os04g0106500	9.69881	118.342	-3.59402	4.92113e-05	down		novel.232	15.633	0.985955	3.99034	0.648569	up
	Os07g0243150	87.4853	50.4144	88.2462	26.1296	17.7458	25.5695	138.907	63.5512	30.8728	4.54974	2.57214	101.73		Os09g0272600	1448	26.2239	5.78493	2.43058e-14	up		Os09g0106700	518.274	1080.98	-1.06057	0.255267	down		Os09g0449400	106.895	496.28	-2.21988	4.92113e-05	down		Os04g0475600	335.06	791.174	-1.2393	0.648569	down
	Os10g0536100	83.913	79.3792	92.5102	111.548	176.915	125.227	142.725	77.3321	70.4586	125.241	84.4406	138.637		Os09g0480100	38.0247	249.274	-2.71405	2.46358e-14	down		Os02g0760000	74.5081	119.578	-0.681679	0.255461	down		Os03g0288300	1085.59	3218.91	-1.56864	5.00839e-05	down		Os06g0622000	234.984	89.1026	1.39956	0.648569	up
	Os02g0187800	135.186	128.862	144.897	30.804	21.2559	43.6772	176.065	79.5339	53.4715	43.5602	7.40951	129.54		Os01g0880300	162.924	742.365	-2.18728	2.50664e-14	down		Os05g0489600	23708.6	17226.2	0.460815	0.256001	up		Os11g0157400	96.8263	672.421	-2.80102	5.00839e-05	down		Os04g0606200	726.105	311.636	1.22011	0.648707	up
	Os11g0139900	71.7624	70.1445	65.8703	97.3216	131.816	82.9683	91.5518	76.5834	87.5661	196.498	139.448	77.1017		Os02g0671100	1264.66	25.5596	5.63296	2.5432e-14	up		Os10g0490800	28.0616	5.28818	2.39715	0.256484	up		Os03g0116300	82.6498	362.739	-2.12814	5.01506e-05	down		Os01g0757200	304.71	667.908	-1.13134	0.648707	down
	Os10g0503250	36.562	31.9679	42.5353	44.504	141.789	51.5155	41.7783	78.0132	94.0771	10.1845	235.728	24.0063		Os03g0287700	29.7643	170.958	-2.52656	2.59382e-14	down		Os06g0698802	70.7719	33.8384	1.06611	0.256484	up		Os04g0117900	1485.74	88.4907	4.06948	5.02e-05	up		novel.143	13.5019	77.9188	-2.54829	0.648707	down
	Os04g0559700	79.7431	109.431	109.795	62.5191	131.592	74.7885	52.2871	140.549	78.4066	163.283	26.2575	36.8886		Os08g0458200	293.778	25.1839	3.53842	2.59685e-14	up		Os07g0613800	135.633	71.0588	0.93277	0.256484	up		Os12g0634400	1.08337	56.9767	-5.57544	5.03157e-05	down		Os05g0476700	610.46	1317.06	-1.11019	0.648707	down
	Os07g0495100	88.1622	84.4484	95.5343	156.766	139.756	112.734	133.135	95.8048	124.992	195.701	170.128	144.093		Os06g0493100	934.481	31.2886	4.8966	2.60078e-14	up		Os07g0667000	360.155	519.294	-0.528014	0.256484	down		Os09g0461700	32.451	378.626	-3.55367	5.15373e-05	down		Os04g0525200	212.916	508.502	-1.25517	0.648707	down
	Os05g0553700	152.862	183.309	189.368	75.3249	68.8931	84.6831	74.606	179.751	119.219	55.5334	90.187	63.8978		Os01g0288200	0	189.364	-10.0454	2.63827e-14	down		Os12g0600200	220.846	138.926	0.66829	0.256484	up		Os03g0799100	1627.37	5961.72	-1.8733	5.21341e-05	down		Os08g0202300	1026.76	432	1.24878	0.648707	up
	Os09g0441400	108.837	140.254	144.879	43.9932	36.4206	61.1128	96.2212	111.601	99.4704	25.9407	141.505	55.9569		Os06g0174300	480.2	58.9778	3.02412	2.63827e-14	up		Os01g0694800	107.8	51.1407	1.07829	0.256792	up		Os04g0492800	130.358	667.13	-2.35724	5.22533e-05	down		Os03g0682822	5.25534	27.3562	-2.35578	0.648707	down
	Os02g0517531	110.883	91.8311	106.921	86.8168	77.0649	113.876	143.986	117.018	110.122	109.799	43.6174	108.723		Os03g0694000	941.909	106.49	3.14446	2.67504e-14	up		Os09g0437500	12280.4	5783.79	1.08628	0.25685	up		Os09g0414701	71.2464	12.1793	2.53683	5.23608e-05	up		Os03g0153900	132.262	618.729	-2.22606	0.648707	down
	Os03g0826200	61.5203	47.2416	56.7257	16.7736	20.1253	27.8633	69.5911	31.7877	23.0436	9.55849	9.54	66.9535		Os06g0118075	6.46341	125.833	-4.2808	2.68808e-14	down		Os01g0323000	1633.64	3539.9	-1.11565	0.260057	down		Os01g0200400	74.2848	431.061	-2.53321	5.24012e-05	down		Os07g0680900	71.0331	31.7018	1.16047	0.648707	up
	Os03g0243900	149.693	111.264	133.93	29.4525	8.23735	49.7976	162.393	83.6869	51.599	24.2391	0.435294	44.1183		Os06g0133600	83.9601	1042.55	-3.63593	2.71224e-14	down		Os08g0111300	14.097	1.02425	3.7843	0.260625	up		Os04g0107300	59.2961	348.222	-2.54914	5.30672e-05	down		Os12g0532500	199.901	115.668	0.786492	0.650313	up
	Os06g0270900	94.1611	117.048	110.369	170.914	159.988	162.512	128.105	116.854	153.771	119.416	179.412	152.657		Os06g0284200	438.897	2530.93	-2.52798	2.71658e-14	down		Os02g0203700	212.29	115.035	0.8835	0.261119	up		Os02g0797700	860.774	3372.01	-1.96921	5.38651e-05	down		Os06g0727300	19.6793	0.658578	4.90593	0.651008	up
	Os01g0795400	6.28349	14.9978	19.9497	33.3496	160.095	51.3415	11.6699	9.52254	33.485	6.07247	4.99804	13.0838		Os05g0582000	0.326984	339.068	-9.9237	2.79907e-14	down		Os06g0167500	1356.76	899.019	0.593876	0.261272	up		Os07g0667000	166.38	523.286	-1.64993	5.43322e-05	down		Os03g0797800	55.0034	186.231	-1.76403	0.651008	down
	Os09g0442300	63.1095	123.945	42.0268	255.303	181.437	280.265	61.7253	66.6675	107.411	120.118	437.454	141.371		Os12g0115000	1154.52	12979.1	-3.49083	2.80043e-14	down		Os05g0127500	25.7885	4.20442	2.6294	0.261272	up		Os03g0231600	425.659	6.89056	5.94864	5.47056e-05	up		Os06g0183700	980.53	533.847	0.876656	0.651008	up
	Os03g0390000	124.885	105.646	104.801	111.813	80.4321	116.34	77.0898	113.806	136.995	68.1211	235.897	105.059		Os10g0166600	616.864	124.344	2.31087	2.80383e-14	up		Os11g0639300	103.547	241.814	-1.22276	0.261545	down		Os06g0234300	13.5368	143.849	-3.40782	5.56237e-05	down		Os11g0595000	0	11.8733	-6.00019	0.653782	down
	Os03g0160200	100.523	119.661	112.66	108.266	104.947	100.056	95.7915	136.536	109.256	104.753	100.838	102.394		Os09g0548200	5.61365	166.364	-4.90228	2.93103e-14	down		Os11g0562100	8741.91	16280.2	-0.897085	0.261545	down		Os01g0964133	21.6681	167.115	-2.93039	5.6244e-05	down		Os12g0181600	232.527	82.4506	1.49656	0.65626	up
	Os12g0516200	44.6969	194.929	22.6615	365.975	130.839	400.784	6.88959	35.1036	38.0138	35.4559	406.087	159.411		Os11g0107600	18.8436	287.045	-3.9364	3.04883e-14	down		Os01g0316100	2.20416	14.4143	-2.6926	0.261545	down		Os03g0644600	0	23.1195	-7.0142	5.6244e-05	down		Os05g0137200	436.77	775.747	-0.829735	0.65626	down
	Os01g0823300	158.717	124.054	146.565	71.8113	66.4311	90.003	79.0449	110.024	110.859	37.0031	154.448	103.661		Os01g0300900	10.84	402.31	-5.21859	3.13528e-14	down		Os10g0154700	75.5774	222.044	-1.55476	0.261545	down		Os08g0115800	44.3654	229.965	-2.36732	5.78036e-05	down		Os11g0226966	223.825	44.8328	2.31985	0.65626	up
	Os05g0401200	102.151	87.0097	94.0304	88.4429	66.0384	88.7055	120.921	77.2584	80.487	59.7023	69.2055	114.893		Os03g0785800	50.1319	332.082	-2.72893	3.34013e-14	down		Os02g0510300	283.189	195.758	0.5326	0.261657	up		Os05g0555600	2381.5	274.27	3.11827	5.80332e-05	up		Os01g0975300	11068.6	3666.24	1.59408	0.65626	up
	Os03g0341100	120.072	94.9655	97.9305	98.466	74.1288	93.1759	83.8941	97.9683	102.392	57.5251	222.331	116.092		Os01g0860900	1.97076	141.512	-6.1794	3.34501e-14	down		Os03g0168000	36.6063	16.7362	1.12942	0.261714	up		Os04g0608600	443.229	50.9513	3.12145	5.81712e-05	up		Os12g0638900	848.329	1644.06	-0.955055	0.657765	down
	Os02g0722700	76.1982	118.557	109.601	94.2964	118.436	82.1472	73.5777	132.942	114.866	107.173	98.8766	93.4849		Os06g0591200	236.98	7.31158	5.00469	3.37296e-14	up		Os07g0538350	46.6185	8.43701	2.46505	0.261714	up		Os06g0656300	1067.52	3666.47	-1.77965	5.83992e-05	down		Os11g0601950	0	6.0738	-5.03185	1	down
	Os07g0182400	91.4383	92.2855	78.4566	88.0816	55.773	60.6448	112.714	127.974	99.0577	118.074	91.9674	80.9679		Os03g0343400	602.941	1764.95	-1.54931	3.46008e-14	down		Os03g0257500	35.1073	83.8093	-1.25564	0.261714	down		Os02g0596900	121.34	994.598	-3.03215	5.87016e-05	down		Os01g0109432	12.1563	30.4963	-1.3221	0.661411	down
	Os06g0663800	148.114	92.8307	114.297	59.4682	63.4046	59.0703	121.36	78.8568	69.5592	44.9188	39.5252	108.919		Os07g0290200	1186.74	251.336	2.23884	3.54137e-14	up		Os01g0314800	301.837	7.53938	5.32076	0.261714	up		Os09g0492700	438.764	1972.92	-2.17024	5.91671e-05	down		Os12g0190000	903.66	1789.76	-0.985994	0.661411	down
	Os07g0683900	96.0624	120.497	123.299	170.274	91.3873	161.384	148.11	28.6642	127.512	33.4569	23.8111	95.1278		Os08g0386700	334.284	963.012	-1.52709	3.54377e-14	down		Os02g0664100	637.462	462.601	0.46241	0.261862	up		Os08g0560300	32.3552	863.772	-4.73151	6.00713e-05	down		Os01g0738900	268.845	155.606	0.787982	0.663342	up
	Os01g0585300	89.0548	81.2646	104.169	74.4859	125.663	123.233	98.7499	38.9288	40.5882	97.2655	11.7739	111.788		Os06g0291500	138.321	3.43496	5.33808	3.58235e-14	up		Os04g0149400	95.7876	29.8635	1.68176	0.262809	up		Os01g0841700	109.934	3.44298	4.9988	6.05693e-05	up		Os01g0239300	47.0179	21.4224	1.14155	0.663342	up
	Os04g0117100	117.055	139.849	131.703	72.2369	78.8279	102.019	73.5915	124.924	89.5842	78.9191	133.184	67.1291		Os01g0873700	809.531	284.567	1.50796	3.64068e-14	up		Os05g0479800	38.9024	18.3314	1.0822	0.263004	up		Os09g0553200	657.452	3368.05	-2.35612	6.06888e-05	down		Os12g0117100	53.6567	130.821	-1.28968	0.664856	down
	Os01g0720300	109.923	127.109	129.409	56.9105	75.6378	71.8688	71.2384	148.201	84.6352	64.211	74.0685	59.1207		Os05g0528000	160.195	791.298	-2.30551	3.67525e-14	down		Os09g0314900	9.94962	46.4933	-2.22206	0.263004	down		Os06g0564700	301.175	58.4924	2.36163	6.12486e-05	up		Os05g0567100	5615.49	12436	-1.14711	0.664856	down
	Os11g0525600	66.8989	50.3149	53.8553	97.5426	111.5	57.9799	138.999	104.905	76.4758	119.816	45.6444	100.594		Os09g0333000	117.025	6.38426	4.18429	3.71695e-14	up		Os10g0325400	260.538	608.581	-1.22427	0.263004	down		Os04g0591100	3865.48	755.353	2.35542	6.13068e-05	up		Os05g0163900	4.9926	43.3657	-3.16066	0.666649	down
	Os08g0326400	121.708	99.508	108.335	99.2263	74.2838	99.3898	76.5403	126.988	120.825	60.7186	216.516	118.411		Os05g0472700	106.926	385.984	-1.8516	3.73885e-14	down		Os06g0687000	105.182	181.581	-0.786952	0.26338	down		Os02g0530100	451.955	1686.71	-1.89939	6.14782e-05	down		Os08g0485500	24.8025	2.67483	3.22399	0.666649	up
	Os04g0463100	56.8125	38.6749	50.4031	71.7984	168.166	39.9566	84.1738	53.9177	43.7182	213.601	42.5195	117.363		Os06g0257600	0	2084.39	-13.505	3.79262e-14	down		Os02g0820600	406.503	278.489	0.546625	0.26338	up		Os04g0451200	3080.66	282.617	3.44624	6.18044e-05	up		Os10g0561600	22.7455	6.54927	1.79057	0.666983	up
	Os01g0185300	152.817	228.61	235.473	68.4223	41.6995	108.58	83.0977	139.407	85.9083	63.6183	135.509	51.8955		Os11g0140800	791.796	275.968	1.52126	3.86793e-14	up		Os03g0231150	289.264	167.85	0.78605	0.26338	up		Os06g0714600	13.0019	211.204	-4.03184	6.19527e-05	down		Os07g0645300	8.35721	39.539	-2.26046	0.66787	down
	Os04g0432600	97.58	124.997	112.729	81.1085	87.083	109.04	57.9583	97.0447	77.4726	62.909	124.428	51.7542		Os03g0822400	17.9706	411.346	-4.51317	3.88317e-14	down		Os01g0869500	11.8932	27.4087	-1.20863	0.263494	down		Os12g0555500	1087.07	25.2419	5.42568	6.23124e-05	up		Os06g0552900	18.0906	129.362	-2.83172	0.66787	down
	Os03g0736900	24.4906	27.6581	111.286	90.9538	76.9234	101.307	7.54999	143.362	59.8659	19.8729	46.2053	54.6218		Os07g0281800	690.088	173.84	1.98832	3.91045e-14	up		Os06g0255700	1587.93	1204.81	0.39819	0.263555	up		Os06g0539700	2.34327	36.8388	-4.02058	6.23425e-05	down		Os02g0616600	11.8361	46.0547	-1.97482	0.668893	down
	Os06g0133400	21.0232	12.1687	36.3136	85.1722	117.805	94.1508	32.8864	33.8274	139.521	84.9439	195.908	25.1		Os03g0850900	34.8505	1440.35	-5.36953	3.92796e-14	down		Os05g0223000	221.599	495	-1.15913	0.263555	down		Os01g0944700	2234.18	38.7819	5.84773	6.2678e-05	up		Os09g0472200	18.3582	169.601	-3.20651	0.669187	down
	Os01g0266600	124.103	74.2555	98.0248	36.8227	38.8084	39.988	137.03	84.8392	53.3001	43.6148	15.1534	91.151		novel.1817	135.038	1.32665	6.63552	4.00173e-14	up		Os05g0127200	2189.21	1033.2	1.08305	0.263555	up		Os03g0361500	2.75486	38.6395	-3.77362	6.29174e-05	down		Os07g0666600	22.2532	45.5695	-1.04616	0.66974	down
	Os01g0178500	51.5203	56.381	62.0013	114.856	70.7402	81.1556	48.2496	95.0304	115.34	100.673	175.266	59.8466		Os06g0677000	39.8059	547.442	-3.78469	4.03244e-14	down		Os09g0509700	700.043	404.288	0.792398	0.263555	up		Os08g0524400	94.2964	2247.56	-4.57365	6.30222e-05	down		novel.332	19.9089	5.86078	1.7566	0.66974	up
	Os02g0101500	49.9179	42.4538	34.4264	36.2189	30.47	36.4619	89.9001	27.8268	29.9307	5.91451	17.8202	164.047		Os08g0490600	76.2541	1427	-4.22683	4.03904e-14	down		Os05g0558800	605.747	830.934	-0.456297	0.263626	down		Os03g0625800	118.983	22.8636	2.3731	6.31892e-05	up		Os09g0562600	2.91129	15.8474	-2.42791	0.66974	down
	Os08g0250200	110.357	128.111	125.891	70.1669	79.093	89.0949	71.2447	111.927	78.7131	62.2092	87.3589	72.0605		Os05g0394200	1.67746	141.166	-6.43272	4.30867e-14	down		Os01g0113200	50.2945	13.4263	1.90317	0.263626	up		Os04g0415200	182.77	552.04	-1.59752	6.33368e-05	down		novel.488	2.6845	25.2559	-3.2005	0.670499	down
	Os04g0569900	211.746	171.741	192.853	34.4661	20.5102	25.8145	135.175	144.635	73.8256	84.8072	2.79277	62.3654		Os11g0528500	356.671	1581.33	-2.14849	4.34047e-14	down		Os03g0577500	1212.33	1707.2	-0.49407	0.263626	down		Os03g0356596	1.1194	29.7567	-4.58818	6.37355e-05	down		Os02g0234800	2811.82	1520.07	0.887173	0.672204	up
	Os04g0645100	102.551	63.0783	87.725	42.3992	38.7762	34.7112	141.27	62.682	39.6187	23.6292	8.00501	121.575		Os06g0207500	188.506	891.362	-2.24073	4.41229e-14	down		Os04g0684900	1217.2	230.154	2.40271	0.263742	up		Os04g0505200	344.467	18612.4	-5.75612	6.39371e-05	down		Os03g0836300	406.273	133.296	1.60811	0.672631	up
	Os02g0612900	98.1333	86.1026	111.165	70.8391	110.4	52.1427	86.0437	77.4412	54.749	91.3458	15.1197	71.5529		Os05g0322900	3194.1	374.946	3.09046	4.46146e-14	up		novel.350	4.49338	0	4.57494	1	up		Os01g0631100	574.288	3152.46	-2.45598	6.39879e-05	down		Os10g0528900	162.074	17.5208	3.20944	0.672631	up
	Os08g0562100	88.2739	86.008	77.7248	70.882	55.3783	73.6586	107.039	68.3449	68.6149	24.7137	41.4073	122.837		Os04g0474300	1027.82	153.888	2.73806	4.58018e-14	up		Os04g0474800	785.481	1231.22	-0.648467	0.264774	down		Os05g0199100	260.984	1507.41	-2.53038	6.40017e-05	down		Os04g0422300	30.1144	91.3249	-1.59232	0.672631	down
	Os03g0661300	200.612	239.428	274.786	18.1606	5.37853	35.6664	109.226	184.377	51.9897	75.0483	0.307527	35.4715		Os05g0480600	174.53	1518.27	-3.12186	4.74054e-14	down		Os06g0555500	244.127	168.485	0.536014	0.265743	up		Os03g0195300	602.583	3109.76	-2.36684	6.49714e-05	down		Os03g0126450	0	9.06157	-5.6103	0.672631	down
	Os04g0376300	107.426	70.7928	77.2711	56.1738	114.195	89.5607	69.6961	84.2361	64.8729	38.3857	98.0209	73.4697		Os07g0100900	192.713	807.403	-2.06648	4.79648e-14	down		Os01g0663051	5.30804	50.0806	-3.24345	0.265743	down		Os12g0604700	123.214	552.139	-2.16311	6.50707e-05	down		Os10g0352200	0	4.29432	-4.533	1	down
	Os09g0391501	90.5817	67.1245	92.7706	91.0831	96.0355	64.9354	118.204	88.9836	69.1605	141.824	82.5575	100.923		Os04g0583500	272.586	922.509	-1.7591	4.86059e-14	down		Os04g0552000	74.2273	7.41725	3.32126	0.265881	up		Os01g0194300	612.988	123.477	2.312	6.50707e-05	up		Os03g0775600	1093.2	2099.82	-0.942001	0.67279	down
	Os04g0608100	126.519	73.8163	124.153	129.696	186.788	53.2527	110.913	122.538	100.384	234.515	44.9879	89.7117		Os05g0353500	1168.29	6379.43	-2.44892	4.91086e-14	down		Os04g0513900	3.21114	12.815	-2.00098	0.265993	down		Os05g0316800	1293.18	318.427	2.02193	6.65898e-05	up		Os01g0719000	22.4411	72.1385	-1.6792	0.674285	down
	Os04g0408600	201.451	152.149	189.058	30.3428	1.92048	49.4426	205.198	82.6085	54.4884	2.89369	1.4621	153.894		novel.1029	54.7822	1810.8	-5.04724	4.92042e-14	down		Os01g0824900	109.518	290.31	-1.40682	0.266031	down		Os05g0384600	37.132	640.607	-4.1121	6.68724e-05	down		Os10g0522800	246.152	136.286	0.853702	0.674285	up
	Os10g0417800	97.6731	112.392	120.953	116.818	88.2563	111.415	137.448	98.9308	140.087	132.537	163.464	119.257		Os11g0448700	271.627	3728.77	-3.77883	5.05229e-14	down		Os06g0690200	50.123	16.282	1.61604	0.266625	up		Os10g0113900	231.663	59.2859	1.96547	6.69188e-05	up		Os11g0491400	584.219	1428.2	-1.29008	0.674285	down
	Os01g0571700	99.2273	84.6315	88.4295	108.756	84.2379	66.0883	123.906	111.744	109.281	144.704	139.099	149.535		Os01g0897300	98.4675	893.514	-3.18185	5.07757e-14	down		Os06g0101000	1998.07	1549.99	0.366376	0.266625	up		Os02g0173650	22.3743	127.285	-2.51302	6.70281e-05	down		Os02g0154100	32.5194	7.59591	2.10033	0.674431	up
	Os03g0282232	98.4199	87.3912	79.7622	85.3287	75.5604	103.992	102.766	51.4651	78.1679	104.089	108.879	118.195		Os02g0469300	474.234	135.437	1.80896	5.08177e-14	up		Os01g0666600	3.84885	16.133	-2.07083	0.266625	down		Os12g0130200	133.354	1.65807	6.31016	6.72767e-05	up		novel.1714	162.351	53.9761	1.58906	0.67767	up
	Os06g0125132	111.244	114.371	110.864	59.43	59.224	81.1526	72.6305	99.643	68.9585	63.493	71.347	56.5844		Os01g0674400	347.709	16.2197	4.41881	5.32645e-14	up		Os07g0207301	149.161	76.0229	0.973544	0.266625	up		Os05g0244500	174.841	787.691	-2.17279	6.89493e-05	down		Os01g0200000	109.866	222.763	-1.02122	0.681714	down
	Os02g0790500	40.824	25.8312	59.1483	115.294	200.111	134.628	57.7045	68.5491	74.4268	269.432	159.678	71.9382		Os07g0613000	1159.73	199.821	2.53662	5.32645e-14	up		Os12g0582666	5.71316	22.0745	-1.94259	0.266968	down		Os07g0573500	1.76217	47.6644	-4.69295	6.92318e-05	down		Os10g0575900	132.946	38.2999	1.7963	0.681714	up
	Os03g0323600	21.359	39.534	37.1282	154.505	233.628	178.875	45.0706	29.4137	76.3966	123.337	200.896	90.3868		Os03g0323600	1641.31	277.558	2.56323	5.36697e-14	up		Os03g0854100	2928.75	5539.72	-0.919541	0.267003	down		Os02g0138900	2.65014	53.9843	-4.37644	6.99199e-05	down		Os03g0241900	690.804	412.748	0.74288	0.68245	up
	Os02g0718600	183.92	124.366	185.15	5.61977	5.51405	34.8754	61.6766	128.805	21.9157	7.23516	1.77606	19.0997		Os05g0205050	546.176	51.5126	3.40504	5.37291e-14	up		Os04g0552300	335.8	1002.76	-1.57855	0.267003	down		Os06g0538900	900.914	8786.85	-3.28617	6.99199e-05	down		Os08g0480400	5.33199	18.0332	-1.79362	0.68245	down
	Os07g0558500	84.7132	54.3281	76.749	131.645	183.325	173.139	104.969	57.2738	53.9791	155.866	62.8373	158.323		Os04g0474800	4558.57	1230.08	1.88966	5.37587e-14	up		Os11g0448700	1642.59	3742.68	-1.18812	0.267003	down		Os07g0201500	180.551	42.4579	2.08423	6.99916e-05	up		Os06g0569500	37.6581	100.608	-1.41141	0.684142	down
	Os03g0775500	58.2152	64.9602	54.0392	117.084	173.313	114.33	70.6135	65.0513	80.1867	137.168	128.456	90.3775		Os02g0240100	207.804	2.03213	6.66942	5.42622e-14	up		Os06g0153100	38.1009	135.356	-1.82896	0.267579	down		Os05g0592000	30.7902	359.468	-3.55356	7.04303e-05	down		Os02g0616300	53.8685	20.2909	1.40062	0.684524	up
	Os12g0514100	107.285	130.952	120.542	103.989	78.1467	107.862	98.0575	129.956	104.052	70.1735	118.403	87.3751		Os10g0411100	5.08991	139.388	-4.75899	5.5728e-14	down		Os02g0767600	156.179	347.943	-1.1552	0.267941	down		Os01g0661650	0.812526	33.2155	-5.17267	7.06131e-05	down		Os03g0758500	245.311	116.125	1.0776	0.684983	up
	Os12g0605400	92.7566	98.9317	91.0679	101.2	112.128	116.157	85.3741	104.632	94.6929	103.681	106.031	87.6674		Os08g0417000	348.632	6406.42	-4.19939	5.57494e-14	down		Os01g0735900	11.5749	2.69107	2.09256	0.267941	up		Os12g0563400	627.127	284.142	1.14216	7.12099e-05	up		Os05g0410900	300.926	139.27	1.11249	0.684983	up
	Os10g0457600	57.0145	75.8106	67.0318	47.8246	152.573	110.238	40.1486	67.6708	61.7627	19.4717	98.3849	33.7314		Os09g0277800	260.321	1183.28	-2.18407	5.65338e-14	down		Os05g0583000	19.1552	1.32317	3.84159	0.267941	up		Os06g0229400	4.09047	182.658	-5.47147	7.15234e-05	down		Os03g0135550	14.0864	2.34745	2.5875	0.685228	up
	novel.271	74.9178	51.1677	61.2932	102.143	166.075	80.9579	80.9102	76.1814	91.0047	236.747	125.103	85.9633		Os01g0110400	5276.9	631.664	3.06227	5.67261e-14	up		novel.921	61.3499	18.5493	1.73143	0.267941	up		Os11g0492100	52.7883	2.12646	4.65743	7.24119e-05	up		Os04g0654500	1.60678	21.2698	-3.70714	0.685228	down
	Os03g0854600	208.33	106.991	199.184	48.9065	51.5748	49.8673	100.746	122.864	112.499	155.492	66.5775	67.2381		Os03g0588600	7.4674	137.904	-4.20748	5.7513e-14	down		Os01g0738300	422.08	826.562	-0.969702	0.267941	down		Os12g0610250	53.038	8.31125	2.67269	7.25635e-05	up		Os01g0745700	13.0064	0.656666	4.31402	0.685228	up
	Os08g0558000	112.929	99.1804	106.303	96.644	65.8809	88.2579	72.6664	118.8	131.756	58.4963	191.609	96.1919		Os02g0579300	0	148.314	-9.69256	5.89772e-14	down		Os08g0138900	57.0877	14.9786	1.93427	0.268178	up		Os08g0182400	149.027	375.12	-1.32934	7.30498e-05	down		Os10g0130800	72.8911	17.3553	2.06798	0.685455	up
	Os01g0896200	204.566	169.406	241.209	31.3516	7.31407	37.6399	153.392	113.412	58.245	24.6698	3.01607	81.9821		Os06g0118700	1024.08	5264.71	-2.36208	5.94448e-14	down		Os01g0551000	375.514	130.819	1.52087	0.268654	up		Os01g0253900	3059.51	259.187	3.56092	7.3203e-05	up		Os04g0405500	98.8214	159.489	-0.68833	0.686324	down
	Os05g0274900	129.814	110.066	116.413	81.5024	73.8829	84.5233	85.854	103.035	108.97	49.7803	147.915	91.6528		Os03g0286500	1.91758	163.288	-6.39714	5.96658e-14	down		Os11g0603100	0	6.22157	-5.1327	1	down		Os09g0417800	749.75	20.8222	5.1672	7.36967e-05	up		Os10g0406350	123.216	226.189	-0.879989	0.690211	down
	Os06g0109100	119.464	70.2755	104.149	45.8032	78.9686	32.6869	59.2085	113.869	68.6546	370.926	7.27168	44.5441		Os06g0234200	675.929	4337.23	-2.68189	6.00477e-14	down		Os10g0130800	158.653	287.408	-0.857942	0.268654	down		novel.1019	262.494	23.0536	3.50864	7.43844e-05	up		Os09g0274025	20.4931	4.91725	2.06841	0.690873	up
	Os05g0408900	63.5299	71.7273	67.6717	125.075	104.245	187.717	69.2237	43.4163	44.5076	26.3416	39.0505	101.682		Os07g0158800	405.392	124.662	1.70184	6.26615e-14	up		novel.53	74.2406	23.2621	1.67648	0.269052	up		Os01g0532300	117.522	10.0147	3.55439	7.53117e-05	up		Os03g0705800	333.458	136.06	1.29467	0.690873	up
	Os04g0413600	115.084	89.6262	99.1199	79.515	62.7604	84.2314	81.3221	106.665	95.7663	43.3745	171.299	103.881		Os12g0605800	1770.2	220.098	3.00814	6.49029e-14	up		Os08g0187700	1322.67	996.156	0.408896	0.269052	up		Os07g0520600	240.375	3436.65	-3.83717	7.59672e-05	down		Os06g0196700	219.066	486.207	-1.15246	0.690873	down
	Os05g0217700	21.3611	103.971	41.6847	79.5662	32.6066	179.98	64.8112	18.8319	12.5862	0.822029	2.94921	156.95		Os01g0658900	685.487	93.6409	2.8699	6.53599e-14	up		Os03g0815100	2995.42	813.701	1.88019	0.269052	up		Os11g0294400	26.388	274.812	-3.37593	7.71705e-05	down		Os01g0588400	48.0949	204.149	-2.08526	0.690873	down
	Os03g0817800	193.245	151.763	213.158	20.7811	0.998072	17.0613	121.217	138.895	57.4376	4.82263	0.668877	47.4312		Os04g0106500	9.28926	117.25	-3.64765	6.73187e-14	down		Os03g0345100	230.587	145.495	0.664704	0.269052	up		Os03g0741100	1401.45	78.1106	4.16471	7.71705e-05	up		Os02g0644500	638.435	1142.47	-0.839899	0.690873	down
	Os03g0326500	65.6072	89.2506	83.5995	124.041	120.354	122.422	54.8837	78.6028	152.706	132.041	251.36	81.3607		Os03g0183000	5518.76	916.428	2.59005	7.016e-14	up		Os04g0253000	370.453	173.054	1.09868	0.269052	up		Os01g0836600	16.0034	647.033	-5.33497	7.74741e-05	down		Os08g0560000	278.81	500.457	-0.844889	0.690873	down
	Os08g0556900	100.169	145.962	158.081	457.602	74.6922	1607.03	7.12299	101.2	76.6136	35.3569	1.22897	5.91928		Os05g0125300	422.696	24.5919	4.10004	7.018e-14	up		Os05g0576500	462.664	170.42	1.44052	0.269052	up		Os01g0678800	2.477	45.1836	-4.16931	7.80411e-05	down		Os03g0120100	118.874	308.74	-1.37949	0.690873	down
	Os08g0504500	135.295	71.127	115.543	51.448	40.1444	33.7544	124.519	76.4293	60.4285	70.3894	18.8844	91.4378		Os09g0448200	571.455	52.1117	3.45501	7.04011e-14	up		Os05g0147150	112.76	178.907	-0.666404	0.269052	down		Os04g0546800	2638.53	707.705	1.89831	7.81871e-05	up		Os01g0183850	50.2853	13.9258	1.85689	0.690873	up
	Os01g0975300	73.5186	91.8349	30.7872	190.29	90.8239	121.382	22.3186	53.095	134.917	300.595	775.291	112.048		Os05g0391200	387.571	3329.43	-3.10287	7.83293e-14	down		Os07g0619200	1526.51	713.836	1.09656	0.269052	up		Os11g0442380	77.5634	3764.64	-5.59864	7.92429e-05	down		Os10g0501500	2884.66	8474.23	-1.55481	0.690873	down
	Os05g0506300	68.2684	67.5435	76.3635	81.7247	100.847	62.8324	96.2783	80.9749	81.388	187.728	87.2297	82.8362		Os02g0175400	74.2543	732.466	-3.30418	8.10022e-14	down		Os04g0283900	648.41	1172.45	-0.854735	0.269052	down		Os11g0209000	115.813	11.4262	3.34662	7.95223e-05	up		Os07g0579000	267.655	160.162	0.739794	0.690873	up
	Os09g0416800	58.1813	60.7195	62.9824	95.1488	125.322	93.0144	79.5995	71.4762	87.7412	297.153	73.5818	65.1231		Os04g0596400	1179.48	333.485	1.82231	8.41926e-14	up		Os10g0492900	557.623	125.534	2.15109	0.269052	up		Os05g0386201	3.02545	47.6326	-4.09624	7.95223e-05	down		Os08g0243100	154.348	262.427	-0.764579	0.690873	down
	Os10g0478900	146.666	160.886	176.012	49.7922	39.7053	46.5511	98.9738	149.527	112.712	53.5464	48.0074	52.8656		Os10g0405300	2636.2	609.851	2.11165	8.44626e-14	up		Os03g0287750	73.7642	154.564	-1.06782	0.269499	down		Os12g0157700	1.56339	32.7036	-4.36885	7.98624e-05	down		novel.1084	2.38185	16.1449	-2.70808	0.694682	down
	Os08g0179900	67.5173	74.7991	63.1841	136.959	129.219	140.311	76.2747	66.1232	90.0305	116.198	209.251	86.3543		Os05g0472200	294.744	1002.61	-1.76582	8.65085e-14	down		Os11g0138950	4.49445	19.574	-2.12488	0.269499	down		Os08g0486700	3.12315	55.4492	-4.20874	8.00287e-05	down		Os01g0686700	71.8376	18.1238	1.988	0.694682	up
	Os09g0517000	86.0482	30.8859	63.7615	74.2926	151.981	57.9592	114.644	43.7516	32.8458	80.5513	18.3572	154.517		Os03g0260600	1.93708	89.9667	-5.53128	8.77788e-14	down		Os12g0112800	173.614	247.583	-0.511651	0.269499	down		Os02g0525900	2075.55	4495.27	-1.11492	8.0386e-05	down		Os11g0166450	68.4777	29.2752	1.224	0.694682	up
	Os05g0361200	76.9102	67.5789	68.6815	108.853	111.47	74.515	115.445	65.268	78.8347	108.717	104.977	166.559		Os03g0322200	136.103	7.1489	4.24979	8.82162e-14	up		novel.811	805.637	386.175	1.06084	0.269499	up		Os03g0328100	16.7136	84.1107	-2.32814	8.17269e-05	down		Os09g0491852	33.1396	86.4922	-1.37724	0.694682	down
	Os12g0174700	249.376	97.6063	185.315	23.2907	3.5016	40.9028	118.404	53.9122	36.4642	0.362729	6.01522	63.51		Os09g0361200	5.53211	142.667	-4.69161	8.86141e-14	down		novel.1308	175.546	65.3947	1.42596	0.269499	up		Os11g0625900	195.7	7.98067	4.60884	8.32259e-05	up		Os08g0484300	59.189	17.3746	1.77122	0.694682	up
	Os05g0151300	61.3649	91.655	77.5624	137.905	139.803	188.863	59.2902	63.8938	96.7863	84.3666	183.729	58.03		Os03g0641300	43.9529	209.415	-2.25445	8.93186e-14	down		Os05g0568600	372.294	685.439	-0.880372	0.270226	down		Os11g0108650	0	32.0679	-7.48969	8.3636e-05	down		Os12g0548401	118.671	572.7	-2.27113	0.694682	down
	Os03g0310400	57.6546	57.7749	62.1689	100.575	158.815	127.386	67.081	71.3998	78.7828	195.159	98.6908	49.5052		Os11g0138700	4.89232	79.3207	-4.02416	8.9467e-14	down		Os04g0525200	348.924	157.989	1.14276	0.270226	up		Os06g0691400	135.056	460.679	-1.77424	8.41445e-05	down		novel.1828	18.9228	1.97191	3.27095	0.694682	up
	Os07g0571100	89.7616	101.162	105.193	103.575	116.37	106.355	97.8818	115.347	103.957	146.255	78.4826	100.168		Os12g0548401	568.318	2.3492	7.90853	9.25489e-14	up		Os03g0708000	845.284	1503.08	-0.830434	0.27025	down		Os07g0449100	50.2891	218.159	-2.11981	8.51202e-05	down		Os06g0564400	10.9457	1.94878	2.49878	0.697751	up
	Os11g0629400	187.661	213.852	290.727	21.8606	7.92817	17.656	75.6398	153.952	28.15	3.69573	4.19877	40.6186		Os01g0946600	542.456	12.4786	5.43856	9.32694e-14	up		Os03g0103300	3889.27	13740.2	-1.82084	0.270495	down		Os04g0481050	0.407955	29.1908	-6.39245	8.56317e-05	down		Os04g0463300	143.835	75.8035	0.923545	0.697751	up
	Os03g0269100	115.345	69.6231	89.8904	83.925	62.9799	62.6154	143.548	69.8897	70.9529	60.6469	63.1911	103.967		Os11g0133001	117.411	3.65274	4.98244	9.89537e-14	up		Os01g0686000	135.525	209.14	-0.626848	0.270495	down		Os07g0618700	1865.54	599.659	1.63728	8.63491e-05	up		Os01g0934500	42.4245	5.25715	3.01429	0.699049	up
	Os04g0323800	99.8544	75.0143	89.5269	56.3901	177.095	31.3014	98.3242	99.1177	64.1214	448.72	22.4685	79.911		Os11g0183900	774.324	74.0936	3.38379	1.01556e-13	up		Os05g0525900	2234.78	1189.1	0.91035	0.270946	up		Os03g0785800	61.221	335.009	-2.44724	8.67464e-05	down		Os07g0517100	651.968	365.948	0.833898	0.699094	up
	Os01g0615050	0.587955	0.708734	0	16.673	166.12	145.971	0.534881	0.359149	0.242763	3.54184	3.58752	0.444491		Os05g0440000	5.1998	109.007	-4.39024	1.01556e-13	down		Os10g0406800	771.017	547.466	0.494082	0.271238	up		novel.1525	1.76217	36.6717	-4.30899	8.69303e-05	down		Os11g0549635	184.495	91.0747	1.02066	0.700235	up
	Os03g0395900	71.9226	65.4283	74.134	90.7548	133.781	68.5331	93.5045	81.9002	82.0297	196.538	90.4681	100.525		Os03g0196250	21.3468	138.565	-2.69598	1.02819e-13	down		Os11g0236932	12.7932	0.319046	5.12417	0.272356	up		Os01g0850050	0.541684	31.4711	-5.65995	8.69987e-05	down		Os12g0231700	9.35828	1.99504	2.24621	0.700412	up
	Os04g0691100	112.219	123.855	113.154	128.739	126.26	103.183	95.1336	131.053	91.8756	109.487	113.565	88.1477		Os01g0531500	677.409	3255.48	-2.26492	1.04881e-13	down		Os07g0287400	321.394	816.16	-1.34423	0.273972	down		Os09g0476800	2.70842	134.698	-5.56575	8.71052e-05	down		Os03g0723400	1.75837	9.306	-2.44321	0.700412	down
	Os03g0327600	126.018	133.867	114.589	17.0647	15.7276	12.6651	60.0926	128.394	66.7283	30.555	5.12646	46.3013		Os03g0743500	955.321	170.738	2.48445	1.05418e-13	up		Os03g0171600	2331.19	3949.89	-0.7607	0.273972	down		Os03g0255400	4213.21	813.814	2.37202	8.77462e-05	up		Os07g0108100	11.2298	1.00908	3.48923	0.700412	up
	Os05g0159500	173.359	121.8	181.161	42.0923	8.78487	42.1931	191.951	71.8278	33.7569	10.3742	3.71382	93.0886		Os12g0502000	1034.26	3599.63	-1.79922	1.08806e-13	down		Os01g0566500	244.487	902.823	-1.88498	0.273972	down		Os08g0427800	23.0143	217.886	-3.24917	8.77543e-05	down		Os05g0513900	156.807	496.823	-1.66611	0.703347	down
	Os09g0367900	124.653	110.106	125.939	49.735	24.1156	47.9239	127.986	89.6619	112.346	19.3787	51.724	62.2476		Os11g0247300	4970.73	32202.3	-2.69564	1.09224e-13	down		Os05g0562800	56.0498	124.946	-1.15858	0.273972	down		Os05g0440800	188.022	1903.03	-3.33813	8.77543e-05	down		Os05g0408900	2983.35	7276.59	-1.28618	0.703347	down
	Os02g0595400	99.5819	78.2557	80.9534	108.438	95.9758	73.9099	88.1537	99.8064	112.28	160.751	181.503	97.9264		Os07g0175500	9.47716	345.795	-5.19253	1.10592e-13	down		Os12g0605500	1526.87	1037.81	0.557293	0.273972	up		Os10g0554001	35.0953	690.722	-4.30306	8.85796e-05	down		Os07g0164800	36.62	75.7486	-1.04382	0.703347	down
	Os04g0602100	91.5002	64.5824	75.0141	52.4431	52.2917	65.701	141.813	52.8282	43.985	26.5217	14.476	175.965		Os02g0806600	3538.92	7921.55	-1.16249	1.13017e-13	down		Os05g0583500	886.94	686.316	0.370068	0.273972	up		Os08g0535200	0.812526	91.9636	-6.69258	8.92087e-05	down		Os03g0320100	689.189	1737.48	-1.33469	0.703347	down
	Os12g0534000	114.153	92.0835	103.999	52.0327	44.2176	70.4807	118.041	72.5281	71.8415	40.3202	72.4532	107.952		Os10g0389200	614.894	101.013	2.60485	1.15509e-13	up		Os08g0527100	166.649	261.322	-0.648205	0.274582	down		Os12g0528000	103.466	437.455	-2.08508	8.94053e-05	down		Os12g0122000	162.852	39.7724	2.03161	0.703347	up
	Os01g0207400	166.006	139.65	152.102	85.2812	76.4661	55.4537	57.8428	165.202	84.3158	228.997	3.27423	42.8832		Os01g0824800	232.113	18.7174	3.62425	1.19138e-13	up		Os02g0719600	415.62	73.7639	2.49346	0.274708	up		Os05g0513800	12.5119	205.705	-4.02158	8.95508e-05	down		Os01g0878300	493.013	1056.61	-1.09932	0.703347	down
	Os06g0558766	78.8886	72.9802	78.5568	116.582	166.253	82.3064	95.5544	103.969	91.695	312.741	70.5028	88.4089		Os04g0470100	2733.02	548.368	2.31727	1.19938e-13	up		Os05g0342100	3.23161	14.9897	-2.2136	0.274974	down		Os02g0655800	150.435	2609.51	-4.1148	8.97583e-05	down		Os10g0490100	102.574	36.4061	1.49682	0.704036	up
	Os03g0680800	119.366	109.19	121.408	79.6872	79.8591	84.8715	74.4038	102.467	104.06	101.218	78.7134	87.2606		Os07g0538400	130.032	4.02008	4.99989	1.23112e-13	up		Os01g0805600	70.0835	19.6948	1.82972	0.274974	up		Os06g0168700	0	18.276	-6.67653	8.99354e-05	down		Os07g0587300	3.13796	26.6513	-3.06497	0.704135	down
	Os06g0603000	71.1725	56.7873	66.6232	147.173	172.567	288.023	66.0368	45.6101	44.3043	182.339	63.5315	61.1255		Os10g0528100	894.357	39.3726	4.50119	1.25572e-13	up		Os12g0581700	2940.52	2282.14	0.365611	0.274974	up		Os03g0335200	54.3039	0	8.16062	9.06754e-05	up		Os06g0137650	20.4944	5.60278	1.87465	0.704283	up
	Os06g0656300	197.781	225.635	229.937	117.89	71.2953	161.459	87.385	160.737	123.478	47.6996	52.0529	90.0052		Os01g0699100	275.705	28.0016	3.29995	1.25933e-13	up		Os01g0104200	0.935565	11.4266	-3.58358	0.274974	down		Os06g0474800	587.988	46.5477	3.65944	9.14054e-05	up		Os09g0441100	0.321356	21.4038	-5.88939	0.704283	down
	Os02g0764100	64.2283	41.1513	66.2099	107.61	67.8128	40.0702	140.104	88.5274	111.077	102.637	87.5477	112.09		Os02g0133200	1.33097	130.328	-6.64386	1.28278e-13	down		Os09g0440200	1421.27	2534.69	-0.834555	0.27507	down		Os04g0410600	5.01566	98.6366	-4.26853	9.14488e-05	down		novel.1687	75.6178	21.165	1.83964	0.704283	up
	Os04g0667600	31.6947	30.9614	61.6388	148.755	221.596	110.941	72.7208	53.6312	161.322	220.008	258.844	90.1185		Os12g0632800	1542.1	89.1093	4.11119	1.30338e-13	up		Os12g0631200	945.413	1475.21	-0.641972	0.275625	down		Os01g0651300	0.270842	30.153	-6.43669	9.16765e-05	down		Os11g0246100	119.373	68.28	0.804801	0.704283	up
	Os05g0491200	24.1716	16.278	25.0546	102.852	191.062	70.7838	63.2762	43.6925	60.1533	304.096	93.7633	61.0674		Os03g0170900	4333.79	1768.1	1.29349	1.31218e-13	up		Os08g0498100	7006.22	15928	-1.18485	0.275625	down		Os03g0246800	1346.26	3210.97	-1.25365	9.19921e-05	down		Os08g0557600	1238.57	2951.35	-1.25289	0.704283	down
	Os04g0634800	14.3573	5.73281	21.7963	110.437	256.061	87.3115	12.4082	19.9519	18.2781	417.634	70.3886	13.4771		Os11g0186200	12971.1	2702.34	2.26293	1.32571e-13	up		novel.994	78.2311	37.5188	1.06153	0.275625	up		Os05g0142200	1409.03	248.8	2.5021	9.30609e-05	up		Os08g0430700	1984.83	1301.34	0.609148	0.704283	up
	Os08g0430500	86.0907	130.204	120.987	156.818	191.775	172.123	65.2198	104.964	85.0225	291.812	146.642	138.684		Os02g0741700	525.011	3410.82	-2.69959	1.43498e-13	down		Os04g0573900	228.485	99.682	1.19654	0.275625	up		Os01g0667600	143.371	24.239	2.5623	9.39603e-05	up		Os08g0129800	6162.08	3511.23	0.811472	0.704292	up
	Os07g0529000	0.0300398	0.0543159	0	192.077	395.406	433.634	0.0546562	0	0.0248065	427.755	1.66243	0.0681298		Os01g0923700	7965.07	2418.02	1.71995	1.44785e-13	up		Os01g0900900	407.444	257.306	0.662928	0.275625	up		Os06g0118000	7.39157	87.6065	-3.53852	9.43615e-05	down		novel.1110	40.9347	108.614	-1.41644	0.704292	down
	Os01g0511100	14.6361	8.49053	7.73613	80.2594	218.424	188.05	20.9155	9.8344	6.94962	345.524	40.7064	7.65316		Os02g0655800	154.496	2586	-4.06519	1.492e-13	down		Os04g0218400	1706.34	4205.36	-1.30129	0.275625	down		Os07g0628500	79.3516	241.769	-1.61276	9.43615e-05	down		Os11g0482000	2502.42	1509.04	0.72967	0.707005	up
	Os05g0382900	48.5273	67.0793	30.6583	88.9479	153.722	122.171	109.169	43.8095	86.2294	80.1415	187.196	123.796		Os04g0107900	828.507	13.4089	5.9394	1.52174e-13	up		Os01g0884300	1164.89	643.928	0.855333	0.275982	up		Os03g0788200	196.799	1110.46	-2.49798	9.46703e-05	down		Os09g0399800	39.9641	6.13425	2.7015	0.71258	up
	Os01g0589800	102.898	65.3801	89.67	38.6716	54.4344	42.7482	107.895	65.6944	43.6803	42.9985	14.953	87.1627		Os05g0454200	0.326984	548.02	-10.6161	1.52806e-13	down		Os01g0665300	929.083	663.432	0.486241	0.275982	up		novel.1740	10.0347	230.604	-4.51448	9.46703e-05	down		Os03g0411900	442.059	163.844	1.43227	0.712683	up
	Os01g0835900	102.559	93.4424	84.6206	84.3823	70.1189	66.6626	116.788	91.0452	78.5382	120.493	38.1454	100.741		Os01g0631700	85.8466	1013.3	-3.56235	1.5541e-13	down		Os05g0269100	988.894	604.598	0.71002	0.276135	up		Os02g0582600	124.551	12.2835	3.3393	9.46703e-05	up		Os08g0441600	6.20175	22.9802	-1.90657	0.712683	down
	Os03g0184100	125.72	112.001	125.881	216.23	141.409	156.68	197.925	96.9573	171.347	178.307	273.805	212.498		Os07g0231800	734.331	252.567	1.53987	1.56823e-13	up		Os09g0520700	2416.36	1675.92	0.528054	0.276864	up		Os03g0158600	56.4632	5.83407	3.26875	9.48765e-05	up		novel.1792	135.089	29.4974	2.19304	0.712683	up
	Os02g0533900	55.7236	60.0125	60.6866	127.888	142.241	87.0979	63.1819	61.6498	83.6415	175.382	124.759	77.1186		Os03g0642300	8.10719	121.956	-3.91042	1.69406e-13	down		Os02g0114033	1859.24	1380.74	0.429331	0.278023	up		Os02g0751800	87.1572	257.166	-1.55504	9.49682e-05	down		Os04g0608600	460.561	179.268	1.36104	0.712683	up
	Os02g0111700	119.849	93.4601	109.036	80.3125	61.3016	82.7677	71.0095	104.971	88.6161	44.4289	188.799	96.9245		Os05g0426000	266.701	73.9259	1.84926	1.74423e-13	up		Os01g0266200	122.551	20.4403	2.58335	0.278245	up		Os02g0250400	2387.96	8481.24	-1.82827	9.51828e-05	down		Os05g0188100	9410.54	5012.56	0.908706	0.712683	up
	Os03g0245700	64.6416	29.3801	35.4124	17.2855	18.4742	16.1681	132.985	19.5358	19.8958	10.142	18.4289	9.34124		Os03g0305100	617.411	138.303	2.15683	1.76794e-13	up		Os11g0609600	152.799	242.412	-0.666439	0.278245	down		Os10g0445400	2961.79	1115.88	1.40835	9.64668e-05	up		Os05g0135450	11.3238	1.65323	2.7848	0.712683	up
	Os04g0494300	91.3296	61.3164	67.9057	66.3046	79.7914	66.2276	88.4316	74.5019	59.5873	102.352	55.2835	60.9604		Os10g0195600	0.682326	265.584	-8.67024	1.77584e-13	down		Os06g0598800	177.986	893.891	-2.32811	0.278337	down		Os08g0386700	390.51	971.697	-1.31545	9.64668e-05	down		Os04g0388700	2610.95	1562.65	0.740363	0.712769	up
	Os04g0402100	84.9107	163.988	134.058	94.6184	113.083	175.23	42.8712	128.335	135.649	42.8898	160.359	49.1709		Os07g0213500	1716.55	242.257	2.82505	1.77959e-13	up		Os03g0230300	68.3937	118.063	-0.787106	0.278337	down		Os11g0649600	34.9304	807.193	-4.53997	9.69366e-05	down		Os01g0355800	7.33479	32.8454	-2.13056	0.712769	down
	Os02g0255500	63.3249	41.3472	56.9829	74.6051	133.966	49.8067	68.0247	79.5318	45.3734	89.1846	41.9881	130.902		Os09g0439400	719.036	1807.98	-1.33046	1.81754e-13	down		Os03g0241600	3467.56	8302.66	-1.25968	0.27842	down		Os03g0140400	1.22048	28.2318	-4.48689	9.94944e-05	down		Os04g0559400	110.699	312.37	-1.49642	0.712769	down
	Os01g0916600	143.217	145.24	122.792	148.525	113.158	186.507	134.538	116.819	160.882	94.7138	410.735	222.604		Os06g0503250	3.14218	170.423	-5.7345	1.84609e-13	down		Os05g0444200	36.0917	10.9791	1.72077	0.27875	up		Os04g0687800	65.348	9.11201	2.85215	0.000100017	up		Os02g0776400	70.1379	28.4588	1.30573	0.712769	up
	Os02g0782700	86.2471	113.979	106.888	122.151	140.003	212.457	53.8555	102.579	76.4211	86.915	74.7628	45.9937		Os02g0805000	229.438	1009.67	-2.13851	1.89365e-13	down		Os05g0217000	82.8197	320.025	-1.95043	0.278833	down		Os03g0661600	29.6497	0	7.28133	0.000100109	up		Os11g0704600	582.089	1553.69	-1.41701	0.712769	down
	Os06g0114500	106.102	134.881	129.04	61.9098	52.2169	77.153	94.6404	131.28	90.4678	57.4573	34.5893	71.7143		Os06g0612951	19.1732	224.653	-3.55073	1.91781e-13	down		Os08g0401800	74.8827	227.134	-1.60174	0.279178	down		novel.921	511.249	18.6476	4.77854	0.000100109	up		Os01g0808100	647.949	217.901	1.57193	0.712769	up
	Os01g0739500	33.3475	28.4468	65.4649	121.134	141.937	167.145	45.5861	56.368	139.05	65.3834	382.565	143.882		Os03g0762900	140.819	454.933	-1.69202	1.92705e-13	down		Os02g0730000	3976.52	1039.13	1.93613	0.279184	up		Os01g0282800	35.9649	1022.32	-4.82637	0.000100109	down		Os07g0182200	698.107	425.487	0.714082	0.712769	up
	Os03g0241600	198.401	140.348	181.518	29.0673	25.4383	52.2243	104.034	84.9984	26.5773	20.9824	13.3554	44.8966		Os04g0613800	2874.06	1072.35	1.42231	2.00282e-13	up		Os03g0825800	69.2965	26.6364	1.37843	0.279184	up		Os06g0634500	620.036	9580.27	-3.94938	0.000100494	down		Os01g0859300	1.11566	9.99066	-3.23926	0.713172	down
	Os11g0591100	103.595	169.101	138.254	71.4821	71.3589	121.227	82.8593	105.596	87.6816	57.7881	74.2628	74.9052		Os09g0443700	0.307482	269.275	-9.59066	2.02716e-13	down		Os02g0726300	1940.16	1032.36	0.910196	0.279184	up		Os05g0424300	57.5208	1.78032	5.03909	0.000101167	up		Os05g0449200	476.235	173.833	1.4528	0.71326	up
	Os08g0535800	114.79	58.4426	99.7929	172.455	155.992	164.806	86.2755	45.8101	39.5585	151.96	51.7929	54.7747		Os11g0114600	3465.17	1025.2	1.757	2.05072e-13	up		Os10g0510300	163.662	99.8502	0.715033	0.279184	up		Os02g0710700	0.270842	34.2979	-6.6252	0.000101785	down		Os06g0651900	4.1605	38.4172	-3.25137	0.713866	down
	Os05g0585900	51.923	49.7197	49.3388	75.5399	120.353	63.2399	52.9679	51.1033	58.3582	102.195	94.7721	63.0115		Os10g0456500	10.6841	265.44	-4.633	2.05989e-13	down		Os08g0189300	344.92	144.001	1.26097	0.279184	up		Os05g0591900	8151.71	3268.07	1.31868	0.000104131	up		novel.1307	12.2307	0.316769	5.12031	0.71499	up
	Os04g0571300	127.941	34.723	118.147	146.05	165.125	137.472	82.4921	83.1869	68.6845	249.803	40.6317	22.8787		Os09g0533400	4783.92	1940.36	1.30181	2.07667e-13	up		Os05g0160000	236.266	319.122	-0.433571	0.279184	down		Os04g0509000	29.7346	200.083	-2.74422	0.000104533	down		Os12g0603300	76.1327	31.4035	1.28149	0.71499	up
	Os04g0538166	120.132	58.264	96.453	44.7204	35.0647	37.1458	143.195	57.5536	47.7011	20.1676	8.84996	130.784		Os04g0451200	1898.22	280.235	2.7595	2.20657e-13	up		Os11g0679700	1065.32	2424.86	-1.18649	0.279184	down		Os03g0237250	11.3047	168.848	-3.91892	0.000104589	down		Os04g0655000	10.3599	1.32585	2.9724	0.715688	up
	Os03g0854800	69.5684	56.148	66.0532	100.295	135.903	69.8798	85.612	66.9138	72.5937	192.65	79.3923	76.0921		Os06g0627500	8.74165	102.128	-3.54298	2.34584e-13	down		Os03g0364700	677.821	406.881	0.736652	0.279184	up		Os03g0810800	12.1964	75.9472	-2.66697	0.000104772	down		Os01g0656400	106.694	32.008	1.73893	0.715688	up
	novel.1339	56.8271	41.8862	72.608	112.246	136.917	55.2402	72.9581	79.2927	51.2835	331.294	76.751	81.7065		Os11g0291475	3033.75	21782.4	-2.84397	2.35583e-13	down		Os01g0231500	759.01	1047.67	-0.464984	0.279701	down		Os11g0181400	18.2236	243.888	-3.73837	0.00010509	down		Os03g0230300	153.792	547.769	-1.83519	0.715688	down
	Os07g0158300	151.757	62.5602	102.286	45.1923	29.1288	36.0299	141.766	66.973	40.3893	15.8725	5.39803	148.485		Os11g0605600	11.5596	145.514	-3.66378	2.35634e-13	down		Os03g0285800	462.412	147.377	1.64943	0.279701	up		Os11g0490900	151.715	7.82479	4.27469	0.000105141	up		Os05g0524300	289.11	122.785	1.2348	0.715688	up
	Os09g0542100	83.6713	85.3044	98.3328	92.905	109.276	77.5297	72.7643	61.526	75.7477	91.2315	158.344	81.6303		Os04g0530900	176.661	792.072	-2.1643	2.35779e-13	down		Os03g0151800	740.589	962.594	-0.378439	0.279701	down		Os08g0161800	4.79125	119.468	-4.63983	0.000105141	down		Os01g0169800	184.817	84.661	1.12823	0.715688	up
	Os05g0564800	38.7749	51.0235	42.9647	108.919	169.349	96.8123	75.4935	51.2332	79.1433	173.768	91.03	66.6865		Os01g0729500	63.5486	251.633	-1.98288	2.37011e-13	down		Os01g0198500	95.308	246.504	-1.37131	0.280177	down		Os11g0708100	20.2256	620.651	-4.9302	0.000105159	down		Os10g0578950	1.96632	12.6944	-2.68543	0.715688	down
	Os01g0930200	61.6686	76.8201	78.9503	127.01	149.979	176.436	74.7608	70.1382	131.226	129.773	165.816	62.9231		Os03g0190100	305.037	1703.52	-2.48119	2.4396e-13	down		Os03g0861100	4628.91	9974.24	-1.10755	0.280177	down		novel.1064	120.898	0	9.3149	0.000106916	up		Os04g0565500	805.451	291.442	1.46665	0.715688	up
	Os07g0546700	115.628	84.2538	101.116	82.6639	59.2979	86.9177	69.8545	108.412	105.434	37.4876	193.616	101.175		Os04g0115500	333.374	1438.07	-2.10915	2.45248e-13	down		Os03g0415200	311.966	588.681	-0.916135	0.280177	down		Os06g0554300	140.113	1660.47	-3.56571	0.000107833	down		Os05g0501200	165.337	65.3168	1.34232	0.715739	up
	Os10g0124100	86.9467	84.1947	102.638	117.365	132.186	100.419	96.9327	74.3956	92.0836	198.716	148.925	118.516		Os10g0512800	426.599	1909.25	-2.16259	2.46386e-13	down		Os06g0132100	1502.35	2313.05	-0.622585	0.280177	down		Os05g0421600	484.238	30.1163	4.0071	0.000108307	up		Os01g0772500	0.567112	14.4305	-4.56832	0.716588	down
	Os02g0232900	181.62	272.697	295.442	1.53918	1.962	1.39605	43.5537	365.47	132.434	0.558916	4.30518	50.1168		Os09g0511600	547.488	103.329	2.40355	2.50202e-13	up		Os12g0597500	3153.04	2279.97	0.467864	0.280177	up		Os03g0729800	1.32858	31.6254	-4.60912	0.000109017	down		Os03g0387300	29.6068	62.5111	-1.07765	0.718558	down
	Os04g0456700	64.1481	70.4442	42.3534	85.1168	87.4743	98.7148	74.2093	47.8326	69.1025	38.0156	103.907	66.7679		Os08g0475400	106.082	734.817	-2.79388	2.54354e-13	down		Os06g0222400	144.771	61.8754	1.22597	0.280216	up		Os04g0526000	0.270842	25.9424	-6.22172	0.000109035	down		Os09g0445600	0	5.44385	-4.87829	1	down
	Os11g0106700	95.6261	67.9753	73.995	86.8951	157.856	99.9786	138.337	52.0989	62.9412	141.908	101.371	65.1699		Os03g0188100	161.094	7.5142	4.42282	2.55417e-13	up		Os07g0503500	530.791	1208.97	-1.18761	0.280216	down		Os05g0425700	2191.2	773.108	1.50264	0.000109582	up		Os02g0775300	116.059	56.4555	1.04096	0.718712	up
	Os08g0521800	71.3441	57.8966	60.8588	49.4107	63.685	39.7831	101.582	47.5419	43.3299	38.4626	19.9489	92.4551		Os08g0118000	698.656	114.825	2.60305	2.58903e-13	up		Os07g0571200	461.093	296.962	0.634095	0.280598	up		Os07g0678600	1063.02	3306.79	-1.63768	0.000109697	down		Os07g0271000	66.4317	183.623	-1.46541	0.718712	down
	Os12g0118800	98.2226	91.3399	96.3097	150.243	165.78	154.118	105.638	85.5722	92.0286	179.013	120.95	128.507		Os04g0585100	80.5067	425.135	-2.40289	2.59097e-13	down		Os07g0568100	258.238	120.21	1.10257	0.280754	up		Os02g0203700	539.907	116.062	2.21769	0.000110921	up		novel.1194	10.8322	0.679793	4.02512	0.718712	up
	Os01g0908200	28.1921	37.6226	85.2266	243.83	203.39	140.527	51.3339	101.296	68.1202	140.164	295.947	184.757		Os03g0687000	958.62	2554.34	-1.41394	2.59593e-13	down		Os04g0475600	256.671	157.359	0.704821	0.281806	up		Os05g0560300	424.822	49.5655	3.09699	0.000111876	up		Os05g0114400	7.03333	21.454	-1.61655	0.718712	down
	Os01g0210600	54.4775	84.2019	46.7021	154.337	213.976	146.102	86.5207	49.6753	70.4613	46.8715	228.39	101.473		novel.160	74.9852	285.842	-1.9307	2.6274e-13	down		Os12g0298950	920.3	708.322	0.377862	0.28224	up		Os07g0666400	0	36.6675	-7.68242	0.000112006	down		Os07g0434500	326.874	199.982	0.708503	0.722831	up
	Os10g0406600	64.4826	67.4467	54.5373	103.679	136.247	107.936	60.4654	84.1315	83.6647	114.624	140.982	71.4664		Os02g0654300	172.275	850.913	-2.30455	2.6497e-13	down		Os06g0268700	59.0205	109.704	-0.896973	0.282837	down		Os07g0538350	93.5065	8.51247	3.45459	0.000112697	up		Os04g0102700	696.25	1156.22	-0.731102	0.722831	down
	Os05g0291700	101.126	94.3317	85.5585	75.2965	81.4385	159.182	112.28	41.1378	44.1568	18.8179	26.9872	202.356		Os02g0700600	1263.11	4734.32	-1.90617	2.697e-13	down		Os09g0519200	334.531	229.376	0.544287	0.282837	up		Os04g0444400	0.407955	28.9445	-6.37974	0.000112697	down		Os04g0630800	373.72	110.218	1.76136	0.722831	up
	Os06g0223800	247.863	235.425	302.413	30.7003	7.55078	38.6835	108.992	197.546	91.7647	30.4277	5.32385	52.1995		Os11g0210201	341.06	10.7615	4.9809	2.77475e-13	up		Os09g0131000	189.089	268.974	-0.508328	0.282837	down		Os12g0443600	429.577	2829.02	-2.71907	0.000112697	down		Os02g0671800	5.12456	28.5063	-2.5204	0.722975	down
	Os04g0635700	96.3041	39.732	69.8854	49.2895	89.8962	20.864	131.32	75.1628	40.7845	51.5401	16.6633	104.428		Os11g0700900	2339.59	51.4851	5.50797	2.79166e-13	up		Os06g0117500	71.0785	141.873	-0.998964	0.282837	down		Os06g0542300	335.285	15.1048	4.47527	0.000112851	up		Os04g0653600	19.1383	0	6.71931	0.723687	up
	Os01g0926700	224.44	236.624	266.128	24.0843	14.6906	33.535	108.157	135.123	70.0222	8.4972	18.8886	64.3614		Os12g0554800	25.5018	586.281	-4.5221	2.86155e-13	down		Os05g0142900	11.7095	2.006	2.53321	0.282837	up		Os02g0773200	37.3591	186.119	-2.32159	0.000115675	down		Os03g0121200	78.9537	278.47	-1.81786	0.724254	down
	Os05g0121000	84.8888	96.2915	93.6115	115.587	130.441	120.441	82.5573	84.9228	93.5922	144.388	116.356	76.0042		Os05g0148700	988.115	185.258	2.41406	3.03404e-13	up		novel.155	11.8484	0.682832	4.1144	0.283363	up		Os05g0127500	118.241	4.20757	4.82055	0.000116453	up		Os02g0649900	419.363	1146.98	-1.45075	0.724369	down
[truncated: 37,521 more rows]
[truncated: 13 more columns]

## Sheet: Figure 5
Source Data for Figure 5
	Figure 5a source data					Figure 5b source data
	Rice lines	Replicate	TPIs content (ug/mg Protein)				SSB larval weight on different rice lines (mg)
	WT	1	123.203			Replicate	WT	apip4-5	APIP4-OX-16-2
[truncated: 53 more rows]

## Sheet: Figure 6
Source Data for Figure 6
[truncated: 48 more rows]
[truncated: 14 more columns]

## Sheet: Figure 7
Source Data for Figure 7
[truncated: 54 more rows]

[truncated: 3 more sheets: Supplementary  Figure 1, Supplementary  Fgure 2, Supplementary  Fgure 3]
